# Supplementary material for: Ocean temperatures through the Phanerozoic reassessed
Source: Sci Rep. 2022 May 27;12:8938. doi: 10.1038/s41598-022-11493-1 (PMC9142518; doi:10.1038/s41598-022-11493-1)
Supplement: Supplementary file 1 — Supplementary Information 1. [file 41598_2022_11493_MOESM1_ESM.xlsx]

## Sheet: Columns
Appendix 1. Oxygen and carbon isotopic compositions of biogenic carbonates and sample information.
Column	Header
A	id
B	igsn
C	sample
D	alternate_sample
E	age
F	age_min
G	age_max
H	age_reference
I	age_error_ma
J	age_comment
K	period
L	scotese_time
M	scotese_intervalls
N	stage_2020
O	biostratigraphic_zone1
P	bio_fossil_group1
Q	biostratigraphic_zone_2
R	bio_fossil_group2
S	formation
T	member
U	depth_m
V	number_interval_cm
W	depth_reference_baseline
X	lithology
Y	paleodepth_m_or_category
Z	paleodepth_method
AA	environment_of_deposition_eod
AB	lithology_eod_comment
AC	country_ocean
AD	location
AE	locality_comment
AF	latitude
AG	longitude
AH	paleolat
AI	paleolang
AJ	palaeolat_long_source
AK	climate_zone
AL	fossil_group
AM	taxon
AN	mineralogy
AO	cai
AP	overall_preservation
AQ	sample_comment
AR	Î´13c_permille
AS	select_d13c_permille
AT	sauerstof_isotop_permille
AU	d18o_of_standard
AV	sims_correction_permille
AW	select_d18o_permille (arag-0.6)
AX	Select d18O (arag-0.6, belem -1.5‰)
AY	d18Osw, iceV
AZ	D18Osw,lat. Mod
BA	D18Osw,lat. Pg
BB	D18Osw,lat, climate
BC	d18Osw, iceV,lat corr
BD	T (-1.08‰) arag, bel corr
BE	T ( iceV, arag, bel corr
BF	T (iceV, lat, arag corr)
BG	T (iceV, lat, arag, bel corr)
BH	title
BI	journal
BJ	volume
BK	issue
BL	first_page
BM	last_page
BN	year
BO	book_title
BP	book_editor
BQ	publisher
BR	authors

## Sheet: download (85)
Appendix 1. Oxygen and carbon isotopic compositions of biogenic carbonates and sample information.
id	igsn	sample	alternate_sample	age	age_min	age_max	age_reference	age_error_ma	age_comment	period	scotese_time	scotese_intervalls	stage_2020	biostratigraphic_zone1	bio_fossil_group1	biostratigraphic_zone_2	bio_fossil_group2	formation	member	depth_m	number_interval_cm	depth_reference_baseline	lithology	paleodepth_m_or_category	paleodepth_method	environment_of_deposition_eod	lithology_eod_comment	country_ocean	location	locality_comment	latitude	longitude	paleolat	paleolang	palaeolat_long_source	climate_zone	fossil_group	taxon	mineralogy	cai	overall_preservation	sample_comment	Î´13c_permille	select_d13c_permille	sauerstof_isotop_permille	d18o_of_standard	sims_correction_permille	select_d18o_permille (arag-0.6)	Select d18O (arag-0.6, belem -1.5‰)
1	PF0010410			0	0	0	GTS 2020		0.01	Neogene	1	Pleistocene - Calabrian - Gelasian	Holocene															Pacific	138-847B-1H-1,0		0.193	-95.3202	0.153914	-95.7698	Scotese & Wright 2018	Tropical	Planktonic foraminifera		calcite						-1.38
2	PF0007406			0	0	0	GTS 2020		0.01	Neogene	1	Pleistocene - Calabrian - Gelasian	Holocene															Pacific	138-851B-1H-1		2.77	-110.572	2.7702	-110.57	Scotese & Wright 2018	Tropical	Planktonic foraminifera		calcite					2.2	-0.91
3	PF0001930			0	0	0	GTS 2020		0.01	Neogene	1	Pleistocene - Calabrian - Gelasian	Holocene															Indian	ODP-121/758.		5.384	90.3612	4.878	90.1897	Scotese & Wright 2018	Tropical	Planktonic foraminifera		calcite					1.56	-2.25
4	PF0006586			0	0	0	GTS 2020		0.01	Neogene	1	Pleistocene - Calabrian - Gelasian	Holocene															Indian	117-722B-1H-1,1		16.62	59.8	16.62	59.8	Scotese & Wright 2018	Tropical/Subtropical	Planktonic foraminifera		calcite						-1.47
16322		DOGD 25		0	0	0	GTS2020			Modern	1	Pleistocene - Calabrian - Gelasian	Modern															United Kingdom	Dogger Bank, North Sea		54.82	3.06	54.83	3.06	Scotese, C.R., 2016. PALEOMAP PaleoAtlas for GPlates and the PaleoData Plotter Program, PALEOMAP Project, http://www.earthbyte.org/paleomap-paleoatlas_for_gplates/	Subpolar/Polar	Bivalve	Aequipecten opercularis	calcite				1.07		0.73			0.73	0.73
16323		DOGB 11		0	0	0	GTS2020			Modern	1	Pleistocene - Calabrian - Gelasian	Modern															United Kingdom	Dogger Bank, North Sea		54.75	2.01	54.75	2.01	Scotese, C.R., 2016. PALEOMAP PaleoAtlas for GPlates and the PaleoData Plotter Program, PALEOMAP Project, http://www.earthbyte.org/paleomap-paleoatlas_for_gplates/	Subpolar/Polar	Bivalve	Aequipecten opercularis	calcite				1.42		0.94			0.94	0.94
16324		SWN 35		0	0	0	GTS2020			Modern	1	Pleistocene - Calabrian - Gelasian	Modern															United Kingdom	East Anglia, North Sea		53.27	0.68	53.27	0.68	Scotese, C.R., 2016. PALEOMAP PaleoAtlas for GPlates and the PaleoData Plotter Program, PALEOMAP Project, http://www.earthbyte.org/paleomap-paleoatlas_for_gplates/	Subpolar/Polar	Bivalve	Aequipecten opercularis	calcite				0.32		0.57			0.57	0.57
16325	Am000019	B1		0	0	0	GTS2020			Modern	1	Pleistocene - Calabrian - Gelasian	Modern															USA	Puget Sound	Estuarine	47.74	-122.49	47.7272	-122.161	Scotese, C.R., 2016. PALEOMAP PaleoAtlas for GPlates and the PaleoData Plotter Program, PALEOMAP Project, http://www.earthbyte.org/paleomap-paleoatlas_for_gplates/	Temperate	Bivalve	Saxidomus giganteus	aragonite						-1.29			-1.89	-1.89
16326	Am000021	B3		0	0	0	GTS2020			Modern	1	Pleistocene - Calabrian - Gelasian	Modern															USA	Puget Sound	Estuarine	47.74	-122.49	47.74	-122.49	Scotese, C.R., 2016. PALEOMAP PaleoAtlas for GPlates and the PaleoData Plotter Program, PALEOMAP Project, http://www.earthbyte.org/paleomap-paleoatlas_for_gplates/	Temperate	Bivalve	Saxidomus giganteus	aragonite						-1.16			-1.76	-1.76
16327	Am000020	B2		0	0	0	GTS2020			Modern	1	Pleistocene - Calabrian - Gelasian	Modern															USA	Puget Sound	Estuarine	47.74	-122.49	47.74	-122.49	Scotese, C.R., 2016. PALEOMAP PaleoAtlas for GPlates and the PaleoData Plotter Program, PALEOMAP Project, http://www.earthbyte.org/paleomap-paleoatlas_for_gplates/	Temperate	Bivalve	Saxidomus giganteus	aragonite						-1.1			-1.7	-1.7
16328	Am000022	K-133		0	0	0	GTS2020			Modern	1	Pleistocene - Calabrian - Gelasian	Modern															New Guinea	Huon coast, New Guinea		-6	147.6	-6	147.6	Scotese, C.R., 2016. PALEOMAP PaleoAtlas for GPlates and the PaleoData Plotter Program, PALEOMAP Project, http://www.earthbyte.org/paleomap-paleoatlas_for_gplates/	Tropical	Bivalve	Tridacna gigas	aragonite				2.28		-1.64			-2.24	-2.24
16329	Am000025	Coiba-10		0	0	0	GTS2020			Modern	1	Pleistocene - Calabrian - Gelasian	Modern															Panama	Coiba Island, Gulf of Chiriqui		7.54	-81.7	7.54	-81.7	Scotese, C.R., 2016. PALEOMAP PaleoAtlas for GPlates and the PaleoData Plotter Program, PALEOMAP Project, http://www.earthbyte.org/paleomap-paleoatlas_for_gplates/	Tropical	Bivalve	Megapitaria aurantiaca	aragonite						-3.1			-3.7	-3.7
16330		GC97-80A		0	0	0	GTS2020			Modern	1	Pleistocene - Calabrian - Gelasian	Modern							61				shelf, deep				Pacific	Panama	Gulf of Chiriqui	7.87	-82.18	7.87	-82.18	Scotese, C.R., 2016. PALEOMAP PaleoAtlas for GPlates and the PaleoData Plotter Program, PALEOMAP Project, http://www.earthbyte.org/paleomap-paleoatlas_for_gplates/	Tropical	Gastropod	Conus arcuatus	aragonite				1.94		0.21			-0.39	-0.39
16331		GC97-80B		0	0	0	GTS2020			Modern	1	Pleistocene - Calabrian - Gelasian	Modern							61				shelf, deep				Pacific	Panama	Gulf of Chiriqui	7.87	-82.18	7.87	-82.18	Scotese, C.R., 2016. PALEOMAP PaleoAtlas for GPlates and the PaleoData Plotter Program, PALEOMAP Project, http://www.earthbyte.org/paleomap-paleoatlas_for_gplates/	Tropical	Gastropod	Conus arcuatus	aragonite				1.72		0.37			-0.23	-0.23
16332		GP97-17A		0	0	0	GTS2020			Modern	1	Pleistocene - Calabrian - Gelasian	Modern							17								Pacific	Panama	Gulf of Panama	7.99	-79.25	7.99	-79.25	Scotese, C.R., 2016. PALEOMAP PaleoAtlas for GPlates and the PaleoData Plotter Program, PALEOMAP Project, http://www.earthbyte.org/paleomap-paleoatlas_for_gplates/	Tropical	Gastropod	Conus recurvus	aragonite				2.15		-2.11			-2.71	-2.71
16333		GP97-17B		0	0	0	GTS2020			Modern	1	Pleistocene - Calabrian - Gelasian	Modern							17								Pacific	Panama	Gulf of Panama	7.99	-79.25	7.99	-79.25	Scotese, C.R., 2016. PALEOMAP PaleoAtlas for GPlates and the PaleoData Plotter Program, PALEOMAP Project, http://www.earthbyte.org/paleomap-paleoatlas_for_gplates/	Tropical	Gastropod	Conus mahogani	aragonite				0.79		-1.98			-2.58	-2.58
16334	Am000032	Parita-20(k)		0	0	0	GTS2020			Modern	1	Pleistocene - Calabrian - Gelasian	Modern															Panama	Parita Bay, Gulf of Panama		8.16	-80.4	8.16	-80.4	Scotese, C.R., 2016. PALEOMAP PaleoAtlas for GPlates and the PaleoData Plotter Program, PALEOMAP Project, http://www.earthbyte.org/paleomap-paleoatlas_for_gplates/	Tropical	Bivalve	Chione kellettii	aragonite			upwelling region			-2.95
16335	Am000033	Parita-20a		0	0	0	GTS2020			Modern	1	Pleistocene - Calabrian - Gelasian	Modern															Panama	Parita Bay, Gulf of Panama		8.16	-80.4	8.16	-80.4	Scotese, C.R., 2016. PALEOMAP PaleoAtlas for GPlates and the PaleoData Plotter Program, PALEOMAP Project, http://www.earthbyte.org/paleomap-paleoatlas_for_gplates/	Tropical	Bivalve	Chione amathusia	aragonite			upwelling region			-2
16336	Am000030	PARITA - 33		0	0	0	GTS2020			Modern	1	Pleistocene - Calabrian - Gelasian	Modern															Panama	Parita Bay, Gulf of Panama		8.16	-80.4	8.13964	-80.233	Scotese, C.R., 2016. PALEOMAP PaleoAtlas for GPlates and the PaleoData Plotter Program, PALEOMAP Project, http://www.earthbyte.org/paleomap-paleoatlas_for_gplates/	Tropical	Bivalve	Chione kellettii	aragonite			upwelling region			-1.8
16337	Am000034	Parita-20o		0	0	0	GTS2020			Modern	1	Pleistocene - Calabrian - Gelasian	Modern															Panama	Parita Bay, Gulf of Panama		8.16	-80.4	8.13964	-80.233	Scotese, C.R., 2016. PALEOMAP PaleoAtlas for GPlates and the PaleoData Plotter Program, PALEOMAP Project, http://www.earthbyte.org/paleomap-paleoatlas_for_gplates/	Tropical	Bivalve	Chione ornatissima	aragonite			upwelling region			-1.71
16338	Am000031	PARITA - 45		0	0	0	GTS2020			Modern	1	Pleistocene - Calabrian - Gelasian	Modern															Panama	Parita Bay, Gulf of Panama		8.16	-80.4	8.16	-80.4	Scotese, C.R., 2016. PALEOMAP PaleoAtlas for GPlates and the PaleoData Plotter Program, PALEOMAP Project, http://www.earthbyte.org/paleomap-paleoatlas_for_gplates/	Tropical	Bivalve	Chione kellettii	aragonite			upwelling region			-1.01
16339	Am000035	PEARL - 99		0	0	0	GTS2020			Modern	1	Pleistocene - Calabrian - Gelasian	Modern															Panama	East Central Gulf of Panama		8.23	-78.77	8.23	-78.77	Scotese, C.R., 2016. PALEOMAP PaleoAtlas for GPlates and the PaleoData Plotter Program, PALEOMAP Project, http://www.earthbyte.org/paleomap-paleoatlas_for_gplates/	Tropical	Bivalve	Chione amathusia	aragonite			upwelling region			-0.52
16340		301490B		0	0	0	GTS2020			Modern	1	Pleistocene - Calabrian - Gelasian	Modern							10								Pacific	Panama	Gulf of Panama	8.27	-78.91	8.27	78.92	Scotese, C.R., 2016. PALEOMAP PaleoAtlas for GPlates and the PaleoData Plotter Program, PALEOMAP Project, http://www.earthbyte.org/paleomap-paleoatlas_for_gplates/	Tropical	Gastropod	Conus ximenes	aragonite				1.41		-1.84			-2.44	-2.44
16341		301490A		0	0	0	GTS2020			Modern	1	Pleistocene - Calabrian - Gelasian	Modern							10								Pacific	Panama	Gulf of Panama	8.27	-78.91	8.27	78.92	Scotese, C.R., 2016. PALEOMAP PaleoAtlas for GPlates and the PaleoData Plotter Program, PALEOMAP Project, http://www.earthbyte.org/paleomap-paleoatlas_for_gplates/	Tropical	Gastropod	Conus ximenes	aragonite				1.94		-1.38			-1.98	-1.98
16342		301474		0	0	0	GTS2020			Modern	1	Pleistocene - Calabrian - Gelasian	Modern							14.8								Pacific	Panama	Gulf of Panama	8.27	-78.9	8.28	78.9	Scotese, C.R., 2016. PALEOMAP PaleoAtlas for GPlates and the PaleoData Plotter Program, PALEOMAP Project, http://www.earthbyte.org/paleomap-paleoatlas_for_gplates/	Tropical	Gastropod	Conus patricius	aragonite				1.96		-2.37			-2.97	-2.97
16343	Am000036	Pearl-10		0	0	0	GTS2020			Modern	1	Pleistocene - Calabrian - Gelasian	Modern															Panama	Pearl Islands, Gulf of Panama		8.35	-79.13	8.35	-79.13	Scotese, C.R., 2016. PALEOMAP PaleoAtlas for GPlates and the PaleoData Plotter Program, PALEOMAP Project, http://www.earthbyte.org/paleomap-paleoatlas_for_gplates/	Tropical	Bivalve	Megapitaria aurantiaca	aragonite						-2.32			-2.92	-2.92
16346		VC04D7		0	0	0	GTS2020			Modern	1	Pleistocene - Calabrian - Gelasian	Modern							1								Pacific	Panama	Veracruz Beach	8.88	-79.6	8.89	79.6	Scotese, C.R., 2016. PALEOMAP PaleoAtlas for GPlates and the PaleoData Plotter Program, PALEOMAP Project, http://www.earthbyte.org/paleomap-paleoatlas_for_gplates/	Tropical	Gastropod	Conus mahogani	aragonite				0.69		-2.59			-3.19	-3.19
16347		VC04D8		0	0	0	GTS2020			Modern	1	Pleistocene - Calabrian - Gelasian	Modern							1								Pacific	Panama	Veracruz Beach	8.88	-79.6	8.89	79.6	Scotese, C.R., 2016. PALEOMAP PaleoAtlas for GPlates and the PaleoData Plotter Program, PALEOMAP Project, http://www.earthbyte.org/paleomap-paleoatlas_for_gplates/	Tropical	Gastropod	Conus mahogani	aragonite				1.26		-2.35			-2.95	-2.95
16348	Am000053	Pacific Shell		0	0	0	GTS2020			Modern	1	Pleistocene - Calabrian - Gelasian	Modern															Panama	Venado Beach		8.89	-76.6	8.89	-76.6	Scotese, C.R., 2016. PALEOMAP PaleoAtlas for GPlates and the PaleoData Plotter Program, PALEOMAP Project, http://www.earthbyte.org/paleomap-paleoatlas_for_gplates/	Tropical	Gastropod	Strombus gracilior	aragonite						-2.3			-2.9	-2.9
16349		VC04D6		0	0	0	GTS2020			Modern	1	Pleistocene - Calabrian - Gelasian	Modern							1								Pacific	Panama	Veracruz Beach	8.88	-79.6	8.89	79.6	Scotese, C.R., 2016. PALEOMAP PaleoAtlas for GPlates and the PaleoData Plotter Program, PALEOMAP Project, http://www.earthbyte.org/paleomap-paleoatlas_for_gplates/	Tropical	Gastropod	Conus mahogani	aragonite				0.92		-2.25			-2.85	-2.85
16350		VC04D5		0	0	0	GTS2020			Modern	1	Pleistocene - Calabrian - Gelasian	Modern							1								Pacific	Panama	Veracruz Beach	8.88	-79.6	8.89	79.6	Scotese, C.R., 2016. PALEOMAP PaleoAtlas for GPlates and the PaleoData Plotter Program, PALEOMAP Project, http://www.earthbyte.org/paleomap-paleoatlas_for_gplates/	Tropical	Gastropod	Conus mahogani	aragonite				1.22		-2.14			-2.74	-2.74
16351		VC04D11		0	0	0	GTS2020			Modern	1	Pleistocene - Calabrian - Gelasian	Modern							1								Pacific	Panama	Veracruz Beach	8.88	-79.6	8.89	79.6	Scotese, C.R., 2016. PALEOMAP PaleoAtlas for GPlates and the PaleoData Plotter Program, PALEOMAP Project, http://www.earthbyte.org/paleomap-paleoatlas_for_gplates/	Tropical	Gastropod	Conus mahogani	aragonite				-0.67		-1.76			-2.36	-2.36
16352	Am000023	CANAL - 68		0	0	0	GTS2020			Modern	1	Pleistocene - Calabrian - Gelasian	Modern															Panama		East of Panama Canal	9.16	-79.71	9.16	-79.71	Scotese, C.R., 2016. PALEOMAP PaleoAtlas for GPlates and the PaleoData Plotter Program, PALEOMAP Project, http://www.earthbyte.org/paleomap-paleoatlas_for_gplates/	Tropical	Bivalve	Ventricolaria rugatina	aragonite						-1.91			-2.51	-2.51
16353	Am000024	Canal-24		0	0	0	GTS2020			Modern	1	Pleistocene - Calabrian - Gelasian	Modern															Panama		East of Panama Canal	9.16	-79.71	9.16	-79.71	Scotese, C.R., 2016. PALEOMAP PaleoAtlas for GPlates and the PaleoData Plotter Program, PALEOMAP Project, http://www.earthbyte.org/paleomap-paleoatlas_for_gplates/	Tropical	Bivalve	Callocardia cf. catharia	aragonite						-1.83			-2.43	-2.43
16354	Am000029	MOSQ - 47		0	0	0	GTS2020			Modern	1	Pleistocene - Calabrian - Gelasian	Modern															Panama		Gulf of Mosquitos, Panama	9.21	-81.78	9.22	-81.79	Scotese, C.R., 2016. PALEOMAP PaleoAtlas for GPlates and the PaleoData Plotter Program, PALEOMAP Project, http://www.earthbyte.org/paleomap-paleoatlas_for_gplates/	Tropical	Bivalve	Ventricolaria rugatina	aragonite						-1.69			-2.29	-2.29
16355	Am000026	Colon-10		0	0	0	GTS2020			Modern	1	Pleistocene - Calabrian - Gelasian	Modern															Panama		Col-n Province	9.35	-79.8	9.35	-79.8	Scotese, C.R., 2016. PALEOMAP PaleoAtlas for GPlates and the PaleoData Plotter Program, PALEOMAP Project, http://www.earthbyte.org/paleomap-paleoatlas_for_gplates/	Tropical	Bivalve	Pitar circinatus	aragonite						-2.22			-2.82	-2.82
16360	Am000027	DARIEN - 70		0	0	0	GTS2020			Modern	1	Pleistocene - Calabrian - Gelasian	Modern															Colombia		Gulf of Darien	9.97	-78.59	9.97	-78.59	Scotese, C.R., 2016. PALEOMAP PaleoAtlas for GPlates and the PaleoData Plotter Program, PALEOMAP Project, http://www.earthbyte.org/paleomap-paleoatlas_for_gplates/	Tropical	Bivalve	Ventricolaria rugatina	aragonite				0.08	0.08	-1.77			-2.37	-2.37
16361	Am000037	Stmart-16		0	0	0	GTS2020			Modern	1	Pleistocene - Calabrian - Gelasian	Modern															Colombia	Santa Marta		11.24	-74.22	11.24	-74.22	Scotese, C.R., 2016. PALEOMAP PaleoAtlas for GPlates and the PaleoData Plotter Program, PALEOMAP Project, http://www.earthbyte.org/paleomap-paleoatlas_for_gplates/	Tropical/Subtropical	Bivalve	Callocardia cf. catharia	aragonite				-0.11	-0.11	-1.45			-2.05	-2.05
16362	Am000038	VENEZ - 55		0	0	0	GTS2020			Modern	1	Pleistocene - Calabrian - Gelasian	Modern															Venezuela	Gulf of Venezuela		11.45	-70.92	11.45	-70.92	Scotese, C.R., 2016. PALEOMAP PaleoAtlas for GPlates and the PaleoData Plotter Program, PALEOMAP Project, http://www.earthbyte.org/paleomap-paleoatlas_for_gplates/	Tropical/Subtropical	Bivalve	Callocardia cf. catharia	aragonite						-1.17			-1.77	-1.77
16363				0	0	0	GTS2020			Modern	1	Pleistocene - Calabrian - Gelasian	Modern															Australia	Raine Island		-11.58	144.03	-11.59	144.04	Scotese, C.R., 2016. PALEOMAP PaleoAtlas for GPlates and the PaleoData Plotter Program, PALEOMAP Project, http://www.earthbyte.org/paleomap-paleoatlas_for_gplates/	Tropical/Subtropical	Bivalve	Tridacna spp.	aragonite				3.04		-1.03			-1.63	-1.63
16364	Am000028	GUAJIRA - 27		0	0	0	GTS2020			Modern	1	Pleistocene - Calabrian - Gelasian	Modern															Panama		Peninsula de Guajira	12.28	-71.74	12.28	-71.74	Scotese, C.R., 2016. PALEOMAP PaleoAtlas for GPlates and the PaleoData Plotter Program, PALEOMAP Project, http://www.earthbyte.org/paleomap-paleoatlas_for_gplates/	Tropical/Subtropical	Bivalve	Callocardia cf. catharia	aragonite						-1.4			-2	-2
16365		RAJ-1		0	0	0	GTS2020			Modern	1	Pleistocene - Calabrian - Gelasian	Modern							9								Pacific	Rose Atoll		-14.52	168.17	-14.52	168.17	Scotese, C.R., 2016. PALEOMAP PaleoAtlas for GPlates and the PaleoData Plotter Program, PALEOMAP Project, http://www.earthbyte.org/paleomap-paleoatlas_for_gplates/	Tropical/Subtropical	Bivalve	Tridacna maxima	aragonite				1.8		-1.92			-2.52	-2.52
16366		Chama		0	0	0	GTS2020			Modern	1	Pleistocene - Calabrian - Gelasian	Modern							9								Pacific	Rose Atoll		-14.52	168.17	-14.52	168.17	Scotese, C.R., 2016. PALEOMAP PaleoAtlas for GPlates and the PaleoData Plotter Program, PALEOMAP Project, http://www.earthbyte.org/paleomap-paleoatlas_for_gplates/	Tropical/Subtropical	Bivalve	Chama cf. savigny	aragonite				1.81		-1.59			-2.19	-2.19
16367		Terebra		0	0	0	GTS2020			Modern	1	Pleistocene - Calabrian - Gelasian	Modern							9								Pacific	Rose Atoll		-14.52	168.17	-14.52	168.17	Scotese, C.R., 2016. PALEOMAP PaleoAtlas for GPlates and the PaleoData Plotter Program, PALEOMAP Project, http://www.earthbyte.org/paleomap-paleoatlas_for_gplates/	Tropical/Subtropical	Gastropod	Terebra areolata	aragonite				3.35		-1.32			-1.92	-1.92
16368		RAA-1		0	0	0	GTS2020			Modern	1	Pleistocene - Calabrian - Gelasian	Modern							1								Pacific	Rose Atoll		-14.52	168.17	-14.52	168.17	Scotese, C.R., 2016. PALEOMAP PaleoAtlas for GPlates and the PaleoData Plotter Program, PALEOMAP Project, http://www.earthbyte.org/paleomap-paleoatlas_for_gplates/	Tropical/Subtropical	Bivalve	Tridacna maxima	aragonite				1.4		-1.22			-1.82	-1.82
16369		RAA-9		0	0	0	GTS2020			Modern	1	Pleistocene - Calabrian - Gelasian	Modern							1								Pacific	Rose Atoll		-14.52	168.17	-14.52	168.17	Scotese, C.R., 2016. PALEOMAP PaleoAtlas for GPlates and the PaleoData Plotter Program, PALEOMAP Project, http://www.earthbyte.org/paleomap-paleoatlas_for_gplates/	Tropical/Subtropical	Bivalve	Tridacna maxima	aragonite				2.03		-0.97			-1.57	-1.57
16370				0	0	0	GTS2020			Modern	1	Pleistocene - Calabrian - Gelasian	Modern															Australia	North Great Barrier Reef		-14.6	145.4	-14.6	145.4	Scotese, C.R., 2016. PALEOMAP PaleoAtlas for GPlates and the PaleoData Plotter Program, PALEOMAP Project, http://www.earthbyte.org/paleomap-paleoatlas_for_gplates/	Tropical/Subtropical	Bivalve	Tridacna spp.	aragonite				2.62		-1.22			-1.82	-1.82
16371				0	0	0	GTS2020			Modern	1	Pleistocene - Calabrian - Gelasian	Modern															Australia	Low Isles		-16.4	145.55	-16.4	145.55	Scotese, C.R., 2016. PALEOMAP PaleoAtlas for GPlates and the PaleoData Plotter Program, PALEOMAP Project, http://www.earthbyte.org/paleomap-paleoatlas_for_gplates/	Tropical/Subtropical	Bivalve	Tridacna spp.	aragonite				2.37		-0.76			-1.36	-1.36
16372	Am000012	Spisula Solidissima		0	0	0	GTS2020			Modern	1	Pleistocene - Calabrian - Gelasian	Modern															USA	New Jersey	Barnegat Light	39.75	-74.11	39.75	-74.11	Scotese, C.R., 2016. PALEOMAP PaleoAtlas for GPlates and the PaleoData Plotter Program, PALEOMAP Project, http://www.earthbyte.org/paleomap-paleoatlas_for_gplates/	Temperate	Bivalve	Spisula solidissima	aragonite						-0.03			-0.63	-0.63
16373	Am000052	MOC6		0	0	0	GTS2020			Modern	1	Pleistocene - Calabrian - Gelasian	Modern															Mexico	Gulf of Mexico	Enmedio reef, off Veracruz, Gulf of Mexico	19.16	-95.86	19.16	-95.86	Scotese, C.R., 2016. PALEOMAP PaleoAtlas for GPlates and the PaleoData Plotter Program, PALEOMAP Project, http://www.earthbyte.org/paleomap-paleoatlas_for_gplates/	Tropical/Subtropical	Gastropod	Conus spurious	aragonite				2.45		-0.7			-1.3	-1.3
16374	Am000017	PM 10		0	0	0	GTS2020			Modern	1	Pleistocene - Calabrian - Gelasian	Modern															USA	Virginia coast		36.95	-75.65	36.95	-75.65	Scotese, C.R., 2016. PALEOMAP PaleoAtlas for GPlates and the PaleoData Plotter Program, PALEOMAP Project, http://www.earthbyte.org/paleomap-paleoatlas_for_gplates/	Temperate	Bivalve	Placopecten magellanicus	calcite				1.45		1.64			1.64	1.64
16375	Am000018	PM 26		0	0	0	GTS2020			Modern	1	Pleistocene - Calabrian - Gelasian	Modern															USA	Virginia	Norfolk	36.91	-76.32	36.91	-76.32	Scotese, C.R., 2016. PALEOMAP PaleoAtlas for GPlates and the PaleoData Plotter Program, PALEOMAP Project, http://www.earthbyte.org/paleomap-paleoatlas_for_gplates/	Temperate	Bivalve	Placopecten magellanicus	calcite				1.54		1.27			1.27	1.27
16376	Am000014	DS 41		0	0	0	GTS2020			Modern	1	Pleistocene - Calabrian - Gelasian	Modern															USA	Virginia coast		36.99	-75.772	36.72	-1.24	Scotese, C.R., 2016. PALEOMAP PaleoAtlas for GPlates and the PaleoData Plotter Program, PALEOMAP Project, http://www.earthbyte.org/paleomap-paleoatlas_for_gplates/	Temperate	Bivalve	Spisula solidissima	aragonite						0.68			0.08	0.08
16377	Am000013	DS 40		0	0	0	GTS2020			Modern	1	Pleistocene - Calabrian - Gelasian	Modern															USA	Virginia coast		36.99	-75.772	36.72	-1.24	Scotese, C.R., 2016. PALEOMAP PaleoAtlas for GPlates and the PaleoData Plotter Program, PALEOMAP Project, http://www.earthbyte.org/paleomap-paleoatlas_for_gplates/	Temperate	Bivalve	Spisula solidissima	aragonite						0.92			0.32	0.32
16378	Am000016	DS 46		0	0	0	GTS2020			Modern	1	Pleistocene - Calabrian - Gelasian	Modern															USA	Virginia coast		36.99	-75.191	36.72	-1.24	Scotese, C.R., 2016. PALEOMAP PaleoAtlas for GPlates and the PaleoData Plotter Program, PALEOMAP Project, http://www.earthbyte.org/paleomap-paleoatlas_for_gplates/	Temperate	Bivalve	Spisula solidissima	aragonite						0.97			0.37	0.37
16379	Am000015	DS 44		0	0	0	GTS2020			Modern	1	Pleistocene - Calabrian - Gelasian	Modern															USA	Virginia coast		36.99	-75.191	36.72	-1.24	Scotese, C.R., 2016. PALEOMAP PaleoAtlas for GPlates and the PaleoData Plotter Program, PALEOMAP Project, http://www.earthbyte.org/paleomap-paleoatlas_for_gplates/	Temperate	Bivalve	Spisula solidissima	aragonite						1.09			0.49	0.49
16383	Am000011	MW2		0	0	0	GTS2020			Modern	1	Pleistocene - Calabrian - Gelasian	Modern															USA	North Carolina	Wade Creek, NC	34.77	-76.5	34.77	-76.5	Scotese, C.R., 2016. PALEOMAP PaleoAtlas for GPlates and the PaleoData Plotter Program, PALEOMAP Project, http://www.earthbyte.org/paleomap-paleoatlas_for_gplates/	Temperate	Bivalve	Mercenaria mercenaria	aragonite						-0.86			-1.46	-1.46
16384	Am000010	MW1		0	0	0	GTS2020			Modern	1	Pleistocene - Calabrian - Gelasian	Modern															USA	North Carolina	Jarrett Bay, NC	34.71	-76.67	34.7279	-76.4529	Scotese, C.R., 2016. PALEOMAP PaleoAtlas for GPlates and the PaleoData Plotter Program, PALEOMAP Project, http://www.earthbyte.org/paleomap-paleoatlas_for_gplates/	Temperate	Bivalve	Mercenaria mercenaria	aragonite						-0.26			-0.86	-0.86
16385	Am000003	MB1		0	0	0	GTS2020			Modern	1	Pleistocene - Calabrian - Gelasian	Modern															USA	North Carolina	Back Sound, NC	34.69	-76.56	34.7078	-76.3429	Scotese, C.R., 2016. PALEOMAP PaleoAtlas for GPlates and the PaleoData Plotter Program, PALEOMAP Project, http://www.earthbyte.org/paleomap-paleoatlas_for_gplates/	Temperate	Bivalve	Mercenaria mercenaria	aragonite						-0.72			-1.32	-1.32
16389				0	0	0	GTS2020			Modern	1	Pleistocene - Calabrian - Gelasian	Modern															Australia	Lady Elliott Reef		-24.12	152.77	-24.12	152.77	Scotese, C.R., 2016. PALEOMAP PaleoAtlas for GPlates and the PaleoData Plotter Program, PALEOMAP Project, http://www.earthbyte.org/paleomap-paleoatlas_for_gplates/	Tropical/Subtropical	Bivalve	Tridacna spp.	aragonite				2.4		-0.36			-0.96	-0.96
16392	Am000041	Mercenaria campechiensis		0	0	0	GTS2020			Modern	1	Pleistocene - Calabrian - Gelasian	Modern															USA	Florida	Charlotte Harbor	26.82	-82.17	26.82	-82.17	Scotese, C.R., 2016. PALEOMAP PaleoAtlas for GPlates and the PaleoData Plotter Program, PALEOMAP Project, http://www.earthbyte.org/paleomap-paleoatlas_for_gplates/	Tropical/Subtropical	Bivalve	Mercenaria campechiensis	aragonite						-0.34			-0.94	-0.94
16393	Am000051	MOC5		0	0	0	GTS2020			Modern	1	Pleistocene - Calabrian - Gelasian	Modern															USA	Florida	Alligator Pt., Florida	29.9	-84.38	29.9	-84.38	Scotese, C.R., 2016. PALEOMAP PaleoAtlas for GPlates and the PaleoData Plotter Program, PALEOMAP Project, http://www.earthbyte.org/paleomap-paleoatlas_for_gplates/	Tropical/Subtropical	Gastropod	Conus floridanos	aragonite				1.4		-0.73			-1.33	-1.33
16394	Am000049	MOC3		0	0	0	GTS2020			Modern	1	Pleistocene - Calabrian - Gelasian	Modern															USA	Florida	Alligator Pt., Florida	29.9	-84.38	29.9	-84.38	Scotese, C.R., 2016. PALEOMAP PaleoAtlas for GPlates and the PaleoData Plotter Program, PALEOMAP Project, http://www.earthbyte.org/paleomap-paleoatlas_for_gplates/	Tropical/Subtropical	Gastropod	Conus floridanos	aragonite				1.11		-0.59			-1.19	-1.19
16395	Am000048	MOC2		0	0	0	GTS2020			Modern	1	Pleistocene - Calabrian - Gelasian	Modern															USA	Florida	Alligator Pt., Florida	29.9	-84.38	29.9	-84.38	Scotese, C.R., 2016. PALEOMAP PaleoAtlas for GPlates and the PaleoData Plotter Program, PALEOMAP Project, http://www.earthbyte.org/paleomap-paleoatlas_for_gplates/	Tropical/Subtropical	Gastropod	Conus spurious atlanticus	aragonite				1.88		0.19			-0.41	-0.41
16396	Am000047	MOC1		0	0	0	GTS2020			Modern	1	Pleistocene - Calabrian - Gelasian	Modern															USA	Gulf of Mexico	Stetson Bank, Gulf of Mexico, 20-30 m depth	28.17	-94.3	28.17	-94.3	Scotese, C.R., 2016. PALEOMAP PaleoAtlas for GPlates and the PaleoData Plotter Program, PALEOMAP Project, http://www.earthbyte.org/paleomap-paleoatlas_for_gplates/	Tropical/Subtropical	Gastropod	Conus ermineus	aragonite				1.38		0.32			-0.28	-0.28
16397	Am000050	MOC4		0	0	0	GTS2020			Modern	1	Pleistocene - Calabrian - Gelasian	Modern															USA	Gulf of Mexico	Stetson Bank, Gulf of Mexico, 20-30 m depth	28.17	-94.3	28.17	-94.3	Scotese, C.R., 2016. PALEOMAP PaleoAtlas for GPlates and the PaleoData Plotter Program, PALEOMAP Project, http://www.earthbyte.org/paleomap-paleoatlas_for_gplates/	Tropical/Subtropical	Gastropod	Conus ermineus	aragonite				1.6		0.56			-0.04	-0.04
16398		Miss-1		0	0	0	GTS2020			Modern	1	Pleistocene - Calabrian - Gelasian	Modern															USA	Louisiana	Terrebonne Bay	29.18	-90.65	29.18	-90.65	Scotese, C.R., 2016. PALEOMAP PaleoAtlas for GPlates and the PaleoData Plotter Program, PALEOMAP Project, http://www.earthbyte.org/paleomap-paleoatlas_for_gplates/	Tropical/Subtropical	Bivalve	Crassostrea virginica	calcite				-3.77		-2.58			-2.58	-2.58
16399		Miss-2		0	0	0	GTS2020			Modern	1	Pleistocene - Calabrian - Gelasian	Modern															USA	Louisiana	Terrebonne Bay	29.18	-90.65	29.2113	-90.444	Scotese, C.R., 2016. PALEOMAP PaleoAtlas for GPlates and the PaleoData Plotter Program, PALEOMAP Project, http://www.earthbyte.org/paleomap-paleoatlas_for_gplates/	Tropical/Subtropical	Bivalve	Crassostrea virginica	calcite				-4.04		-2.46			-2.46	-2.46
16400	Am000042	Mercenaria mercenaria		0	0	0	GTS2020			Modern	1	Pleistocene - Calabrian - Gelasian	Modern															USA	Florida	Mosquito Lagoon	28.83	-80.81	28.83	-80.81	Scotese, C.R., 2016. PALEOMAP PaleoAtlas for GPlates and the PaleoData Plotter Program, PALEOMAP Project, http://www.earthbyte.org/paleomap-paleoatlas_for_gplates/	Tropical/Subtropical	Bivalve	Mercenaria mercenaria	aragonite						-1.64			-2.24	-2.24
16401				0	0	0	GTS2020			Modern	1	Pleistocene - Calabrian - Gelasian	Modern															Red Sea	Nuweiba		28.97	34.63	28.97	34.64	Scotese, C.R., 2016. PALEOMAP PaleoAtlas for GPlates and the PaleoData Plotter Program, PALEOMAP Project, http://www.earthbyte.org/paleomap-paleoatlas_for_gplates/	Tropical/Subtropical	Bivalve	Tridacna spp.	aragonite			extreme salintiy (Red Sea)	2.65		0.79			0.19	0.19
16402	Am000043			0	0	0	GTS2020	0		Modern	1	Pleistocene - Calabrian - Gelasian	Modern															Australia			-43	148	-43	148	Scotese, C.R., 2016. PALEOMAP PaleoAtlas for GPlates and the PaleoData Plotter Program, PALEOMAP Project, http://www.earthbyte.org/paleomap-paleoatlas_for_gplates/	Temperate	Brachiopod calcite		calcite				1.85		1.58
16403	Am000044			0	0	0	GTS2020	0		Modern	1	Pleistocene - Calabrian - Gelasian	Modern															Australia			-43	148	-43	148	Scotese, C.R., 2016. PALEOMAP PaleoAtlas for GPlates and the PaleoData Plotter Program, PALEOMAP Project, http://www.earthbyte.org/paleomap-paleoatlas_for_gplates/	Temperate	Brachiopod calcite		calcite				2.18		1.78
16404	Am000045			0	0	0	GTS2020	0.1		Modern	1	Pleistocene - Calabrian - Gelasian	Modern															Barbados	Paynes Bay	140m	13.2	-59.56	13.2	-59.56	Scotese, C.R., 2016. PALEOMAP PaleoAtlas for GPlates and the PaleoData Plotter Program, PALEOMAP Project, http://www.earthbyte.org/paleomap-paleoatlas_for_gplates/	Tropical/Subtropical	Brachiopod calcite	Terebratulida	calcite						-0.84
16405	Am000055			0	0	0	GTS2020	0.1		Modern	1	Pleistocene - Calabrian - Gelasian	Modern															USA	Bay of Fundy	20m	44.89	-66.35	44.89	-66.35	Scotese, C.R., 2016. PALEOMAP PaleoAtlas for GPlates and the PaleoData Plotter Program, PALEOMAP Project, http://www.earthbyte.org/paleomap-paleoatlas_for_gplates/	Temperate	Brachiopod calcite	Terebratulida	calcite						0.4
16406	Am000054			0	0	0	GTS2020	0.1		Modern	1	Pleistocene - Calabrian - Gelasian	Modern															New Zealand		12m						Temperate	Brachiopod calcite	Terebratulida	calcite						1.04
16407	Am000046			0	0	0	GTS2020	0.1		Modern	1	Pleistocene - Calabrian - Gelasian	Modern															Belize		30m						Tropical/Subtropical	Brachiopod calcite	Terebratulida	calcite						-1.5			-1.5	-1.5
16408	Am000002			0	0	0	GTS2020	0.1		Modern	1	Pleistocene - Calabrian - Gelasian	Modern							11								Arctic	Alaska							Subpolar/Polar	Brachiopod calcite	Terebratulida	calcite						1.65			1.65	1.65
16409	Am000001			0	0	0	GTS2020	0.1		Modern	1	Pleistocene - Calabrian - Gelasian	Modern							15								Antarctic	Antarctica							Subpolar/Polar	Brachiopod calcite	Terebratulida	calcite						3.01			3.01	3.01
5	PF0010411			0.01	0	0	GTS 2020		0.01	Neogene	1	Pleistocene - Calabrian - Gelasian	Holocene															Pacific	138-847B-1H-1,45		0.193	-95.3202	0.1896	-95.3245	Scotese & Wright 2018	Tropical	Planktonic foraminifera		calcite						-0.69
6	PF0007309			0.01	0	0	GTS 2020		0.01	Neogene	1	Pleistocene - Calabrian - Gelasian	Holocene															Pacific	138-851B-1H-1		2.77	-110.572	2.7679	-110.563	Scotese & Wright 2018	Tropical	Planktonic foraminifera		calcite					2.13	-1.21
7	PF0007503			0.01	0	0	GTS 2020		0.01	Neogene	1	Pleistocene - Calabrian - Gelasian	Holocene															Pacific	138-851B-1H-1		2.77	-110.572	2.7679	-110.563	Scotese & Wright 2018	Tropical	Planktonic foraminifera		calcite					1.98	-0.54
8	PF0007546			0.01	0	0	GTS 2020		0.01	Neogene	1	Pleistocene - Calabrian - Gelasian	Holocene															Pacific	138-851B-1H-1		2.77	-110.572	2.7679	-110.563	Scotese & Wright 2018	Tropical	Planktonic foraminifera		calcite					1.92	-0.3
9	PF0001739			0.01	0	0	GTS 2020		0.01	Neogene	1	Pleistocene - Calabrian - Gelasian	Holocene															Indian	115-716B-1H-1,20-22		4.933	73.2833	4.9299	73.2784	Scotese & Wright 2018	Tropical	Planktonic foraminifera		calcite						-2.02
10	PF0001740			0.01	0	0	GTS 2020		0.01	Neogene	1	Pleistocene - Calabrian - Gelasian	Holocene															Indian	115-716B-1H-1,40-42		4.933	73.2833	4.9299	73.2784	Scotese & Wright 2018	Tropical	Planktonic foraminifera		calcite						-1.73
11	PF0001749			0.01	0	0	GTS 2020		0.01	Neogene	1	Pleistocene - Calabrian - Gelasian	Holocene															Indian	115-716B-1H-I,60-62		4.933	73.2833	4.9299	73.2784	Scotese & Wright 2018	Tropical	Planktonic foraminifera		calcite						-0.88
12	PF0001931			0.01	0	0	GTS 2020		0.01	Neogene	1	Pleistocene - Calabrian - Gelasian	Holocene															Indian	ODP-121/758.		5.384	90.3612	5.379	90.3583	Scotese & Wright 2018	Tropical	Planktonic foraminifera		calcite					1.6	-2.26
13	PF0001932			0.01	0	0	GTS 2020		0.01	Neogene	1	Pleistocene - Calabrian - Gelasian	Holocene															Indian	ODP-121/758.		5.384	90.3612	5.379	90.3583	Scotese & Wright 2018	Tropical	Planktonic foraminifera		calcite					1.49	-2.13
14	PF0007569			0.01	0	0	GTS 2020		0.01	Neogene	1	Pleistocene - Calabrian - Gelasian	Holocene															Pacific	31-292-1H-1,20-22		15.819	124.651	15.8183	124.652	Scotese & Wright 2018	Tropical/Subtropical	Planktonic foraminifera		calcite						-1.32
15	PF0006590			0.01	0	0	GTS 2020		0.01	Neogene	1	Pleistocene - Calabrian - Gelasian	Holocene															Indian	117-722B-1H-1,21		16.62	59.8	16.6176	59.7979	Scotese & Wright 2018	Tropical/Subtropical	Planktonic foraminifera		calcite						-0.97
16	PF0006591			0.01	0	0	GTS 2020		0.01	Neogene	1	Pleistocene - Calabrian - Gelasian	Holocene															Indian	117-722B-1H-1,41		16.62	59.8	16.6176	59.7979	Scotese & Wright 2018	Tropical/Subtropical	Planktonic foraminifera		calcite						-0.23
17	PF0006592			0.01	0	0	GTS 2020		0.01	Neogene	1	Pleistocene - Calabrian - Gelasian	Holocene															Indian	117-722B-1H-1,61		16.62	59.8	16.6176	59.7979	Scotese & Wright 2018	Tropical/Subtropical	Planktonic foraminifera		calcite						0.17
18	PF0010678			0.02	0.1	0.1	GTS 2020		0.01	Neogene	1	Pleistocene - Calabrian - Gelasian	Tarantian															Pacific	89-586-1-1,49-52		-0.5	158.5	-0.508181	158.514	Scotese & Wright 2018	Tropical	Planktonic foraminifera		calcite						-1.48
19	PF0009976			0.02	0.1	0.1	GTS 2020		0.01	Neogene	1	Pleistocene - Calabrian - Gelasian	Tarantian															Pacific	130-806A-1H-1,6		0.319	159.361	0.311	159.374	Scotese & Wright 2018	Tropical	Planktonic foraminifera		calcite						-2.04
20	PF0009977			0.02	0.1	0.1	GTS 2020		0.01	Neogene	1	Pleistocene - Calabrian - Gelasian	Tarantian															Pacific	130-806A-1H-1,15		0.319	159.361	0.311	159.374	Scotese & Wright 2018	Tropical	Planktonic foraminifera		calcite						-1.82
21	PF0007558			0.02	0.1	0.1	GTS 2020		0.01	Neogene	1	Pleistocene - Calabrian - Gelasian	Tarantian															Pacific	138-851B-1H-1		2.77	-110.572	2.7657	-110.556	Scotese & Wright 2018	Tropical	Planktonic foraminifera		calcite					2	-0.09
22	PF0007560			0.02	0.1	0.1	GTS 2020		0.01	Neogene	1	Pleistocene - Calabrian - Gelasian	Tarantian															Pacific	138-851B-1H-1		2.77	-110.572	2.7657	-110.556	Scotese & Wright 2018	Tropical	Planktonic foraminifera		calcite					1.95	-0.05
23	PF0001736			0.02	0.1	0.1	GTS 2020		0.01	Neogene	1	Pleistocene - Calabrian - Gelasian	Tarantian															Indian	115-716B-1H-1,100-102		4.933	73.2833	4.9265	73.2768	Scotese & Wright 2018	Tropical	Planktonic foraminifera		calcite						-0.93
24	PF0001741			0.02	0.1	0.1	GTS 2020		0.01	Neogene	1	Pleistocene - Calabrian - Gelasian	Tarantian															Indian	115-716B-1H-1,80-82		4.933	73.2833	4.9265	73.2768	Scotese & Wright 2018	Tropical	Planktonic foraminifera		calcite						-0.75
25	PF0001933			0.02	0.1	0.1	GTS 2020		0.01	Neogene	1	Pleistocene - Calabrian - Gelasian	Tarantian															Indian	ODP-121/758.		5.384	90.3612	5.374	90.3566	Scotese & Wright 2018	Tropical	Planktonic foraminifera		calcite					1.41	-1.45
26	PF0001934			0.02	0.1	0.1	GTS 2020		0.01	Neogene	1	Pleistocene - Calabrian - Gelasian	Tarantian															Indian	ODP-121/758.		5.384	90.3612	5.374	90.3566	Scotese & Wright 2018	Tropical	Planktonic foraminifera		calcite					1.6	-0.33
27	PF0006587			0.02	0.1	0.1	GTS 2020		0.01	Neogene	1	Pleistocene - Calabrian - Gelasian	Tarantian															Indian	117-722B-1H-1,101		16.62	59.8	16.6152	59.7957	Scotese & Wright 2018	Tropical/Subtropical	Planktonic foraminifera		calcite						0.43
28	PF0006593			0.02	0.1	0.1	GTS 2020		0.01	Neogene	1	Pleistocene - Calabrian - Gelasian	Tarantian															Indian	117-722B-1H-1,81		16.62	59.8	16.6152	59.7957	Scotese & Wright 2018	Tropical/Subtropical	Planktonic foraminifera		calcite						0.17
29	PF0007514			0.03	0.1	0.1	GTS 2020		0.01	Neogene	1	Pleistocene - Calabrian - Gelasian	Tarantian															Pacific	138-851B-1H-1		2.77	-110.572	2.7634	-110.549	Scotese & Wright 2018	Tropical	Planktonic foraminifera		calcite					1.98	-0.51
30	PF0007524			0.03	0.1	0.1	GTS 2020		0.01	Neogene	1	Pleistocene - Calabrian - Gelasian	Tarantian															Pacific	138-851B-1H-1		2.77	-110.572	2.7634	-110.549	Scotese & Wright 2018	Tropical	Planktonic foraminifera		calcite					1.98	-0.47
31	PF0007528			0.03	0.1	0.1	GTS 2020		0.01	Neogene	1	Pleistocene - Calabrian - Gelasian	Tarantian															Pacific	138-851B-1H-1		2.77	-110.572	2.7634	-110.549	Scotese & Wright 2018	Tropical	Planktonic foraminifera		calcite					2	-0.42
32	PF0001737			0.03	0.1	0.1	GTS 2020		0.01	Neogene	1	Pleistocene - Calabrian - Gelasian	Tarantian															Indian	115-716B-1H-1,120-122		4.933	73.2833	4.9232	73.2751	Scotese & Wright 2018	Tropical	Planktonic foraminifera		calcite						-0.93
33	PF0001935			0.03	0.1	0.1	GTS 2020		0.01	Neogene	1	Pleistocene - Calabrian - Gelasian	Tarantian															Indian	ODP-121/758.		5.384	90.3612	5.3689	90.3549	Scotese & Wright 2018	Tropical	Planktonic foraminifera		calcite					1.66	-0.5
34	PF0006004			0.03	0.1	0.1	GTS 2020		0.01	Neogene	1	Pleistocene - Calabrian - Gelasian	Tarantian															Indian	117-722B-1H-1,140-142		16.622	59.7953	16.6146	59.7936	Scotese & Wright 2018	Tropical/Subtropical	Planktonic foraminifera		calcite						0.52
35	PF0006588			0.03	0.1	0.1	GTS 2020		0.01	Neogene	1	Pleistocene - Calabrian - Gelasian	Tarantian															Indian	117-722B-1H-1,121		16.62	59.8	16.6128	59.7936	Scotese & Wright 2018	Tropical/Subtropical	Planktonic foraminifera		calcite						0.2
36	PF0006589			0.03	0.1	0.1	GTS 2020		0.01	Neogene	1	Pleistocene - Calabrian - Gelasian	Tarantian															Indian	117-722B-1H-1,141		16.62	59.8	16.6128	59.7936	Scotese & Wright 2018	Tropical/Subtropical	Planktonic foraminifera		calcite						0.49
37	PF0007515			0.04	0.1	0.1	GTS 2020		0.01	Neogene	1	Pleistocene - Calabrian - Gelasian	Tarantian															Pacific	138-851B-1H-1		2.77	-110.572	2.7611	-110.542	Scotese & Wright 2018	Tropical	Planktonic foraminifera		calcite					1.91	-0.51
38	PF0007541			0.04	0.1	0.1	GTS 2020		0.01	Neogene	1	Pleistocene - Calabrian - Gelasian	Tarantian															Pacific	138-851B-1H-1		2.77	-110.572	2.7611	-110.542	Scotese & Wright 2018	Tropical	Planktonic foraminifera		calcite					2.01	-0.36
39	PF0001738			0.04	0.1	0.1	GTS 2020		0.01	Neogene	1	Pleistocene - Calabrian - Gelasian	Tarantian															Indian	115-716B-1H-1,140-142		4.933	73.2833	4.9198	73.2735	Scotese & Wright 2018	Tropical	Planktonic foraminifera		calcite						-1.01
40	PF0001936			0.04	0.1	0.1	GTS 2020		0.01	Neogene	1	Pleistocene - Calabrian - Gelasian	Tarantian															Indian	ODP-121/758.		5.384	90.3612	5.3638	90.3532	Scotese & Wright 2018	Tropical	Planktonic foraminifera		calcite					1.71	-0.69
41	PF0001937			0.04	0.1	0.1	GTS 2020		0.01	Neogene	1	Pleistocene - Calabrian - Gelasian	Tarantian															Indian	ODP-121/758.		5.384	90.3612	5.3638	90.3532	Scotese & Wright 2018	Tropical	Planktonic foraminifera		calcite					1.58	-0.89
42	PF0006594			0.04	0.1	0.1	GTS 2020		0.01	Neogene	1	Pleistocene - Calabrian - Gelasian	Tarantian															Indian	117-722B-1H-2,11		16.62	59.8	16.6104	59.7915	Scotese & Wright 2018	Tropical/Subtropical	Planktonic foraminifera		calcite						0.23
43	PF0006597			0.04	0.1	0.1	GTS 2020		0.01	Neogene	1	Pleistocene - Calabrian - Gelasian	Tarantian															Indian	117-722B-1H-2,31		16.62	59.8	16.6104	59.7915	Scotese & Wright 2018	Tropical/Subtropical	Planktonic foraminifera		calcite						-0.06
44	PF0009978			0.05	0.1	0.1	GTS 2020		0.01	Neogene	1	Pleistocene - Calabrian - Gelasian	Tarantian															Pacific	130-806A-1H-1,59		0.319	159.361	0.299	159.396	Scotese & Wright 2018	Tropical	Planktonic foraminifera		calcite						-1.05
45	PF0007455			0.05	0.1	0.1	GTS 2020		0.01	Neogene	1	Pleistocene - Calabrian - Gelasian	Tarantian															Pacific	138-851B-1H-1		2.77	-110.572	2.7588	-110.535	Scotese & Wright 2018	Tropical	Planktonic foraminifera		calcite					1.86	-0.73
46	PF0007456			0.05	0.1	0.1	GTS 2020		0.01	Neogene	1	Pleistocene - Calabrian - Gelasian	Tarantian															Pacific	138-851B-1H-1		2.77	-110.572	2.7588	-110.535	Scotese & Wright 2018	Tropical	Planktonic foraminifera		calcite					1.84	-0.73
47	PF0007529			0.06	0.1	0.1	GTS 2020		0.01	Neogene	1	Pleistocene - Calabrian - Gelasian	Tarantian															Pacific	138-851B-1H-2		2.77	-110.572	2.7566	-110.528	Scotese & Wright 2018	Tropical	Planktonic foraminifera		calcite					1.93	-0.42
48	PF0001745			0.06	0.1	0.1	GTS 2020		0.01	Neogene	1	Pleistocene - Calabrian - Gelasian	Tarantian															Indian	115-716B-1H-2,20-22		4.933	73.2833	4.913	73.2703	Scotese & Wright 2018	Tropical	Planktonic foraminifera		calcite						-1.27
49	PF0001938			0.06	0.1	0.1	GTS 2020		0.01	Neogene	1	Pleistocene - Calabrian - Gelasian	Tarantian															Indian	ODP-121/758.		5.384	90.3612	5.3537	90.3499	Scotese & Wright 2018	Tropical	Planktonic foraminifera		calcite					1.68	-0.95
50	PF0001939			0.06	0.1	0.1	GTS 2020		0.01	Neogene	1	Pleistocene - Calabrian - Gelasian	Tarantian															Indian	ODP-121/758.		5.384	90.3612	5.3537	90.3499	Scotese & Wright 2018	Tropical	Planktonic foraminifera		calcite					1.57	-0.88
51	PF0006598			0.06	0.1	0.1	GTS 2020		0.01	Neogene	1	Pleistocene - Calabrian - Gelasian	Tarantian															Indian	117-722B-1H-2,51		16.62	59.8	16.6056	59.7872	Scotese & Wright 2018	Tropical/Subtropical	Planktonic foraminifera		calcite						-0.08
52	PF0006599			0.06	0.1	0.1	GTS 2020		0.01	Neogene	1	Pleistocene - Calabrian - Gelasian	Tarantian															Indian	117-722B-1H-2,71		16.62	59.8	16.6056	59.7872	Scotese & Wright 2018	Tropical/Subtropical	Planktonic foraminifera		calcite						-0.01
53	PF0010412			0.07	0.1	0.1	GTS 2020		0.01	Neogene	1	Pleistocene - Calabrian - Gelasian	Tarantian															Pacific	138-847C-1H-1,15		0.193	-95.3202	0.1871	-95.3515	Scotese & Wright 2018	Tropical	Planktonic foraminifera		calcite						-0.73
54	PF0009979			0.07	0.1	0.1	GTS 2020		0.01	Neogene	1	Pleistocene - Calabrian - Gelasian	Tarantian															Pacific	130-806A-1H-1,99		0.319	159.361	0.291	159.411	Scotese & Wright 2018	Tropical	Planktonic foraminifera		calcite						-1.19
55	PF0007483			0.07	0.1	0.1	GTS 2020		0.01	Neogene	1	Pleistocene - Calabrian - Gelasian	Tarantian															Pacific	138-851B-1H-2		2.77	-110.572	2.7543	-110.521	Scotese & Wright 2018	Tropical	Planktonic foraminifera		calcite					2.2	-0.62
56	PF0001746			0.07	0.1	0.1	GTS 2020		0.01	Neogene	1	Pleistocene - Calabrian - Gelasian	Tarantian															Indian	115-716B-1H-2,40-42		4.933	73.2833	4.9096	73.2687	Scotese & Wright 2018	Tropical	Planktonic foraminifera		calcite						-1.32
57	PF0001940			0.07	0.1	0.1	GTS 2020		0.01	Neogene	1	Pleistocene - Calabrian - Gelasian	Tarantian															Indian	ODP-121/758.		5.384	90.3612	5.3486	90.3482	Scotese & Wright 2018	Tropical	Planktonic foraminifera		calcite					1.64	-1.01
58	PF0006595			0.07	0.1	0.1	GTS 2020		0.01	Neogene	1	Pleistocene - Calabrian - Gelasian	Tarantian															Indian	117-722B-1H-2,111		16.62	59.8	16.6033	59.785	Scotese & Wright 2018	Tropical/Subtropical	Planktonic foraminifera		calcite						-0.44
59	PF0006600			0.07	0.1	0.1	GTS 2020		0.01	Neogene	1	Pleistocene - Calabrian - Gelasian	Tarantian															Indian	117-722B-1H-2,91		16.62	59.8	16.6033	59.785	Scotese & Wright 2018	Tropical/Subtropical	Planktonic foraminifera		calcite						-0.22
16410	Br005726	SS-70KY		0.07	0.1	0.1	GTS2020			Neogene	1	Pleistocene - Calabrian - Gelasian	Tarantian															USA	Virginia	Norfolk						Temperate	Bivalve	Spisula solidissima	aragonite						0.48			-0.12	-0.12
60	PF0007391			0.08	0.1	0.1	GTS 2020		0.01	Neogene	1	Pleistocene - Calabrian - Gelasian	Tarantian															Pacific	138-851B-1H-2		2.77	-110.572	2.752	-110.513	Scotese & Wright 2018	Tropical	Planktonic foraminifera		calcite					2.23	-0.96
61	PF0001747			0.08	0.1	0.1	GTS 2020		0.01	Neogene	1	Pleistocene - Calabrian - Gelasian	Tarantian															Indian	115-716B-1H-2,60-62		4.933	73.2833	4.9063	73.267	Scotese & Wright 2018	Tropical	Planktonic foraminifera		calcite						-0.85
62	PF0001748			0.08	0.1	0.1	GTS 2020		0.01	Neogene	1	Pleistocene - Calabrian - Gelasian	Tarantian															Indian	115-716B-1H-2,80-82		4.933	73.2833	4.9063	73.267	Scotese & Wright 2018	Tropical	Planktonic foraminifera		calcite						-1.57
63	PF0001941			0.08	0.1	0.1	GTS 2020		0.01	Neogene	1	Pleistocene - Calabrian - Gelasian	Tarantian															Indian	ODP-121/758.		5.384	90.3612	5.3436	90.3465	Scotese & Wright 2018	Tropical	Planktonic foraminifera		calcite					1.53	-1.1
64	PF0001942			0.08	0.1	0.1	GTS 2020		0.01	Neogene	1	Pleistocene - Calabrian - Gelasian	Tarantian															Indian	ODP-121/758.		5.384	90.3612	5.3436	90.3465	Scotese & Wright 2018	Tropical	Planktonic foraminifera		calcite					1.4	-1.02
65	PF0006596			0.08	0.1	0.1	GTS 2020		0.01	Neogene	1	Pleistocene - Calabrian - Gelasian	Tarantian															Indian	117-722B-1H-2,131		16.62	59.8	16.6009	59.7829	Scotese & Wright 2018	Tropical/Subtropical	Planktonic foraminifera		calcite						0.03
66	PF0006601			0.08	0.1	0.1	GTS 2020		0.01	Neogene	1	Pleistocene - Calabrian - Gelasian	Tarantian															Indian	117-722B-1H-3,1		16.62	59.8	16.6009	59.7829	Scotese & Wright 2018	Tropical/Subtropical	Planktonic foraminifera		calcite						-0.3
67	PF0009980			0.09	0.1	0.1	GTS 2020		0.01	Neogene	1	Pleistocene - Calabrian - Gelasian	Tarantian															Pacific	130-806A-1H-1,138		0.319	159.361	0.283	159.426	Scotese & Wright 2018	Tropical	Planktonic foraminifera		calcite						-1.54
68	PF0007394			0.09	0.1	0.1	GTS 2020		0.01	Neogene	1	Pleistocene - Calabrian - Gelasian	Tarantian															Pacific	138-851B-1H-2		2.77	-110.572	2.7498	-110.506	Scotese & Wright 2018	Tropical	Planktonic foraminifera		calcite					2.15	-0.95
69	PF0001742			0.09	0.1	0.1	GTS 2020		0.01	Neogene	1	Pleistocene - Calabrian - Gelasian	Tarantian															Indian	115-716B-1H-2,100-102		4.933	73.2833	4.9029	73.2654	Scotese & Wright 2018	Tropical	Planktonic foraminifera		calcite						-2.02
70	PF0001943			0.09	0.1	0.1	GTS 2020		0.01	Neogene	1	Pleistocene - Calabrian - Gelasian	Tarantian															Indian	ODP-121/758.		5.384	90.3612	5.3385	90.3448	Scotese & Wright 2018	Tropical	Planktonic foraminifera		calcite					1.39	-0.86
71	PF0001944			0.09	0.1	0.1	GTS 2020		0.01	Neogene	1	Pleistocene - Calabrian - Gelasian	Tarantian															Indian	ODP-121/758.		5.384	90.3612	5.3385	90.3448	Scotese & Wright 2018	Tropical	Planktonic foraminifera		calcite					1.67	-0.86
72	PF0006605			0.09	0.1	0.1	GTS 2020		0.01	Neogene	1	Pleistocene - Calabrian - Gelasian	Tarantian															Indian	117-722B-1H-3,21		16.62	59.8	16.5985	59.7808	Scotese & Wright 2018	Tropical/Subtropical	Planktonic foraminifera		calcite						0.19
73	PF0006606			0.09	0.1	0.1	GTS 2020		0.01	Neogene	1	Pleistocene - Calabrian - Gelasian	Tarantian															Indian	117-722B-1H-3,41		16.62	59.8	16.5985	59.7808	Scotese & Wright 2018	Tropical/Subtropical	Planktonic foraminifera		calcite						0.15
74	PF0010780			0.1	0.1	0.1	GTS 2020		0.01	Neogene	1	Pleistocene - Calabrian - Gelasian	Tarantian															Pacific	89-586-2-1,50-52		-0.5	158.5	-0.540924	158.569	Scotese & Wright 2018	Tropical	Planktonic foraminifera		calcite						-0.83
75	PF0010413			0.1	0.1	0.1	GTS 2020		0.01	Neogene	1	Pleistocene - Calabrian - Gelasian	Tarantian															Pacific	138-847B-1H-3,45		0.193	-95.3202	0.1859	-95.365	Scotese & Wright 2018	Tropical	Planktonic foraminifera		calcite						-1.12
76	PF0001673			0.1	0.1	0.1	GTS 2020		0.001	Neogene	1	Pleistocene - Calabrian - Gelasian	Tarantian															Atlantic	Site 925		0.32	159.369	0.2797	159.443	Scotese & Wright 2018	Tropical	Planktonic foraminifera		calcite					2.1	0.11
77	PF0007328			0.1	0.1	0.1	GTS 2020		0.01	Neogene	1	Pleistocene - Calabrian - Gelasian	Tarantian															Pacific	138-851B-1H-2		2.77	-110.572	2.7475	-110.499	Scotese & Wright 2018	Tropical	Planktonic foraminifera		calcite					2.15	-1.14
78	PF0001743			0.1	0.1	0.1	GTS 2020		0.01	Neogene	1	Pleistocene - Calabrian - Gelasian	Tarantian															Indian	115-716B-1H-2,120-122		4.933	73.2833	4.8995	73.2638	Scotese & Wright 2018	Tropical	Planktonic foraminifera		calcite						-1.49
79	PF0001744			0.1	0.1	0.1	GTS 2020		0.01	Neogene	1	Pleistocene - Calabrian - Gelasian	Tarantian															Indian	115-716B-1H-2,140-142		4.933	73.2833	4.8995	73.2638	Scotese & Wright 2018	Tropical	Planktonic foraminifera		calcite						-1.58
80	PF0001945			0.1	0.1	0.1	GTS 2020		0.01	Neogene	1	Pleistocene - Calabrian - Gelasian	Tarantian															Indian	ODP-121/758.		5.384	90.3612	5.3334	90.3431	Scotese & Wright 2018	Tropical	Planktonic foraminifera		calcite					1.19	-1.02
81	PF0006607			0.1	0.1	0.1	GTS 2020		0.01	Neogene	1	Pleistocene - Calabrian - Gelasian	Tarantian															Indian	117-722B-1H-3,61		16.62	59.8	16.5961	59.7786	Scotese & Wright 2018	Tropical/Subtropical	Planktonic foraminifera		calcite						-0.37
82	PF0006608			0.1	0.1	0.1	GTS 2020		0.01	Neogene	1	Pleistocene - Calabrian - Gelasian	Tarantian															Indian	117-722B-1H-3,81		16.62	59.8	16.5961	59.7786	Scotese & Wright 2018	Tropical/Subtropical	Planktonic foraminifera		calcite						-0.53
83	PF0010414			0.11	0.1	0.1	GTS 2020		0.01	Neogene	1	Pleistocene - Calabrian - Gelasian	Tarantian															Pacific	138-847C-1H-1,120		0.193	-95.3202	0.1855	-95.3695	Scotese & Wright 2018	Tropical	Planktonic foraminifera		calcite						-0.71
84	PF0009981			0.11	0.1	0.1	GTS 2020		0.01	Neogene	1	Pleistocene - Calabrian - Gelasian	Tarantian															Pacific	130-806A-1H-2,31		0.319	159.361	0.275	159.44	Scotese & Wright 2018	Tropical	Planktonic foraminifera		calcite						-1.62
85	PF0007400			0.11	0.1	0.1	GTS 2020		0.01	Neogene	1	Pleistocene - Calabrian - Gelasian	Tarantian															Pacific	138-851B-1H-2		2.77	-110.572	2.7452	-110.492	Scotese & Wright 2018	Tropical	Planktonic foraminifera		calcite					2.22	-0.94
86	PF0007402			0.11	0.1	0.1	GTS 2020		0.01	Neogene	1	Pleistocene - Calabrian - Gelasian	Tarantian															Pacific	138-851B-1H-2		2.77	-110.572	2.7452	-110.492	Scotese & Wright 2018	Tropical	Planktonic foraminifera		calcite					1.85	-0.93
87	PF0006602			0.11	0.1	0.1	GTS 2020		0.01	Neogene	1	Pleistocene - Calabrian - Gelasian	Tarantian															Indian	117-722B-1H-3,101		16.62	59.8	16.5937	59.7765	Scotese & Wright 2018	Tropical/Subtropical	Planktonic foraminifera		calcite						-0.41
88	PF0006603			0.11	0.1	0.1	GTS 2020		0.01	Neogene	1	Pleistocene - Calabrian - Gelasian	Tarantian															Indian	117-722B-1H-3,121		16.62	59.8	16.5937	59.7765	Scotese & Wright 2018	Tropical/Subtropical	Planktonic foraminifera		calcite						-0.99
89	PF0007310			0.12	0.1	0.1	GTS 2020		0.01	Neogene	1	Pleistocene - Calabrian - Gelasian	Tarantian															Pacific	138-851B-1H-2		2.77	-110.572	2.743	-110.485	Scotese & Wright 2018	Tropical	Planktonic foraminifera		calcite					1.84	-1.21
90	PF0001946			0.12	0.1	0.1	GTS 2020		0.01	Neogene	1	Pleistocene - Calabrian - Gelasian	Tarantian															Indian	ODP-121/758.		5.384	90.3612	5.3233	90.3397	Scotese & Wright 2018	Tropical	Planktonic foraminifera		calcite					1.45	-1.34
91	PF0006005			0.12	0.1	0.1	GTS 2020		0.01	Neogene	1	Pleistocene - Calabrian - Gelasian	Tarantian															Indian	117-722B-1H-4,12-14		16.622	59.7953	16.5931	59.7743	Scotese & Wright 2018	Tropical/Subtropical	Planktonic foraminifera		calcite						-1.13
92	PF0006604			0.12	0.1	0.1	GTS 2020		0.01	Neogene	1	Pleistocene - Calabrian - Gelasian	Tarantian															Indian	117-722B-1H-3,141		16.62	59.8	16.5913	59.7743	Scotese & Wright 2018	Tropical/Subtropical	Planktonic foraminifera		calcite						-0.51
93	PF0006609			0.12	0.1	0.1	GTS 2020		0.01	Neogene	1	Pleistocene - Calabrian - Gelasian	Tarantian															Indian	117-722B-1H-4,11		16.62	59.8	16.5913	59.7743	Scotese & Wright 2018	Tropical/Subtropical	Planktonic foraminifera		calcite						-1.16
94	PF0009982			0.13	0.8	0.8	GTS 2020		0.01	Neogene	1	Pleistocene - Calabrian - Gelasian	Ionian															Pacific	130-806A-1H-2,69		0.319	159.361	0.267	159.454	Scotese & Wright 2018	Tropical	Planktonic foraminifera		calcite						-1.62
95	PF0007525			0.13	0.8	0.8	GTS 2020		0.01	Neogene	1	Pleistocene - Calabrian - Gelasian	Ionian															Pacific	138-851B-1H-2		2.77	-110.572	2.7407	-110.478	Scotese & Wright 2018	Tropical	Planktonic foraminifera		calcite					1.65	-0.47
96	PF0006610			0.13	0.8	0.8	GTS 2020		0.01	Neogene	1	Pleistocene - Calabrian - Gelasian	Ionian															Indian	117-722B-1H-4,31		16.62	59.8	16.5889	59.7722	Scotese & Wright 2018	Tropical/Subtropical	Planktonic foraminifera		calcite						-1.11
97	PF0006611			0.13	0.8	0.8	GTS 2020		0.01	Neogene	1	Pleistocene - Calabrian - Gelasian	Ionian															Indian	117-722B-1H-4,51		16.62	59.8	16.5889	59.7722	Scotese & Wright 2018	Tropical/Subtropical	Planktonic foraminifera		calcite						-0.2
98	PF0010415			0.14	0.8	0.8	GTS 2020		0.01	Neogene	1	Pleistocene - Calabrian - Gelasian	Ionian															Pacific	138-847B-1H-3,135		0.193	-95.3202	0.1843	-95.383	Scotese & Wright 2018	Tropical	Planktonic foraminifera		calcite						-0.94
99	PF0010416			0.14	0.8	0.8	GTS 2020		0.01	Neogene	1	Pleistocene - Calabrian - Gelasian	Ionian															Pacific	138-847C-1H-2,45		0.193	-95.3202	0.1843	-95.383	Scotese & Wright 2018	Tropical	Planktonic foraminifera		calcite						-0.54
100	PF0007511			0.14	0.8	0.8	GTS 2020		0.01	Neogene	1	Pleistocene - Calabrian - Gelasian	Ionian															Pacific	138-851B-1H-2		2.77	-110.572	2.7384	-110.471	Scotese & Wright 2018	Tropical	Planktonic foraminifera		calcite					1.67	-0.52
101	PF0007533			0.14	0.8	0.8	GTS 2020		0.01	Neogene	1	Pleistocene - Calabrian - Gelasian	Ionian															Pacific	138-851B-1H-2		2.77	-110.572	2.7384	-110.471	Scotese & Wright 2018	Tropical	Planktonic foraminifera		calcite					1.61	-0.38
102	PF0001753			0.14	0.8	0.8	GTS 2020		0.01	Neogene	1	Pleistocene - Calabrian - Gelasian	Ionian															Indian	115-716B-2H-1,20-22		4.933	73.2833	4.886	73.2573	Scotese & Wright 2018	Tropical	Planktonic foraminifera		calcite						-0.99
103	PF0001947			0.14	0.8	0.8	GTS 2020		0.01	Neogene	1	Pleistocene - Calabrian - Gelasian	Ionian															Indian	ODP-121/758.		5.384	90.3612	5.3132	90.3363	Scotese & Wright 2018	Tropical	Planktonic foraminifera		calcite					1.57	-1.38
104	PF0001948			0.14	0.8	0.8	GTS 2020		0.01	Neogene	1	Pleistocene - Calabrian - Gelasian	Ionian															Indian	ODP-121/758.		5.384	90.3612	5.3132	90.3363	Scotese & Wright 2018	Tropical	Planktonic foraminifera		calcite					1.48	-1.52
105	PF0006612			0.14	0.8	0.8	GTS 2020		0.01	Neogene	1	Pleistocene - Calabrian - Gelasian	Ionian															Indian	117-722B-1H-4,71		16.62	59.8	16.5865	59.7701	Scotese & Wright 2018	Tropical/Subtropical	Planktonic foraminifera		calcite						0.26
106	PF0006617			0.14	0.8	0.8	GTS 2020		0.01	Neogene	1	Pleistocene - Calabrian - Gelasian	Ionian															Indian	117-722B-2H-1,4		16.62	59.8	16.5865	59.7701	Scotese & Wright 2018	Tropical/Subtropical	Planktonic foraminifera		calcite						0.43
107	PF0009983			0.15	0.8	0.8	GTS 2020		0.01	Neogene	1	Pleistocene - Calabrian - Gelasian	Ionian															Pacific	130-806A-1H-2,109		0.319	159.361	0.2589	159.469	Scotese & Wright 2018	Tropical	Planktonic foraminifera		calcite						-0.84
108	PF0007499			0.15	0.8	0.8	GTS 2020		0.01	Neogene	1	Pleistocene - Calabrian - Gelasian	Ionian															Pacific	138-851B-1H-2		2.77	-110.572	2.7362	-110.464	Scotese & Wright 2018	Tropical	Planktonic foraminifera		calcite					1.66	-0.55
109	PF0001754			0.15	0.8	0.8	GTS 2020		0.01	Neogene	1	Pleistocene - Calabrian - Gelasian	Ionian															Indian	115-716B-2H-1,40-42		4.933	73.2833	4.8826	73.2557	Scotese & Wright 2018	Tropical	Planktonic foraminifera		calcite						-0.86
110	PF0001949			0.15	0.8	0.8	GTS 2020		0.01	Neogene	1	Pleistocene - Calabrian - Gelasian	Ionian															Indian	ODP-121/758.		5.384	90.3612	5.3081	90.3346	Scotese & Wright 2018	Tropical	Planktonic foraminifera		calcite					1.41	-1.38
111	PF0001950			0.15	0.8	0.8	GTS 2020		0.01	Neogene	1	Pleistocene - Calabrian - Gelasian	Ionian															Indian	ODP-121/758.		5.384	90.3612	5.3081	90.3346	Scotese & Wright 2018	Tropical	Planktonic foraminifera		calcite					1.48	-1.73
112	PF0006616			0.15	0.8	0.8	GTS 2020		0.01	Neogene	1	Pleistocene - Calabrian - Gelasian	Ionian															Indian	117-722B-2H-1,21		16.62	59.8	16.5841	59.7679	Scotese & Wright 2018	Tropical/Subtropical	Planktonic foraminifera		calcite						0.05
113	PF0006618			0.15	0.8	0.8	GTS 2020		0.01	Neogene	1	Pleistocene - Calabrian - Gelasian	Ionian															Indian	117-722B-2H-1,41		16.62	59.8	16.5841	59.7679	Scotese & Wright 2018	Tropical/Subtropical	Planktonic foraminifera		calcite						0.16
114	PF0007457			0.16	0.8	0.8	GTS 2020		0.01	Neogene	1	Pleistocene - Calabrian - Gelasian	Ionian															Pacific	138-851E-1H-3		2.77	-110.572	2.7339	-110.457	Scotese & Wright 2018	Tropical	Planktonic foraminifera		calcite					1.76	-0.73
115	PF0007570			0.16	0.8	0.8	GTS 2020		0.01	Neogene	1	Pleistocene - Calabrian - Gelasian	Ionian															Pacific	31-292-1H-2,130-132		15.819	124.651	15.8146	124.679	Scotese & Wright 2018	Tropical/Subtropical	Planktonic foraminifera		calcite						-1.62
116	PF0009984			0.17	0.8	0.8	GTS 2020		0.01	Neogene	1	Pleistocene - Calabrian - Gelasian	Ionian															Pacific	130-806A-1H-2,148		0.319	159.361	0.2509	159.484	Scotese & Wright 2018	Tropical	Planktonic foraminifera		calcite						-1.14
117	PF0007446			0.17	0.8	0.8	GTS 2020		0.01	Neogene	1	Pleistocene - Calabrian - Gelasian	Ionian															Pacific	138-851E-1H-3		2.77	-110.572	2.7317	-110.45	Scotese & Wright 2018	Tropical	Planktonic foraminifera		calcite					1.74	-0.77
118	PF0001755			0.17	0.8	0.8	GTS 2020		0.01	Neogene	1	Pleistocene - Calabrian - Gelasian	Ionian															Indian	115-716B-2H-1,60-62		4.933	73.2833	4.8758	73.2524	Scotese & Wright 2018	Tropical	Planktonic foraminifera		calcite						-0.77
119	PF0001951			0.17	0.8	0.8	GTS 2020		0.01	Neogene	1	Pleistocene - Calabrian - Gelasian	Ionian															Indian	ODP-121/758.		5.384	90.3612	5.298	90.3312	Scotese & Wright 2018	Tropical	Planktonic foraminifera		calcite					1.26	-1.69
120	PF0006619			0.17	0.8	0.8	GTS 2020		0.01	Neogene	1	Pleistocene - Calabrian - Gelasian	Ionian															Indian	117-722B-2H-1,61		16.62	59.8	16.5793	59.7637	Scotese & Wright 2018	Tropical/Subtropical	Planktonic foraminifera		calcite						0.2
121	PF0006620			0.17	0.8	0.8	GTS 2020		0.01	Neogene	1	Pleistocene - Calabrian - Gelasian	Ionian															Indian	117-722B-2H-1,81		16.62	59.8	16.5793	59.7637	Scotese & Wright 2018	Tropical/Subtropical	Planktonic foraminifera		calcite						-0.01
122	PF0010675			0.18	0.8	0.8	GTS 2020		0.01	Neogene	1	Pleistocene - Calabrian - Gelasian	Ionian															Pacific	89-586-2-2,55-57		-0.5	158.5	-0.573693	158.624	Scotese & Wright 2018	Tropical	Planktonic foraminifera		calcite						-1.49
123	PF0007432			0.18	0.8	0.8	GTS 2020		0.01	Neogene	1	Pleistocene - Calabrian - Gelasian	Ionian															Pacific	138-851E-1H-3		2.77	-110.572	2.7294	-110.443	Scotese & Wright 2018	Tropical	Planktonic foraminifera		calcite					1.78	-0.82
124	PF0001756			0.18	0.8	0.8	GTS 2020		0.01	Neogene	1	Pleistocene - Calabrian - Gelasian	Ionian															Indian	115-716B-2H-1,80-82		4.933	73.2833	4.8725	73.2508	Scotese & Wright 2018	Tropical	Planktonic foraminifera		calcite						-0.52
125	PF0001952			0.18	0.8	0.8	GTS 2020		0.01	Neogene	1	Pleistocene - Calabrian - Gelasian	Ionian															Indian	ODP-121/758.		5.384	90.3612	5.2929	90.3295	Scotese & Wright 2018	Tropical	Planktonic foraminifera		calcite					1.16	-1.56
126	PF0001953			0.18	0.8	0.8	GTS 2020		0.01	Neogene	1	Pleistocene - Calabrian - Gelasian	Ionian															Indian	ODP-121/758.		5.384	90.3612	5.2929	90.3295	Scotese & Wright 2018	Tropical	Planktonic foraminifera		calcite					1.07	-1.92
127	PF0006613			0.18	0.8	0.8	GTS 2020		0.01	Neogene	1	Pleistocene - Calabrian - Gelasian	Ionian															Indian	117-722B-2H-1,101		16.62	59.8	16.5769	59.7615	Scotese & Wright 2018	Tropical/Subtropical	Planktonic foraminifera		calcite						0.15
128	PF0006614			0.18	0.8	0.8	GTS 2020		0.01	Neogene	1	Pleistocene - Calabrian - Gelasian	Ionian															Indian	117-722B-2H-1,121		16.62	59.8	16.5769	59.7615	Scotese & Wright 2018	Tropical/Subtropical	Planktonic foraminifera		calcite						-0.12
129	PF0009985			0.19	0.8	0.8	GTS 2020		0.01	Neogene	1	Pleistocene - Calabrian - Gelasian	Ionian															Pacific	130-806A-1H-3,40		0.319	159.361	0.2429	159.498	Scotese & Wright 2018	Tropical	Planktonic foraminifera		calcite						-1.04
130	PF0007419			0.19	0.8	0.8	GTS 2020		0.01	Neogene	1	Pleistocene - Calabrian - Gelasian	Ionian															Pacific	138-851E-1H-3		2.77	-110.572	2.7271	-110.436	Scotese & Wright 2018	Tropical	Planktonic foraminifera		calcite					1.73	-0.87
131	PF0001750			0.19	0.8	0.8	GTS 2020		0.01	Neogene	1	Pleistocene - Calabrian - Gelasian	Ionian															Indian	115-716B-2H-1,100-102		4.933	73.2833	4.8691	73.2492	Scotese & Wright 2018	Tropical	Planktonic foraminifera		calcite						-0.79
132	PF0001954			0.19	0.8	0.8	GTS 2020		0.01	Neogene	1	Pleistocene - Calabrian - Gelasian	Ionian															Indian	ODP-121/758.		5.384	90.3612	5.2879	90.3278	Scotese & Wright 2018	Tropical	Planktonic foraminifera		calcite					1.06	-1.5
133	PF0001955			0.19	0.8	0.8	GTS 2020		0.01	Neogene	1	Pleistocene - Calabrian - Gelasian	Ionian															Indian	ODP-121/758.		5.384	90.3612	5.2879	90.3278	Scotese & Wright 2018	Tropical	Planktonic foraminifera		calcite					1.14	-0.93
134	PF0006615			0.19	0.8	0.8	GTS 2020		0.01	Neogene	1	Pleistocene - Calabrian - Gelasian	Ionian															Indian	117-722B-2H-1,141		16.62	59.8	16.5745	59.7594	Scotese & Wright 2018	Tropical/Subtropical	Planktonic foraminifera		calcite						0.02
135	PF0006621			0.19	0.8	0.8	GTS 2020		0.01	Neogene	1	Pleistocene - Calabrian - Gelasian	Ionian															Indian	117-722B-2H-2,11		16.62	59.8	16.5745	59.7594	Scotese & Wright 2018	Tropical/Subtropical	Planktonic foraminifera		calcite						0.02
136	PF0007386			0.2	0.8	0.8	GTS 2020		0.01	Neogene	1	Pleistocene - Calabrian - Gelasian	Ionian															Pacific	138-851E-1H-3		2.77	-110.572	2.7249	-110.429	Scotese & Wright 2018	Tropical	Planktonic foraminifera		calcite					1.92	-0.97
137	PF0001751			0.2	0.8	0.8	GTS 2020		0.01	Neogene	1	Pleistocene - Calabrian - Gelasian	Ionian															Indian	115-716B-2H-1,120-122		4.933	73.2833	4.8657	73.2475	Scotese & Wright 2018	Tropical	Planktonic foraminifera		calcite						-0.71
138	PF0001956			0.2	0.8	0.8	GTS 2020		0.01	Neogene	1	Pleistocene - Calabrian - Gelasian	Ionian															Indian	ODP-121/758.		5.384	90.3612	5.2828	90.3261	Scotese & Wright 2018	Tropical	Planktonic foraminifera		calcite					1.2	-0.37
139	PF0006624			0.2	0.8	0.8	GTS 2020		0.01	Neogene	1	Pleistocene - Calabrian - Gelasian	Ionian															Indian	117-722B-2H-2,31		16.62	59.8	16.5722	59.7572	Scotese & Wright 2018	Tropical/Subtropical	Planktonic foraminifera		calcite						-0.27
140	PF0006625			0.2	0.8	0.8	GTS 2020		0.01	Neogene	1	Pleistocene - Calabrian - Gelasian	Ionian															Indian	117-722B-2H-2,51		16.62	59.8	16.5722	59.7572	Scotese & Wright 2018	Tropical/Subtropical	Planktonic foraminifera		calcite						-0.36
141	PF0009986			0.21	0.8	0.8	GTS 2020		0.01	Neogene	1	Pleistocene - Calabrian - Gelasian	Ionian															Pacific	130-806A-1H-3,76		0.319	159.361	0.2349	159.513	Scotese & Wright 2018	Tropical	Planktonic foraminifera		calcite						-1.57
142	PF0007278			0.21	0.8	0.8	GTS 2020		0.01	Neogene	1	Pleistocene - Calabrian - Gelasian	Ionian															Pacific	138-851E-1H-3		2.77	-110.572	2.7226	-110.422	Scotese & Wright 2018	Tropical	Planktonic foraminifera		calcite					2.26	-1.5
143	PF0007317			0.21	0.8	0.8	GTS 2020		0.01	Neogene	1	Pleistocene - Calabrian - Gelasian	Ionian															Pacific	138-851E-1H-3		2.77	-110.572	2.7226	-110.422	Scotese & Wright 2018	Tropical	Planktonic foraminifera		calcite					2.18	-1.19
144	PF0001752			0.21	0.8	0.8	GTS 2020		0.01	Neogene	1	Pleistocene - Calabrian - Gelasian	Ionian															Indian	115-716B-2H-1,140-142		4.933	73.2833	4.8623	73.2459	Scotese & Wright 2018	Tropical	Planktonic foraminifera		calcite						-1.51
145	PF0001957			0.21	0.8	0.8	GTS 2020		0.01	Neogene	1	Pleistocene - Calabrian - Gelasian	Ionian															Indian	ODP-121/758.		5.384	90.3612	5.2777	90.3244	Scotese & Wright 2018	Tropical	Planktonic foraminifera		calcite					1.39	-0.55
146	PF0001958			0.21	0.8	0.8	GTS 2020		0.01	Neogene	1	Pleistocene - Calabrian - Gelasian	Ionian															Indian	ODP-121/758.		5.384	90.3612	5.2777	90.3244	Scotese & Wright 2018	Tropical	Planktonic foraminifera		calcite					1.37	-0.66
147	PF0006006			0.21	0.8	0.8	GTS 2020		0.01	Neogene	1	Pleistocene - Calabrian - Gelasian	Ionian															Indian	117-722B-2H-3,20-22		16.622	59.7953	16.5716	59.7551	Scotese & Wright 2018	Tropical/Subtropical	Planktonic foraminifera		calcite						-1.13
148	PF0006626			0.21	0.8	0.8	GTS 2020		0.01	Neogene	1	Pleistocene - Calabrian - Gelasian	Ionian															Indian	117-722B-2H-2,71		16.62	59.8	16.5698	59.7551	Scotese & Wright 2018	Tropical/Subtropical	Planktonic foraminifera		calcite						-0.4
149	PF0006627			0.21	0.8	0.8	GTS 2020		0.01	Neogene	1	Pleistocene - Calabrian - Gelasian	Ionian															Indian	117-722B-2H-2,91		16.62	59.8	16.5698	59.7551	Scotese & Wright 2018	Tropical/Subtropical	Planktonic foraminifera		calcite						-0.14
150	PF0001674			0.22	0.8	0.8	GTS 2020		0.001	Neogene	1	Pleistocene - Calabrian - Gelasian	Ionian															Atlantic	Site 925		0.32	159.369	0.2316	159.53	Scotese & Wright 2018	Tropical	Planktonic foraminifera		calcite					2.11	-0.67
151	PF0007458			0.22	0.8	0.8	GTS 2020		0.01	Neogene	1	Pleistocene - Calabrian - Gelasian	Ionian															Pacific	138-851E-1H-3		2.77	-110.572	2.7204	-110.414	Scotese & Wright 2018	Tropical	Planktonic foraminifera		calcite					2.08	-0.73
152	PF0001760			0.22	0.8	0.8	GTS 2020		0.01	Neogene	1	Pleistocene - Calabrian - Gelasian	Ionian															Indian	115-716B-2H-2,20-22		4.933	73.2833	4.8589	73.2443	Scotese & Wright 2018	Tropical	Planktonic foraminifera		calcite						-1.35
153	PF0001761			0.22	0.8	0.8	GTS 2020		0.01	Neogene	1	Pleistocene - Calabrian - Gelasian	Ionian															Indian	115-716B-2H-2,40-42		4.933	73.2833	4.8589	73.2443	Scotese & Wright 2018	Tropical	Planktonic foraminifera		calcite						-1.03
154	PF0001959			0.22	0.8	0.8	GTS 2020		0.01	Neogene	1	Pleistocene - Calabrian - Gelasian	Ionian															Indian	ODP-121/758.		5.384	90.3612	5.2727	90.3227	Scotese & Wright 2018	Tropical	Planktonic foraminifera		calcite					1.35	-0.65
155	PF0001960			0.22	0.8	0.8	GTS 2020		0.01	Neogene	1	Pleistocene - Calabrian - Gelasian	Ionian															Indian	ODP-121/758.		5.384	90.3612	5.2727	90.3227	Scotese & Wright 2018	Tropical	Planktonic foraminifera		calcite					1.17	-0.75
156	PF0006622			0.22	0.8	0.8	GTS 2020		0.01	Neogene	1	Pleistocene - Calabrian - Gelasian	Ionian															Indian	117-722B-2H-2,111		16.62	59.8	16.5674	59.753	Scotese & Wright 2018	Tropical/Subtropical	Planktonic foraminifera		calcite						0.02
157	PF0006623			0.22	0.8	0.8	GTS 2020		0.01	Neogene	1	Pleistocene - Calabrian - Gelasian	Ionian															Indian	117-722B-2H-2,131		16.62	59.8	16.5674	59.753	Scotese & Wright 2018	Tropical/Subtropical	Planktonic foraminifera		calcite						-0.79
158	PF0002570			0.23	0.8	0.8	GTS 2020		0.001	Neogene	1	Pleistocene - Calabrian - Gelasian	Ionian															Pacific	DSDP Site 90-590		-31.167	163.359	-31.3105	163.358	Scotese & Wright 2018	Temperate	Planktonic foraminifera		calcite					-1.1
159	PF0009987			0.23	0.8	0.8	GTS 2020		0.01	Neogene	1	Pleistocene - Calabrian - Gelasian	Ionian															Pacific	130-806A-1H-3,113		0.319	159.361	0.2269	159.527	Scotese & Wright 2018	Tropical	Planktonic foraminifera		calcite						-1.29
160	PF0007428			0.23	0.8	0.8	GTS 2020		0.01	Neogene	1	Pleistocene - Calabrian - Gelasian	Ionian															Pacific	138-851E-1H-3		2.77	-110.572	2.7181	-110.407	Scotese & Wright 2018	Tropical	Planktonic foraminifera		calcite					1.91	-0.84
161	PF0007474			0.23	0.8	0.8	GTS 2020		0.01	Neogene	1	Pleistocene - Calabrian - Gelasian	Ionian															Pacific	138-851E-1H-3		2.77	-110.572	2.7181	-110.407	Scotese & Wright 2018	Tropical	Planktonic foraminifera		calcite					1.89	-0.67
162	PF0001762			0.23	0.8	0.8	GTS 2020		0.01	Neogene	1	Pleistocene - Calabrian - Gelasian	Ionian															Indian	115-716B-2H-2,60-62		4.933	73.2833	4.8556	73.2427	Scotese & Wright 2018	Tropical	Planktonic foraminifera		calcite						-0.91
163	PF0001763			0.23	0.8	0.8	GTS 2020		0.01	Neogene	1	Pleistocene - Calabrian - Gelasian	Ionian															Indian	115-716B-2H-2,80-82		4.933	73.2833	4.8556	73.2427	Scotese & Wright 2018	Tropical	Planktonic foraminifera		calcite						-1.76
164	PF0001961			0.23	0.8	0.8	GTS 2020		0.01	Neogene	1	Pleistocene - Calabrian - Gelasian	Ionian															Indian	ODP-121/758.		5.384	90.3612	5.2676	90.321	Scotese & Wright 2018	Tropical	Planktonic foraminifera		calcite					1.21	-1.25
165	PF0006628			0.23	0.8	0.8	GTS 2020		0.01	Neogene	1	Pleistocene - Calabrian - Gelasian	Ionian															Indian	117-722B-2H-3,1		16.62	59.8	16.565	59.7508	Scotese & Wright 2018	Tropical/Subtropical	Planktonic foraminifera		calcite						-0.82
166	PF0006632			0.23	0.8	0.8	GTS 2020		0.01	Neogene	1	Pleistocene - Calabrian - Gelasian	Ionian															Indian	117-722B-2H-3,21		16.62	59.8	16.565	59.7508	Scotese & Wright 2018	Tropical/Subtropical	Planktonic foraminifera		calcite						-1.17
167	PF0010417			0.24	0.8	0.8	GTS 2020		0.01	Neogene	1	Pleistocene - Calabrian - Gelasian	Ionian															Pacific	138-847C-1H-4,135		0.193	-95.3202	0.1803	-95.428	Scotese & Wright 2018	Tropical	Planktonic foraminifera		calcite						0.65
168	PF0007334			0.24	0.8	0.8	GTS 2020		0.01	Neogene	1	Pleistocene - Calabrian - Gelasian	Ionian															Pacific	138-851E-1H-3		2.77	-110.572	2.7158	-110.4	Scotese & Wright 2018	Tropical	Planktonic foraminifera		calcite					1.72	-1.12
169	PF0001757			0.24	0.8	0.8	GTS 2020		0.01	Neogene	1	Pleistocene - Calabrian - Gelasian	Ionian															Indian	115-716B-2H-2,100-102		4.933	73.2833	4.8522	73.241	Scotese & Wright 2018	Tropical	Planktonic foraminifera		calcite						-1.3
170	PF0001758			0.24	0.8	0.8	GTS 2020		0.01	Neogene	1	Pleistocene - Calabrian - Gelasian	Ionian															Indian	115-716B-2H-2,120-122		4.933	73.2833	4.8522	73.241	Scotese & Wright 2018	Tropical	Planktonic foraminifera		calcite						-0.98
171	PF0001962			0.24	0.8	0.8	GTS 2020		0.01	Neogene	1	Pleistocene - Calabrian - Gelasian	Ionian															Indian	ODP-121/758.		5.384	90.3612	5.2626	90.3193	Scotese & Wright 2018	Tropical	Planktonic foraminifera		calcite					1.47	-0.94
172	PF0001963			0.24	0.8	0.8	GTS 2020		0.01	Neogene	1	Pleistocene - Calabrian - Gelasian	Ionian															Indian	ODP-121/758.		5.384	90.3612	5.2626	90.3193	Scotese & Wright 2018	Tropical	Planktonic foraminifera		calcite					1.31	-0.99
173	PF0006007			0.24	0.8	0.8	GTS 2020		0.01	Neogene	1	Pleistocene - Calabrian - Gelasian	Ionian															Indian	117-722B-2H-4,0-4		16.622	59.7953	16.5644	59.7487	Scotese & Wright 2018	Tropical/Subtropical	Planktonic foraminifera		calcite						-0.52
174	PF0006633			0.24	0.8	0.8	GTS 2020		0.01	Neogene	1	Pleistocene - Calabrian - Gelasian	Ionian															Indian	117-722B-2H-3,41		16.62	59.8	16.5626	59.7487	Scotese & Wright 2018	Tropical/Subtropical	Planktonic foraminifera		calcite						-0.72
175	PF0006634			0.24	0.8	0.8	GTS 2020		0.01	Neogene	1	Pleistocene - Calabrian - Gelasian	Ionian															Indian	117-722B-2H-3,61		16.62	59.8	16.5626	59.7487	Scotese & Wright 2018	Tropical/Subtropical	Planktonic foraminifera		calcite						-0.83
176	PF0010781			0.25	0.8	0.8	GTS 2020		0.01	Neogene	1	Pleistocene - Calabrian - Gelasian	Ionian															Pacific	89-586-2-3,55-57		-0.5	158.5	-0.602389	158.672	Scotese & Wright 2018	Tropical	Planktonic foraminifera		calcite						-0.83
177	PF0007492			0.25	0.8	0.8	GTS 2020		0.01	Neogene	1	Pleistocene - Calabrian - Gelasian	Ionian															Pacific	138-851E-1H-3		2.77	-110.572	2.7136	-110.393	Scotese & Wright 2018	Tropical	Planktonic foraminifera		calcite					1.84	-0.58
178	PF0007505			0.25	0.8	0.8	GTS 2020		0.01	Neogene	1	Pleistocene - Calabrian - Gelasian	Ionian															Pacific	138-851E-1H-3		2.77	-110.572	2.7136	-110.393	Scotese & Wright 2018	Tropical	Planktonic foraminifera		calcite					1.71	-0.53
179	PF0001759			0.25	0.8	0.8	GTS 2020		0.01	Neogene	1	Pleistocene - Calabrian - Gelasian	Ionian															Indian	115-716B-2H-2,140-142		4.933	73.2833	4.8488	73.2394	Scotese & Wright 2018	Tropical	Planktonic foraminifera		calcite						-1.05
180	PF0001964			0.25	0.8	0.8	GTS 2020		0.01	Neogene	1	Pleistocene - Calabrian - Gelasian	Ionian															Indian	ODP-121/758.		5.384	90.3612	5.2575	90.3176	Scotese & Wright 2018	Tropical	Planktonic foraminifera		calcite					1.41	-1.27
181	PF0001965			0.25	0.8	0.8	GTS 2020		0.01	Neogene	1	Pleistocene - Calabrian - Gelasian	Ionian															Indian	ODP-121/758.		5.384	90.3612	5.2575	90.3176	Scotese & Wright 2018	Tropical	Planktonic foraminifera		calcite					1.41	-1.95
182	PF0006629			0.25	0.8	0.8	GTS 2020		0.01	Neogene	1	Pleistocene - Calabrian - Gelasian	Ionian															Indian	117-722B-2H-3,101		16.62	59.8	16.5602	59.7465	Scotese & Wright 2018	Tropical/Subtropical	Planktonic foraminifera		calcite						-0.48
183	PF0006635			0.25	0.8	0.8	GTS 2020		0.01	Neogene	1	Pleistocene - Calabrian - Gelasian	Ionian															Indian	117-722B-2H-3,81		16.62	59.8	16.5602	59.7465	Scotese & Wright 2018	Tropical/Subtropical	Planktonic foraminifera		calcite						-0.27
184	PF0009988			0.26	0.8	0.8	GTS 2020		0.01	Neogene	1	Pleistocene - Calabrian - Gelasian	Ionian															Pacific	130-806A-1H-4,7		0.319	159.361	0.2148	159.549	Scotese & Wright 2018	Tropical	Planktonic foraminifera		calcite						-1.47
185	PF0007481			0.26	0.8	0.8	GTS 2020		0.01	Neogene	1	Pleistocene - Calabrian - Gelasian	Ionian															Pacific	138-851E-1H-3		2.77	-110.572	2.7113	-110.386	Scotese & Wright 2018	Tropical	Planktonic foraminifera		calcite					1.66	-0.63
186	PF0007495			0.26	0.8	0.8	GTS 2020		0.01	Neogene	1	Pleistocene - Calabrian - Gelasian	Ionian															Pacific	138-851E-1H-4		2.77	-110.572	2.7113	-110.386	Scotese & Wright 2018	Tropical	Planktonic foraminifera		calcite					1.6	-0.56
187	PF0007516			0.26	0.8	0.8	GTS 2020		0.01	Neogene	1	Pleistocene - Calabrian - Gelasian	Ionian															Pacific	138-851E-1H-3		2.77	-110.572	2.7113	-110.386	Scotese & Wright 2018	Tropical	Planktonic foraminifera		calcite					1.63	-0.5
188	PF0001766			0.26	0.8	0.8	GTS 2020		0.01	Neogene	1	Pleistocene - Calabrian - Gelasian	Ionian															Indian	115-716B-2H-3,20-22		4.933	73.2833	4.8454	73.2378	Scotese & Wright 2018	Tropical	Planktonic foraminifera		calcite						-1.01
189	PF0001767			0.26	0.8	0.8	GTS 2020		0.01	Neogene	1	Pleistocene - Calabrian - Gelasian	Ionian															Indian	115-716B-2H-3,40-42		4.933	73.2833	4.8454	73.2378	Scotese & Wright 2018	Tropical	Planktonic foraminifera		calcite						-1.63
190	PF0001966			0.26	0.8	0.8	GTS 2020		0.01	Neogene	1	Pleistocene - Calabrian - Gelasian	Ionian															Indian	ODP-121/758.		5.384	90.3612	5.2524	90.3159	Scotese & Wright 2018	Tropical	Planktonic foraminifera		calcite					1.48	-1.27
191	PF0006630			0.26	0.8	0.8	GTS 2020		0.01	Neogene	1	Pleistocene - Calabrian - Gelasian	Ionian															Indian	117-722B-2H-3,121		16.62	59.8	16.5578	59.7444	Scotese & Wright 2018	Tropical/Subtropical	Planktonic foraminifera		calcite						-0.36
192	PF0006631			0.26	0.8	0.8	GTS 2020		0.01	Neogene	1	Pleistocene - Calabrian - Gelasian	Ionian															Indian	117-722B-2H-3,141		16.62	59.8	16.5578	59.7444	Scotese & Wright 2018	Tropical/Subtropical	Planktonic foraminifera		calcite						-0.79
193	PF0007526			0.27	0.8	0.8	GTS 2020		0.01	Neogene	1	Pleistocene - Calabrian - Gelasian	Ionian															Pacific	138-851E-1H-4		2.77	-110.572	2.7091	-110.379	Scotese & Wright 2018	Tropical	Planktonic foraminifera		calcite					1.71	-0.46
194	PF0009989			0.28	0.8	0.8	GTS 2020		0.01	Neogene	1	Pleistocene - Calabrian - Gelasian	Ionian															Pacific	130-806A-1H-4,46		0.319	159.361	0.2068	159.564	Scotese & Wright 2018	Tropical	Planktonic foraminifera		calcite						-1.11
195	PF0007448			0.28	0.8	0.8	GTS 2020		0.01	Neogene	1	Pleistocene - Calabrian - Gelasian	Ionian															Pacific	138-851E-1H-4		2.77	-110.572	2.7068	-110.372	Scotese & Wright 2018	Tropical	Planktonic foraminifera		calcite					1.96	-0.76
196	PF0001768			0.28	0.8	0.8	GTS 2020		0.01	Neogene	1	Pleistocene - Calabrian - Gelasian	Ionian															Indian	115-716B-2H-3,60-62		4.933	73.2833	4.8387	73.2345	Scotese & Wright 2018	Tropical	Planktonic foraminifera		calcite						-0.67
197	PF0001967			0.28	0.8	0.8	GTS 2020		0.01	Neogene	1	Pleistocene - Calabrian - Gelasian	Ionian															Indian	ODP-121/758.		5.384	90.3612	5.2423	90.3125	Scotese & Wright 2018	Tropical	Planktonic foraminifera		calcite					1.45	-1.56
198	PF0001968			0.28	0.8	0.8	GTS 2020		0.01	Neogene	1	Pleistocene - Calabrian - Gelasian	Ionian															Indian	ODP-121/758.		5.384	90.3612	5.2423	90.3125	Scotese & Wright 2018	Tropical	Planktonic foraminifera		calcite					1.55	-1.7
199	PF0006008			0.28	0.8	0.8	GTS 2020		0.01	Neogene	1	Pleistocene - Calabrian - Gelasian	Ionian															Indian	117-722B-2H-5,23-25		16.622	59.7953	16.5548	59.7401	Scotese & Wright 2018	Tropical/Subtropical	Planktonic foraminifera		calcite						0.28
200	PF0006636			0.28	0.8	0.8	GTS 2020		0.01	Neogene	1	Pleistocene - Calabrian - Gelasian	Ionian															Indian	117-722B-2H-4,11		16.62	59.8	16.553	59.7401	Scotese & Wright 2018	Tropical/Subtropical	Planktonic foraminifera		calcite						-0.37
201	PF0006639			0.28	0.8	0.8	GTS 2020		0.01	Neogene	1	Pleistocene - Calabrian - Gelasian	Ionian															Indian	117-722B-2H-4,31		16.62	59.8	16.553	59.7401	Scotese & Wright 2018	Tropical/Subtropical	Planktonic foraminifera		calcite						-0.11
202	PF0010418			0.29	0.8	0.8	GTS 2020		0.01	Neogene	1	Pleistocene - Calabrian - Gelasian	Ionian															Pacific	138-847C-1H-5,135		0.193	-95.3202	0.1783	-95.4505	Scotese & Wright 2018	Tropical	Planktonic foraminifera		calcite						-0.89
203	PF0007357			0.29	0.8	0.8	GTS 2020		0.01	Neogene	1	Pleistocene - Calabrian - Gelasian	Ionian															Pacific	138-851E-1H-4		2.77	-110.572	2.7046	-110.365	Scotese & Wright 2018	Tropical	Planktonic foraminifera		calcite					2.01	-1.04
204	PF0007444			0.29	0.8	0.8	GTS 2020		0.01	Neogene	1	Pleistocene - Calabrian - Gelasian	Ionian															Pacific	138-851E-1H-4		2.77	-110.572	2.7046	-110.365	Scotese & Wright 2018	Tropical	Planktonic foraminifera		calcite					2.31	-0.78
205	PF0001769			0.29	0.8	0.8	GTS 2020		0.01	Neogene	1	Pleistocene - Calabrian - Gelasian	Ionian															Indian	115-716B-2H-3,80-82		4.933	73.2833	4.8353	73.2329	Scotese & Wright 2018	Tropical	Planktonic foraminifera		calcite						-0.65
206	PF0001969			0.29	0.8	0.8	GTS 2020		0.01	Neogene	1	Pleistocene - Calabrian - Gelasian	Ionian															Indian	ODP-121/758.		5.384	90.3612	5.2372	90.3108	Scotese & Wright 2018	Tropical	Planktonic foraminifera		calcite					1.4	-1.28
207	PF0001970			0.29	0.8	0.8	GTS 2020		0.01	Neogene	1	Pleistocene - Calabrian - Gelasian	Ionian															Indian	ODP-121/758.		5.384	90.3612	5.2372	90.3108	Scotese & Wright 2018	Tropical	Planktonic foraminifera		calcite					1.42	-0.97
208	PF0006640			0.29	0.8	0.8	GTS 2020		0.01	Neogene	1	Pleistocene - Calabrian - Gelasian	Ionian															Indian	117-722B-2H-4,51		16.62	59.8	16.5506	59.738	Scotese & Wright 2018	Tropical/Subtropical	Planktonic foraminifera		calcite						-0.01
209	PF0006641			0.29	0.8	0.8	GTS 2020		0.01	Neogene	1	Pleistocene - Calabrian - Gelasian	Ionian															Indian	117-722B-2H-4,71		16.62	59.8	16.5506	59.738	Scotese & Wright 2018	Tropical/Subtropical	Planktonic foraminifera		calcite						-0.03
210	PF0009990			0.3	0.8	0.8	GTS 2020		0.01	Neogene	1	Pleistocene - Calabrian - Gelasian	Ionian															Pacific	130-806A-1H-4,88		0.319	159.361	0.1988	159.578	Scotese & Wright 2018	Tropical	Planktonic foraminifera		calcite						-1.14
211	PF0007369			0.3	0.8	0.8	GTS 2020		0.01	Neogene	1	Pleistocene - Calabrian - Gelasian	Ionian															Pacific	138-851E-1H-4		2.77	-110.572	2.7023	-110.358	Scotese & Wright 2018	Tropical	Planktonic foraminifera		calcite					2.04	-1.02
212	PF0001764			0.3	0.8	0.8	GTS 2020		0.01	Neogene	1	Pleistocene - Calabrian - Gelasian	Ionian															Indian	115-716B-2H-3,100-102		4.933	73.2833	4.8319	73.2313	Scotese & Wright 2018	Tropical	Planktonic foraminifera		calcite						-0.71
213	PF0001971			0.3	0.8	0.8	GTS 2020		0.01	Neogene	1	Pleistocene - Calabrian - Gelasian	Ionian															Indian	ODP-121/758.		5.384	90.3612	5.2322	90.3091	Scotese & Wright 2018	Tropical	Planktonic foraminifera		calcite					1.47	-1.04
214	PF0006637			0.3	0.8	0.8	GTS 2020		0.01	Neogene	1	Pleistocene - Calabrian - Gelasian	Ionian															Indian	117-722B-2H-4,111		16.62	59.8	16.5482	59.7359	Scotese & Wright 2018	Tropical/Subtropical	Planktonic foraminifera		calcite						0.07
215	PF0006638			0.3	0.8	0.8	GTS 2020		0.01	Neogene	1	Pleistocene - Calabrian - Gelasian	Ionian															Indian	117-722B-2H-4,131		16.62	59.8	16.5482	59.7359	Scotese & Wright 2018	Tropical/Subtropical	Planktonic foraminifera		calcite						0.07
216	PF0006642			0.3	0.8	0.8	GTS 2020		0.01	Neogene	1	Pleistocene - Calabrian - Gelasian	Ionian															Indian	117-722B-2H-4,91		16.62	59.8	16.5482	59.7359	Scotese & Wright 2018	Tropical/Subtropical	Planktonic foraminifera		calcite						-0.08
16412	Br005725	SS-125KY		0.3	0.8	0.8	GTS2020		rough estimate	Neogene	1	Pleistocene - Calabrian - Gelasian	Ionian															USA	North Carolina	Miller - Stetson Pit						Temperate	Bivalve	Spisula solidissima	aragonite						-1.68			-2.28	-2.28
217	PF0007311			0.31	0.8	0.8	GTS 2020		0.01	Neogene	1	Pleistocene - Calabrian - Gelasian	Ionian															Pacific	138-851E-1H-4		2.77	-110.572	2.7001	-110.351	Scotese & Wright 2018	Tropical	Planktonic foraminifera		calcite					2.12	-1.21
218	PF0001765			0.31	0.8	0.8	GTS 2020		0.01	Neogene	1	Pleistocene - Calabrian - Gelasian	Ionian															Indian	115-716B-2H-3,120-122		4.933	73.2833	4.8286	73.2296	Scotese & Wright 2018	Tropical	Planktonic foraminifera		calcite						-0.87
219	PF0001972			0.31	0.8	0.8	GTS 2020		0.01	Neogene	1	Pleistocene - Calabrian - Gelasian	Ionian															Indian	ODP-121/758.		5.384	90.3612	5.2271	90.3074	Scotese & Wright 2018	Tropical	Planktonic foraminifera		calcite					1.35	-1.46
220	PF0001973			0.31	0.8	0.8	GTS 2020		0.01	Neogene	1	Pleistocene - Calabrian - Gelasian	Ionian															Indian	ODP-121/758.		5.384	90.3612	5.2271	90.3074	Scotese & Wright 2018	Tropical	Planktonic foraminifera		calcite					1.26	-1.29
221	PF0006643			0.31	0.8	0.8	GTS 2020		0.01	Neogene	1	Pleistocene - Calabrian - Gelasian	Ionian															Indian	117-722B-2H-5,1		16.62	59.8	16.5459	59.7337	Scotese & Wright 2018	Tropical/Subtropical	Planktonic foraminifera		calcite						0.31
222	PF0006647			0.31	0.8	0.8	GTS 2020		0.01	Neogene	1	Pleistocene - Calabrian - Gelasian	Ionian															Indian	117-722B-2H-5,21		16.62	59.8	16.5459	59.7337	Scotese & Wright 2018	Tropical/Subtropical	Planktonic foraminifera		calcite						0.34
223	PF0009991			0.32	0.8	0.8	GTS 2020		0.01	Neogene	1	Pleistocene - Calabrian - Gelasian	Ionian															Pacific	130-806A-1H-4,129		0.319	159.361	0.1908	159.593	Scotese & Wright 2018	Tropical	Planktonic foraminifera		calcite						-1.15
224	PF0007298			0.32	0.8	0.8	GTS 2020		0.01	Neogene	1	Pleistocene - Calabrian - Gelasian	Ionian															Pacific	138-851E-1H-4		2.77	-110.572	2.6978	-110.344	Scotese & Wright 2018	Tropical	Planktonic foraminifera		calcite					2.14	-1.25
225	PF0001974			0.32	0.8	0.8	GTS 2020		0.01	Neogene	1	Pleistocene - Calabrian - Gelasian	Ionian															Indian	ODP-121/758.		5.384	90.3612	5.2221	90.3057	Scotese & Wright 2018	Tropical	Planktonic foraminifera		calcite					1.52	-0.9
226	PF0001975			0.32	0.8	0.8	GTS 2020		0.01	Neogene	1	Pleistocene - Calabrian - Gelasian	Ionian															Indian	ODP-121/758.		5.384	90.3612	5.2221	90.3057	Scotese & Wright 2018	Tropical	Planktonic foraminifera		calcite					1.3	-0.58
227	PF0006648			0.32	0.8	0.8	GTS 2020		0.01	Neogene	1	Pleistocene - Calabrian - Gelasian	Ionian															Indian	117-722B-2H-5,41		16.62	59.8	16.5435	59.7316	Scotese & Wright 2018	Tropical/Subtropical	Planktonic foraminifera		calcite						-0.29
228	PF0006649			0.32	0.8	0.8	GTS 2020		0.01	Neogene	1	Pleistocene - Calabrian - Gelasian	Ionian															Indian	117-722B-2H-5,61		16.62	59.8	16.5435	59.7316	Scotese & Wright 2018	Tropical/Subtropical	Planktonic foraminifera		calcite						-0.57
229	PF0010768			0.33	0.8	0.8	GTS 2020		0.01	Neogene	1	Pleistocene - Calabrian - Gelasian	Ionian															Pacific	89-586-2-4,55-57		-0.5	158.5	-0.635208	158.728	Scotese & Wright 2018	Tropical	Planktonic foraminifera		calcite						-1.07
230	PF0010419			0.33	0.8	0.8	GTS 2020		0.01	Neogene	1	Pleistocene - Calabrian - Gelasian	Ionian															Pacific	138-847C-1H-6,90		0.193	-95.3202	0.1767	-95.4685	Scotese & Wright 2018	Tropical	Planktonic foraminifera		calcite						-1.31
231	PF0009992			0.33	0.8	0.8	GTS 2020		0.01	Neogene	1	Pleistocene - Calabrian - Gelasian	Ionian															Pacific	130-806A-1H-5,7		0.319	159.361	0.1868	159.6	Scotese & Wright 2018	Tropical	Planktonic foraminifera		calcite						-1.22
232	PF0007295			0.33	0.8	0.8	GTS 2020		0.01	Neogene	1	Pleistocene - Calabrian - Gelasian	Ionian															Pacific	138-851E-1H-4		2.77	-110.572	2.6956	-110.337	Scotese & Wright 2018	Tropical	Planktonic foraminifera		calcite					1.99	-1.28
233	PF0007342			0.33	0.8	0.8	GTS 2020		0.01	Neogene	1	Pleistocene - Calabrian - Gelasian	Ionian															Pacific	138-851E-1H-4		2.77	-110.572	2.6956	-110.337	Scotese & Wright 2018	Tropical	Planktonic foraminifera		calcite					1.84	-1.09
234	PF0001976			0.33	0.8	0.8	GTS 2020		0.01	Neogene	1	Pleistocene - Calabrian - Gelasian	Ionian															Indian	ODP-121/758.		5.384	90.3612	5.217	90.304	Scotese & Wright 2018	Tropical	Planktonic foraminifera		calcite					1.39	-0.63
235	PF0006010			0.33	0.8	0.8	GTS 2020		0.01	Neogene	1	Pleistocene - Calabrian - Gelasian	Ionian															Indian	117-722B-2H-6,30-32		16.622	59.7953	16.5429	59.7294	Scotese & Wright 2018	Tropical/Subtropical	Planktonic foraminifera		calcite						-1.15
236	PF0006644			0.33	0.8	0.8	GTS 2020		0.01	Neogene	1	Pleistocene - Calabrian - Gelasian	Ionian															Indian	117-722B-2H-5,101		16.62	59.8	16.5411	59.7294	Scotese & Wright 2018	Tropical/Subtropical	Planktonic foraminifera		calcite						-0.17
237	PF0006650			0.33	0.8	0.8	GTS 2020		0.01	Neogene	1	Pleistocene - Calabrian - Gelasian	Ionian															Indian	117-722B-2H-5,81		16.62	59.8	16.5411	59.7294	Scotese & Wright 2018	Tropical/Subtropical	Planktonic foraminifera		calcite						-0.29
238	PF0010420			0.34	0.8	0.8	GTS 2020		0.01	Neogene	1	Pleistocene - Calabrian - Gelasian	Ionian															Pacific	138-847C-1H-6,135		0.193	-95.3202	0.1763	-95.473	Scotese & Wright 2018	Tropical	Planktonic foraminifera		calcite						-0.63
239	PF0007518			0.34	0.8	0.8	GTS 2020		0.01	Neogene	1	Pleistocene - Calabrian - Gelasian	Ionian															Pacific	138-851E-1H-4		2.77	-110.572	2.6933	-110.33	Scotese & Wright 2018	Tropical	Planktonic foraminifera		calcite					1.49	-0.49
240	PF0007550			0.34	0.8	0.8	GTS 2020		0.01	Neogene	1	Pleistocene - Calabrian - Gelasian	Ionian															Pacific	138-851E-1H-4		2.77	-110.572	2.6933	-110.33	Scotese & Wright 2018	Tropical	Planktonic foraminifera		calcite					1.68	-0.24
241	PF0001773			0.34	0.8	0.8	GTS 2020		0.01	Neogene	1	Pleistocene - Calabrian - Gelasian	Ionian															Indian	115-716B-2H-4,20-22		4.933	73.2833	4.8184	73.2247	Scotese & Wright 2018	Tropical	Planktonic foraminifera		calcite						-1.31
242	PF0001774			0.34	0.8	0.8	GTS 2020		0.01	Neogene	1	Pleistocene - Calabrian - Gelasian	Ionian															Indian	115-716B-2H-4,40-42		4.933	73.2833	4.8184	73.2247	Scotese & Wright 2018	Tropical	Planktonic foraminifera		calcite						-1.04
243	PF0001977			0.34	0.8	0.8	GTS 2020		0.01	Neogene	1	Pleistocene - Calabrian - Gelasian	Ionian															Indian	ODP-121/758.		5.384	90.3612	5.2119	90.3023	Scotese & Wright 2018	Tropical	Planktonic foraminifera		calcite					1.21	-0.94
244	PF0001978			0.34	0.8	0.8	GTS 2020		0.01	Neogene	1	Pleistocene - Calabrian - Gelasian	Ionian															Indian	ODP-121/758.		5.384	90.3612	5.2119	90.3023	Scotese & Wright 2018	Tropical	Planktonic foraminifera		calcite					1.17	-0.88
245	PF0006645			0.34	0.8	0.8	GTS 2020		0.01	Neogene	1	Pleistocene - Calabrian - Gelasian	Ionian															Indian	117-722B-2H-5,121		16.62	59.8	16.5387	59.7273	Scotese & Wright 2018	Tropical/Subtropical	Planktonic foraminifera		calcite						-0.39
246	PF0006646			0.34	0.8	0.8	GTS 2020		0.01	Neogene	1	Pleistocene - Calabrian - Gelasian	Ionian															Indian	117-722B-2H-5,141		16.62	59.8	16.5387	59.7273	Scotese & Wright 2018	Tropical/Subtropical	Planktonic foraminifera		calcite						-0.77
247	PF0010421			0.35	0.8	0.8	GTS 2020		0.01	Neogene	1	Pleistocene - Calabrian - Gelasian	Ionian															Pacific	138-847C-1H-7,45		0.193	-95.3202	0.1759	-95.4775	Scotese & Wright 2018	Tropical	Planktonic foraminifera		calcite						-0.97
248	PF0010422			0.35	0.8	0.8	GTS 2020		0.01	Neogene	1	Pleistocene - Calabrian - Gelasian	Ionian															Pacific	138-847D-2H-3,60		0.193	-95.3202	0.1759	-95.4775	Scotese & Wright 2018	Tropical	Planktonic foraminifera		calcite						-0.46
249	PF0007530			0.35	0.8	0.8	GTS 2020		0.01	Neogene	1	Pleistocene - Calabrian - Gelasian	Ionian															Pacific	138-851E-1H-4		2.77	-110.572	2.6911	-110.323	Scotese & Wright 2018	Tropical	Planktonic foraminifera		calcite					1.86	-0.41
250	PF0001770			0.35	0.8	0.8	GTS 2020		0.01	Neogene	1	Pleistocene - Calabrian - Gelasian	Ionian															Indian	115-716B-2H-4,100-102		4.933	73.2833	4.815	73.2231	Scotese & Wright 2018	Tropical	Planktonic foraminifera		calcite						-1.26
251	PF0001775			0.35	0.8	0.8	GTS 2020		0.01	Neogene	1	Pleistocene - Calabrian - Gelasian	Ionian															Indian	115-716B-2H-4,60-62		4.933	73.2833	4.815	73.2231	Scotese & Wright 2018	Tropical	Planktonic foraminifera		calcite						-0.73
252	PF0001776			0.35	0.8	0.8	GTS 2020		0.01	Neogene	1	Pleistocene - Calabrian - Gelasian	Ionian															Indian	115-716B-2H-4,80-82		4.933	73.2833	4.815	73.2231	Scotese & Wright 2018	Tropical	Planktonic foraminifera		calcite						-0.6
253	PF0001979			0.35	0.8	0.8	GTS 2020		0.01	Neogene	1	Pleistocene - Calabrian - Gelasian	Ionian															Indian	ODP-121/758.		5.384	90.3612	5.2069	90.3006	Scotese & Wright 2018	Tropical	Planktonic foraminifera		calcite					1.31	-0.69
254	PF0001980			0.35	0.8	0.8	GTS 2020		0.01	Neogene	1	Pleistocene - Calabrian - Gelasian	Ionian															Indian	ODP-121/758.		5.384	90.3612	5.2069	90.3006	Scotese & Wright 2018	Tropical	Planktonic foraminifera		calcite					1.48	-0.63
255	PF0006009			0.35	0.8	0.8	GTS 2020		0.01	Neogene	1	Pleistocene - Calabrian - Gelasian	Ionian															Indian	117-722B-2H-6,110-112		16.622	59.7953	16.5381	59.7252	Scotese & Wright 2018	Tropical/Subtropical	Planktonic foraminifera		calcite						0.4
256	PF0006651			0.35	0.8	0.8	GTS 2020		0.01	Neogene	1	Pleistocene - Calabrian - Gelasian	Ionian															Indian	117-722B-2H-6,11		16.62	59.8	16.5363	59.7252	Scotese & Wright 2018	Tropical/Subtropical	Planktonic foraminifera		calcite						-0.68
257	PF0006654			0.35	0.8	0.8	GTS 2020		0.01	Neogene	1	Pleistocene - Calabrian - Gelasian	Ionian															Indian	117-722B-2H-6,31		16.62	59.8	16.5363	59.7252	Scotese & Wright 2018	Tropical/Subtropical	Planktonic foraminifera		calcite						-1.18
258	PF0009993			0.36	0.8	0.8	GTS 2020		0.01	Neogene	1	Pleistocene - Calabrian - Gelasian	Ionian															Pacific	130-806A-1H-5,46		0.319	159.361	0.1747	159.622	Scotese & Wright 2018	Tropical	Planktonic foraminifera		calcite						-1.37
259	PF0007496			0.36	0.8	0.8	GTS 2020		0.01	Neogene	1	Pleistocene - Calabrian - Gelasian	Ionian															Pacific	138-851E-1H-4		2.77	-110.572	2.6888	-110.315	Scotese & Wright 2018	Tropical	Planktonic foraminifera		calcite					1.69	-0.56
260	PF0007500			0.36	0.8	0.8	GTS 2020		0.01	Neogene	1	Pleistocene - Calabrian - Gelasian	Ionian															Pacific	138-851E-1H-4		2.77	-110.572	2.6888	-110.315	Scotese & Wright 2018	Tropical	Planktonic foraminifera		calcite					1.88	-0.55
261	PF0001771			0.36	0.8	0.8	GTS 2020		0.01	Neogene	1	Pleistocene - Calabrian - Gelasian	Ionian															Indian	115-716B-2H-4,120-122		4.933	73.2833	4.8117	73.2215	Scotese & Wright 2018	Tropical	Planktonic foraminifera		calcite						-1.6
262	PF0001772			0.36	0.8	0.8	GTS 2020		0.01	Neogene	1	Pleistocene - Calabrian - Gelasian	Ionian															Indian	115-716B-2H-4,140-142		4.933	73.2833	4.8117	73.2215	Scotese & Wright 2018	Tropical	Planktonic foraminifera		calcite						-1.2
263	PF0001783			0.36	0.8	0.8	GTS 2020		0.01	Neogene	1	Pleistocene - Calabrian - Gelasian	Ionian															Indian	115-716B-2H-6,20-22		4.933	73.2833	4.8117	73.2215	Scotese & Wright 2018	Tropical	Planktonic foraminifera		calcite						-1.62
264	PF0001981			0.36	0.8	0.8	GTS 2020		0.01	Neogene	1	Pleistocene - Calabrian - Gelasian	Ionian															Indian	ODP-121/758.		5.384	90.3612	5.2018	90.2989	Scotese & Wright 2018	Tropical	Planktonic foraminifera		calcite					1.65	-0.93
265	PF0001982			0.36	0.8	0.8	GTS 2020		0.01	Neogene	1	Pleistocene - Calabrian - Gelasian	Ionian															Indian	ODP-121/758.		5.384	90.3612	5.2018	90.2989	Scotese & Wright 2018	Tropical	Planktonic foraminifera		calcite					1.55	-1.28
266	PF0006011			0.36	0.8	0.8	GTS 2020		0.01	Neogene	1	Pleistocene - Calabrian - Gelasian	Ionian															Indian	117-722B-2H-CC,0-4		16.622	59.7953	16.5357	59.723	Scotese & Wright 2018	Tropical/Subtropical	Planktonic foraminifera		calcite						-0.28
267	PF0006655			0.36	0.8	0.8	GTS 2020		0.01	Neogene	1	Pleistocene - Calabrian - Gelasian	Ionian															Indian	117-722B-2H-6,51		16.62	59.8	16.5339	59.723	Scotese & Wright 2018	Tropical/Subtropical	Planktonic foraminifera		calcite						-0.75
268	PF0006656			0.36	0.8	0.8	GTS 2020		0.01	Neogene	1	Pleistocene - Calabrian - Gelasian	Ionian															Indian	117-722B-2H-6,71		16.62	59.8	16.5339	59.723	Scotese & Wright 2018	Tropical/Subtropical	Planktonic foraminifera		calcite						-0.35
16413	Am000056	AT11-01-2A3		0.36	0.8	0.8	GTS2020		0.36	Neogene	1	Pleistocene - Calabrian - Gelasian	Ionian					Armuelles						0-50	Benthic foraminifera			Panama	Burica	Rabo de Puerco, Waypoint 2	8.28	-82.87	8.27	-82.81	Scotese, C.R., 2016. PALEOMAP PaleoAtlas for GPlates and the PaleoData Plotter Program, PALEOMAP Project, http://www.earthbyte.org/paleomap-paleoatlas_for_gplates/	Tropical	Gastropod	Conus sp.	aragonite				-0.9	-0.9	-0.66			-1.26	-1.26
269	PF0007459			0.37	0.8	0.8	GTS 2020		0.01	Neogene	1	Pleistocene - Calabrian - Gelasian	Ionian															Pacific	138-851E-1H-5		2.77	-110.572	2.6866	-110.308	Scotese & Wright 2018	Tropical	Planktonic foraminifera		calcite					2.18	-0.72
16414		Ches-1		0.37	0.8	0.8	GTS2020			Neogene	1	Pleistocene - Calabrian - Gelasian	Ionian					Gomez Pit										USA	Chesapeake Bay, Virginia		36.78	-76.2	36.79	-76.12	Scotese, C.R., 2016. PALEOMAP PaleoAtlas for GPlates and the PaleoData Plotter Program, PALEOMAP Project, http://www.earthbyte.org/paleomap-paleoatlas_for_gplates/	Temperate	Bivalve	Crassostrea virginica	calcite				-2.46		-3.04			-3.04	-3.04
16415		Ches-2		0.37	0.8	0.8	GTS2020			Neogene	1	Pleistocene - Calabrian - Gelasian	Ionian					Gomez Pit										USA	Chesapeake Bay, Virginia		36.78	-76.2	36.79	-76.12	Scotese, C.R., 2016. PALEOMAP PaleoAtlas for GPlates and the PaleoData Plotter Program, PALEOMAP Project, http://www.earthbyte.org/paleomap-paleoatlas_for_gplates/	Temperate	Bivalve	Crassostrea virginica	calcite				-1.9		-2.7			-2.7	-2.7
270	PF0007420			0.38	0.8	0.8	GTS 2020		0.01	Neogene	1	Pleistocene - Calabrian - Gelasian	Ionian															Pacific	138-851E-1H-5		2.77	-110.572	2.6843	-110.301	Scotese & Wright 2018	Tropical	Planktonic foraminifera		calcite					2.13	-0.87
271	PF0001785			0.38	0.8	0.8	GTS 2020		0.01	Neogene	1	Pleistocene - Calabrian - Gelasian	Ionian															Indian	115-716B-2H-6,40-42		4.933	73.2833	4.8049	73.2182	Scotese & Wright 2018	Tropical	Planktonic foraminifera		calcite						-1.46
272	PF0001787			0.38	0.8	0.8	GTS 2020		0.01	Neogene	1	Pleistocene - Calabrian - Gelasian	Ionian															Indian	115-716B-2H-6,60-62		4.933	73.2833	4.8049	73.2182	Scotese & Wright 2018	Tropical	Planktonic foraminifera		calcite						-0.46
273	PF0001983			0.38	0.8	0.8	GTS 2020		0.01	Neogene	1	Pleistocene - Calabrian - Gelasian	Ionian															Indian	ODP-121/758.		5.384	90.3612	5.1917	90.2955	Scotese & Wright 2018	Tropical	Planktonic foraminifera		calcite					1.46	-0.94
274	PF0001984			0.38	0.8	0.8	GTS 2020		0.01	Neogene	1	Pleistocene - Calabrian - Gelasian	Ionian															Indian	ODP-121/758.		5.384	90.3612	5.1917	90.2955	Scotese & Wright 2018	Tropical	Planktonic foraminifera		calcite					1.61	-1.12
275	PF0006652			0.38	0.8	0.8	GTS 2020		0.01	Neogene	1	Pleistocene - Calabrian - Gelasian	Ionian															Indian	117-722B-2H-6,111		16.62	59.8	16.5291	59.7187	Scotese & Wright 2018	Tropical/Subtropical	Planktonic foraminifera		calcite						0.36
276	PF0006657			0.38	0.8	0.8	GTS 2020		0.01	Neogene	1	Pleistocene - Calabrian - Gelasian	Ionian															Indian	117-722B-2H-6,91		16.62	59.8	16.5291	59.7187	Scotese & Wright 2018	Tropical/Subtropical	Planktonic foraminifera		calcite						0.11
277	PF0007347			0.39	0.8	0.8	GTS 2020		0.01	Neogene	1	Pleistocene - Calabrian - Gelasian	Ionian															Pacific	138-851E-1H-5		2.77	-110.572	2.6821	-110.294	Scotese & Wright 2018	Tropical	Planktonic foraminifera		calcite					2.18	-1.08
278	PF0001777			0.39	0.8	0.8	GTS 2020		0.01	Neogene	1	Pleistocene - Calabrian - Gelasian	Ionian															Indian	115-716B-2H-6,100-102		4.933	73.2833	4.8015	73.2165	Scotese & Wright 2018	Tropical	Planktonic foraminifera		calcite						-0.95
279	PF0001789			0.39	0.8	0.8	GTS 2020		0.01	Neogene	1	Pleistocene - Calabrian - Gelasian	Ionian															Indian	115-716B-2H-6,80-82		4.933	73.2833	4.8015	73.2165	Scotese & Wright 2018	Tropical	Planktonic foraminifera		calcite						-0.66
280	PF0001985			0.39	0.8	0.8	GTS 2020		0.01	Neogene	1	Pleistocene - Calabrian - Gelasian	Ionian															Indian	ODP-121/758.		5.384	90.3612	5.1866	90.2938	Scotese & Wright 2018	Tropical	Planktonic foraminifera		calcite					1.51	-1.18
281	PF0006653			0.39	0.8	0.8	GTS 2020		0.01	Neogene	1	Pleistocene - Calabrian - Gelasian	Ionian															Indian	117-722B-2H-6,131		16.62	59.8	16.5267	59.7166	Scotese & Wright 2018	Tropical/Subtropical	Planktonic foraminifera		calcite						0.06
282	PF0006658			0.39	0.8	0.8	GTS 2020		0.01	Neogene	1	Pleistocene - Calabrian - Gelasian	Ionian															Indian	117-722B-2H-7,1		16.62	59.8	16.5267	59.7166	Scotese & Wright 2018	Tropical/Subtropical	Planktonic foraminifera		calcite						-0.05
283	PF0010423			0.4	0.8	0.8	GTS 2020		0.01	Neogene	1	Pleistocene - Calabrian - Gelasian	Ionian															Pacific	138-847C-2H-1,45		0.193	-95.3202	0.1739	-95.4999	Scotese & Wright 2018	Tropical	Planktonic foraminifera		calcite						-1.63
284	PF0007378			0.4	0.8	0.8	GTS 2020		0.01	Neogene	1	Pleistocene - Calabrian - Gelasian	Ionian															Pacific	138-851E-1H-5		2.77	-110.572	2.6798	-110.287	Scotese & Wright 2018	Tropical	Planktonic foraminifera		calcite					2.23	-0.99
285	PF0001779			0.4	0.8	0.8	GTS 2020		0.01	Neogene	1	Pleistocene - Calabrian - Gelasian	Ionian															Indian	115-716B-2H-6,120-122		4.933	73.2833	4.7982	73.2149	Scotese & Wright 2018	Tropical	Planktonic foraminifera		calcite						-1.12
286	PF0001781			0.4	0.8	0.8	GTS 2020		0.01	Neogene	1	Pleistocene - Calabrian - Gelasian	Ionian															Indian	115-716B-2H-6,140-142		4.933	73.2833	4.7982	73.2149	Scotese & Wright 2018	Tropical	Planktonic foraminifera		calcite						-1.36
287	PF0001986			0.4	0.8	0.8	GTS 2020		0.01	Neogene	1	Pleistocene - Calabrian - Gelasian	Ionian															Indian	ODP-121/758.		5.384	90.3612	5.1816	90.2921	Scotese & Wright 2018	Tropical	Planktonic foraminifera		calcite					1.5	-1.48
288	PF0001987			0.4	0.8	0.8	GTS 2020		0.01	Neogene	1	Pleistocene - Calabrian - Gelasian	Ionian															Indian	ODP-121/758.		5.384	90.3612	5.1816	90.2921	Scotese & Wright 2018	Tropical	Planktonic foraminifera		calcite					1.29	-1.57
289	PF0006659			0.4	0.8	0.8	GTS 2020		0.01	Neogene	1	Pleistocene - Calabrian - Gelasian	Ionian															Indian	117-722B-2H-7,21		16.62	59.8	16.5243	59.7145	Scotese & Wright 2018	Tropical/Subtropical	Planktonic foraminifera		calcite						-0.27
290	PF0010729			0.41	0.8	0.8	GTS 2020		0.01	Neogene	1	Pleistocene - Calabrian - Gelasian	Ionian															Pacific	89-586-2-5,55-57		-0.5	158.5	-0.668054	158.783	Scotese & Wright 2018	Tropical	Planktonic foraminifera		calcite						-1.23
291	PF0009994			0.41	0.8	0.8	GTS 2020		0.01	Neogene	1	Pleistocene - Calabrian - Gelasian	Ionian															Pacific	130-806A-1H-6,7		0.319	159.361	0.1546	159.658	Scotese & Wright 2018	Tropical	Planktonic foraminifera		calcite						-1.11
292	PF0007288			0.41	0.8	0.8	GTS 2020		0.01	Neogene	1	Pleistocene - Calabrian - Gelasian	Ionian															Pacific	138-851E-1H-5		2.77	-110.572	2.6776	-110.28	Scotese & Wright 2018	Tropical	Planktonic foraminifera		calcite					1.94	-1.32
293	PF0007370			0.41	0.8	0.8	GTS 2020		0.01	Neogene	1	Pleistocene - Calabrian - Gelasian	Ionian															Pacific	138-851E-1H-5		2.77	-110.572	2.6776	-110.28	Scotese & Wright 2018	Tropical	Planktonic foraminifera		calcite					1.87	-1.02
294	PF0001988			0.41	0.8	0.8	GTS 2020		0.01	Neogene	1	Pleistocene - Calabrian - Gelasian	Ionian															Indian	ODP-121/758.		5.384	90.3612	5.1765	90.2903	Scotese & Wright 2018	Tropical	Planktonic foraminifera		calcite					1.19	-1.68
295	PF0001989			0.41	0.8	0.8	GTS 2020		0.01	Neogene	1	Pleistocene - Calabrian - Gelasian	Ionian															Indian	ODP-121/758.		5.384	90.3612	5.1765	90.2903	Scotese & Wright 2018	Tropical	Planktonic foraminifera		calcite					1.28	-1.7
296	PF0007571			0.41	0.8	0.8	GTS 2020		0.01	Neogene	1	Pleistocene - Calabrian - Gelasian	Ionian															Pacific	31-292-1H-3,109-111		15.819	124.651	15.8084	124.723	Scotese & Wright 2018	Tropical/Subtropical	Planktonic foraminifera		calcite						-0.82
297	PF0006660			0.41	0.8	0.8	GTS 2020		0.01	Neogene	1	Pleistocene - Calabrian - Gelasian	Ionian															Indian	117-722B-3H-1,1		16.62	59.8	16.5219	59.7123	Scotese & Wright 2018	Tropical/Subtropical	Planktonic foraminifera		calcite						-0.39
298	PF0006664			0.41	0.8	0.8	GTS 2020		0.01	Neogene	1	Pleistocene - Calabrian - Gelasian	Ionian															Indian	117-722B-3H-1,21		16.62	59.8	16.5219	59.7123	Scotese & Wright 2018	Tropical/Subtropical	Planktonic foraminifera		calcite						-0.32
299	PF0010424			0.42	0.8	0.8	GTS 2020		0.01	Neogene	1	Pleistocene - Calabrian - Gelasian	Ionian															Pacific	138-847C-2H-1,90		0.193	-95.3202	0.1731	-95.5089	Scotese & Wright 2018	Tropical	Planktonic foraminifera		calcite						0.02
300	PF0009995			0.42	0.8	0.8	GTS 2020		0.01	Neogene	1	Pleistocene - Calabrian - Gelasian	Ionian															Pacific	130-806A-2H-1,7		0.319	159.361	0.1506	159.665	Scotese & Wright 2018	Tropical	Planktonic foraminifera		calcite						-0.98
301	PF0007440			0.42	0.8	0.8	GTS 2020		0.01	Neogene	1	Pleistocene - Calabrian - Gelasian	Ionian															Pacific	138-851E-1H-5		2.77	-110.572	2.6753	-110.273	Scotese & Wright 2018	Tropical	Planktonic foraminifera		calcite					1.75	-0.79
302	PF0007559			0.42	0.8	0.8	GTS 2020		0.01	Neogene	1	Pleistocene - Calabrian - Gelasian	Ionian															Pacific	138-851E-1H-5		2.77	-110.572	2.6753	-110.273	Scotese & Wright 2018	Tropical	Planktonic foraminifera		calcite					1.83	-0.08
303	PF0007564			0.42	0.8	0.8	GTS 2020		0.01	Neogene	1	Pleistocene - Calabrian - Gelasian	Ionian															Pacific	138-851E-1H-5		2.77	-110.572	2.6753	-110.273	Scotese & Wright 2018	Tropical	Planktonic foraminifera		calcite					1.85	0.23
304	PF0001784			0.42	0.8	0.8	GTS 2020		0.01	Neogene	1	Pleistocene - Calabrian - Gelasian	Ionian															Indian	115-716B-2H-6,20-22		4.933	73.2833	4.7914	73.2116	Scotese & Wright 2018	Tropical	Planktonic foraminifera		calcite						-1.35
305	PF0001786			0.42	0.8	0.8	GTS 2020		0.01	Neogene	1	Pleistocene - Calabrian - Gelasian	Ionian															Indian	115-716B-2H-6,40-42		4.933	73.2833	4.7914	73.2116	Scotese & Wright 2018	Tropical	Planktonic foraminifera		calcite						-1.53
306	PF0001990			0.42	0.8	0.8	GTS 2020		0.01	Neogene	1	Pleistocene - Calabrian - Gelasian	Ionian															Indian	ODP-121/758.		5.384	90.3612	5.1714	90.2886	Scotese & Wright 2018	Tropical	Planktonic foraminifera		calcite					1.04	-1.73
307	PF0007572			0.42	0.8	0.8	GTS 2020		0.01	Neogene	1	Pleistocene - Calabrian - Gelasian	Ionian															Pacific	31-292-1H-4,22-24		15.819	124.651	15.8082	124.725	Scotese & Wright 2018	Tropical/Subtropical	Planktonic foraminifera		calcite						-0.78
308	PF0006665			0.42	0.8	0.8	GTS 2020		0.01	Neogene	1	Pleistocene - Calabrian - Gelasian	Ionian															Indian	117-722B-3H-1,41		16.62	59.8	16.5196	59.7102	Scotese & Wright 2018	Tropical/Subtropical	Planktonic foraminifera		calcite						-0.22
309	PF0006666			0.42	0.8	0.8	GTS 2020		0.01	Neogene	1	Pleistocene - Calabrian - Gelasian	Ionian															Indian	117-722B-3H-1,61		16.62	59.8	16.5196	59.7102	Scotese & Wright 2018	Tropical/Subtropical	Planktonic foraminifera		calcite						-0.36
310	PF0007556			0.43	0.8	0.8	GTS 2020		0.01	Neogene	1	Pleistocene - Calabrian - Gelasian	Ionian															Pacific	138-851E-1H-5		2.77	-110.572	2.6731	-110.266	Scotese & Wright 2018	Tropical	Planktonic foraminifera		calcite					1.86	-0.12
311	PF0007561			0.43	0.8	0.8	GTS 2020		0.01	Neogene	1	Pleistocene - Calabrian - Gelasian	Ionian															Pacific	138-851E-1H-5		2.77	-110.572	2.6731	-110.266	Scotese & Wright 2018	Tropical	Planktonic foraminifera		calcite					1.95	-0.04
312	PF0001788			0.43	0.8	0.8	GTS 2020		0.01	Neogene	1	Pleistocene - Calabrian - Gelasian	Ionian															Indian	115-716B-2H-6,60-62		4.933	73.2833	4.788	73.21	Scotese & Wright 2018	Tropical	Planktonic foraminifera		calcite						-1.65
313	PF0001991			0.43	0.8	0.8	GTS 2020		0.01	Neogene	1	Pleistocene - Calabrian - Gelasian	Ionian															Indian	ODP-121/758.		5.384	90.3612	5.1664	90.2869	Scotese & Wright 2018	Tropical	Planktonic foraminifera		calcite					0.99	-1.5
314	PF0001992			0.43	0.8	0.8	GTS 2020		0.01	Neogene	1	Pleistocene - Calabrian - Gelasian	Ionian															Indian	ODP-121/758.		5.384	90.3612	5.1664	90.2869	Scotese & Wright 2018	Tropical	Planktonic foraminifera		calcite					1.06	-0.93
315	PF0006661			0.43	0.8	0.8	GTS 2020		0.01	Neogene	1	Pleistocene - Calabrian - Gelasian	Ionian															Indian	117-722B-3H-1,101		16.62	59.8	16.5172	59.708	Scotese & Wright 2018	Tropical/Subtropical	Planktonic foraminifera		calcite						-0.52
316	PF0006667			0.43	0.8	0.8	GTS 2020		0.01	Neogene	1	Pleistocene - Calabrian - Gelasian	Ionian															Indian	117-722B-3H-1,81		16.62	59.8	16.5172	59.708	Scotese & Wright 2018	Tropical/Subtropical	Planktonic foraminifera		calcite						-0.78
317	PF0007538			0.44	0.8	0.8	GTS 2020		0.01	Neogene	1	Pleistocene - Calabrian - Gelasian	Ionian															Pacific	138-851E-1H-5		2.77	-110.572	2.6708	-110.259	Scotese & Wright 2018	Tropical	Planktonic foraminifera		calcite					2.03	-0.37
318	PF0007549			0.44	0.8	0.8	GTS 2020		0.01	Neogene	1	Pleistocene - Calabrian - Gelasian	Ionian															Pacific	138-851E-1H-5		2.77	-110.572	2.6708	-110.259	Scotese & Wright 2018	Tropical	Planktonic foraminifera		calcite					1.82	-0.25
319	PF0001790			0.44	0.8	0.8	GTS 2020		0.01	Neogene	1	Pleistocene - Calabrian - Gelasian	Ionian															Indian	115-716B-2H-6,80-82		4.933	73.2833	4.7847	73.2084	Scotese & Wright 2018	Tropical	Planktonic foraminifera		calcite						-1.83
320	PF0001993			0.44	0.8	0.8	GTS 2020		0.01	Neogene	1	Pleistocene - Calabrian - Gelasian	Ionian															Indian	ODP-121/758.		5.384	90.3612	5.1613	90.2852	Scotese & Wright 2018	Tropical	Planktonic foraminifera		calcite					1.34	-0.49
321	PF0001994			0.44	0.8	0.8	GTS 2020		0.01	Neogene	1	Pleistocene - Calabrian - Gelasian	Ionian															Indian	ODP-121/758.		5.384	90.3612	5.1613	90.2852	Scotese & Wright 2018	Tropical	Planktonic foraminifera		calcite					1.4	-0.77
322	PF0006662			0.44	0.8	0.8	GTS 2020		0.01	Neogene	1	Pleistocene - Calabrian - Gelasian	Ionian															Indian	117-722B-3H-1,121		16.62	59.8	16.5148	59.7059	Scotese & Wright 2018	Tropical/Subtropical	Planktonic foraminifera		calcite						-1.21
323	PF0006663			0.44	0.8	0.8	GTS 2020		0.01	Neogene	1	Pleistocene - Calabrian - Gelasian	Ionian															Indian	117-722B-3H-1,141		16.62	59.8	16.5148	59.7059	Scotese & Wright 2018	Tropical/Subtropical	Planktonic foraminifera		calcite						-1.31
324	PF0010425			0.45	0.8	0.8	GTS 2020		0.01	Neogene	1	Pleistocene - Calabrian - Gelasian	Ionian															Pacific	138-847C-2H-1,135		0.193	-95.3202	0.1719	-95.5224	Scotese & Wright 2018	Tropical	Planktonic foraminifera		calcite						-0.46
325	PF0010426			0.45	0.8	0.8	GTS 2020		0.01	Neogene	1	Pleistocene - Calabrian - Gelasian	Ionian															Pacific	138-847C-2H-2,0		0.193	-95.3202	0.1719	-95.5224	Scotese & Wright 2018	Tropical	Planktonic foraminifera		calcite						-0.79
326	PF0009996			0.45	0.8	0.8	GTS 2020		0.01	Neogene	1	Pleistocene - Calabrian - Gelasian	Ionian															Pacific	130-806A-2H-1,46		0.319	159.361	0.1385	159.687	Scotese & Wright 2018	Tropical	Planktonic foraminifera		calcite						-0.81
327	PF0007543			0.45	0.8	0.8	GTS 2020		0.01	Neogene	1	Pleistocene - Calabrian - Gelasian	Ionian															Pacific	138-851E-1H-6		2.77	-110.572	2.6686	-110.252	Scotese & Wright 2018	Tropical	Planktonic foraminifera		calcite					1.89	-0.32
328	PF0001778			0.45	0.8	0.8	GTS 2020		0.01	Neogene	1	Pleistocene - Calabrian - Gelasian	Ionian															Indian	115-716B-2H-6,100-102		4.933	73.2833	4.7813	73.2067	Scotese & Wright 2018	Tropical	Planktonic foraminifera		calcite						-1.15
329	PF0001995			0.45	0.8	0.8	GTS 2020		0.01	Neogene	1	Pleistocene - Calabrian - Gelasian	Ionian															Indian	ODP-121/758.		5.384	90.3612	5.1563	90.2835	Scotese & Wright 2018	Tropical	Planktonic foraminifera		calcite					1.3	-0.82
330	PF0006012			0.45	0.8	0.8	GTS 2020		0.01	Neogene	1	Pleistocene - Calabrian - Gelasian	Ionian															Indian	117-722B-3H-2,110-112		16.622	59.7953	16.5142	59.7038	Scotese & Wright 2018	Tropical/Subtropical	Planktonic foraminifera		calcite						0.46
331	PF0006668			0.45	0.8	0.8	GTS 2020		0.01	Neogene	1	Pleistocene - Calabrian - Gelasian	Ionian															Indian	117-722B-3H-2,11		16.62	59.8	16.5124	59.7038	Scotese & Wright 2018	Tropical/Subtropical	Planktonic foraminifera		calcite						-0.4
332	PF0006670			0.45	0.8	0.8	GTS 2020		0.01	Neogene	1	Pleistocene - Calabrian - Gelasian	Ionian															Indian	117-722B-3H-2,31		16.62	59.8	16.5124	59.7038	Scotese & Wright 2018	Tropical/Subtropical	Planktonic foraminifera		calcite						-0.01
333	PF0010427			0.46	0.8	0.8	GTS 2020		0.01	Neogene	1	Pleistocene - Calabrian - Gelasian	Ionian															Pacific	138-847C-2H-2,45		0.193	-95.3202	0.1715	-95.5269	Scotese & Wright 2018	Tropical	Planktonic foraminifera		calcite						-0.83
334	PF0007461			0.46	0.8	0.8	GTS 2020		0.01	Neogene	1	Pleistocene - Calabrian - Gelasian	Ionian															Pacific	138-851E-1H-6		2.77	-110.572	2.6664	-110.245	Scotese & Wright 2018	Tropical	Planktonic foraminifera		calcite					2	-0.71
335	PF0007484			0.46	0.8	0.8	GTS 2020		0.01	Neogene	1	Pleistocene - Calabrian - Gelasian	Ionian															Pacific	138-851E-1H-6		2.77	-110.572	2.6664	-110.245	Scotese & Wright 2018	Tropical	Planktonic foraminifera		calcite					2	-0.62
336	PF0001780			0.46	0.8	0.8	GTS 2020		0.01	Neogene	1	Pleistocene - Calabrian - Gelasian	Ionian															Indian	115-716B-2H-6,120-122		4.933	73.2833	4.7779	73.2051	Scotese & Wright 2018	Tropical	Planktonic foraminifera		calcite						-1.08
337	PF0001996			0.46	0.8	0.8	GTS 2020		0.01	Neogene	1	Pleistocene - Calabrian - Gelasian	Ionian															Indian	ODP-121/758.		5.384	90.3612	5.1512	90.2818	Scotese & Wright 2018	Tropical	Planktonic foraminifera		calcite					1.49	-0.78
338	PF0001997			0.46	0.8	0.8	GTS 2020		0.01	Neogene	1	Pleistocene - Calabrian - Gelasian	Ionian															Indian	ODP-121/758.		5.384	90.3612	5.1512	90.2818	Scotese & Wright 2018	Tropical	Planktonic foraminifera		calcite					1.43	-1.17
339	PF0006671			0.46	0.8	0.8	GTS 2020		0.01	Neogene	1	Pleistocene - Calabrian - Gelasian	Ionian															Indian	117-722B-3H-2,51		16.62	59.8	16.51	59.7016	Scotese & Wright 2018	Tropical/Subtropical	Planktonic foraminifera		calcite						0.41
340	PF0006672			0.46	0.8	0.8	GTS 2020		0.01	Neogene	1	Pleistocene - Calabrian - Gelasian	Ionian															Indian	117-722B-3H-2,71		16.62	59.8	16.51	59.7016	Scotese & Wright 2018	Tropical/Subtropical	Planktonic foraminifera		calcite						0.46
341	PF0009997			0.47	0.8	0.8	GTS 2020		0.01	Neogene	1	Pleistocene - Calabrian - Gelasian	Ionian															Pacific	130-806A-2H-1,88		0.319	159.361	0.1305	159.702	Scotese & Wright 2018	Tropical	Planktonic foraminifera		calcite						-0.68
342	PF0001675			0.47	0.8	0.8	GTS 2020		0.002	Neogene	1	Pleistocene - Calabrian - Gelasian	Ionian															Atlantic	Site 925		0.32	159.369	0.1312	159.712	Scotese & Wright 2018	Tropical	Planktonic foraminifera		calcite					2.11	-0.64
343	PF0007403			0.47	0.8	0.8	GTS 2020		0.01	Neogene	1	Pleistocene - Calabrian - Gelasian	Ionian															Pacific	138-851E-1H-6		2.77	-110.572	2.6641	-110.238	Scotese & Wright 2018	Tropical	Planktonic foraminifera		calcite					2.04	-0.93
344	PF0007545			0.47	0.8	0.8	GTS 2020		0.01	Neogene	1	Pleistocene - Calabrian - Gelasian	Ionian															Pacific	138-851E-1H-6		2.77	-110.572	2.6641	-110.238	Scotese & Wright 2018	Tropical	Planktonic foraminifera		calcite					1.98	-0.31
345	PF0001782			0.47	0.8	0.8	GTS 2020		0.01	Neogene	1	Pleistocene - Calabrian - Gelasian	Ionian															Indian	115-716B-2H-6,140-142		4.933	73.2833	4.7745	73.2034	Scotese & Wright 2018	Tropical	Planktonic foraminifera		calcite						-0.94
346	PF0001998			0.47	0.8	0.8	GTS 2020		0.01	Neogene	1	Pleistocene - Calabrian - Gelasian	Ionian															Indian	ODP-121/758.		5.384	90.3612	5.1461	90.2801	Scotese & Wright 2018	Tropical	Planktonic foraminifera		calcite					1.52	-1.52
347	PF0001999			0.47	0.8	0.8	GTS 2020		0.01	Neogene	1	Pleistocene - Calabrian - Gelasian	Ionian															Indian	ODP-121/758.		5.384	90.3612	5.1461	90.2801	Scotese & Wright 2018	Tropical	Planktonic foraminifera		calcite					1.45	-1.54
348	PF0006673			0.47	0.8	0.8	GTS 2020		0.01	Neogene	1	Pleistocene - Calabrian - Gelasian	Ionian															Indian	117-722B-3H-2,91		16.62	59.8	16.5076	59.6995	Scotese & Wright 2018	Tropical/Subtropical	Planktonic foraminifera		calcite						0.31
349	PF0010428			0.48	0.8	0.8	GTS 2020		0.01	Neogene	1	Pleistocene - Calabrian - Gelasian	Ionian															Pacific	138-847C-2H-2,90		0.193	-95.3202	0.1708	-95.5359	Scotese & Wright 2018	Tropical	Planktonic foraminifera		calcite						-0.71
350	PF0009998			0.48	0.8	0.8	GTS 2020		0.01	Neogene	1	Pleistocene - Calabrian - Gelasian	Ionian															Pacific	130-806A-2H-1,127		0.319	159.361	0.1265	159.709	Scotese & Wright 2018	Tropical	Planktonic foraminifera		calcite						-0.58
351	PF0007281			0.48	0.8	0.8	GTS 2020		0.01	Neogene	1	Pleistocene - Calabrian - Gelasian	Ionian															Pacific	138-851E-1H-6		2.77	-110.572	2.6619	-110.231	Scotese & Wright 2018	Tropical	Planktonic foraminifera		calcite					2.01	-1.4
352	PF0007290			0.48	0.8	0.8	GTS 2020		0.01	Neogene	1	Pleistocene - Calabrian - Gelasian	Ionian															Pacific	138-851E-1H-6		2.77	-110.572	2.6619	-110.231	Scotese & Wright 2018	Tropical	Planktonic foraminifera		calcite					2.29	-1.3
353	PF0006013			0.48	0.8	0.8	GTS 2020		0.01	Neogene	1	Pleistocene - Calabrian - Gelasian	Ionian															Indian	117-722B-3H-3,80-82		16.622	59.7953	16.507	59.6973	Scotese & Wright 2018	Tropical/Subtropical	Planktonic foraminifera		calcite						0.12
354	PF0010772			0.49	0.8	0.8	GTS 2020		0.01	Neogene	1	Pleistocene - Calabrian - Gelasian	Ionian															Pacific	89-586-2-6,55-57		-0.5	158.5	-0.700927	158.838	Scotese & Wright 2018	Tropical	Planktonic foraminifera		calcite						-1.05
355	PF0007379			0.49	0.8	0.8	GTS 2020		0.01	Neogene	1	Pleistocene - Calabrian - Gelasian	Ionian															Pacific	138-851E-1H-6		2.77	-110.572	2.6596	-110.224	Scotese & Wright 2018	Tropical	Planktonic foraminifera		calcite					1.57	-0.99
356	PF0007573			0.49	0.8	0.8	GTS 2020		0.01	Neogene	1	Pleistocene - Calabrian - Gelasian	Ionian															Pacific	31-292-2H-1,141-142		15.819	124.651	15.8065	124.738	Scotese & Wright 2018	Tropical/Subtropical	Planktonic foraminifera		calcite						-0.61
357	PF0006669			0.49	0.8	0.8	GTS 2020		0.01	Neogene	1	Pleistocene - Calabrian - Gelasian	Ionian															Indian	117-722B-3H-2,131		16.62	59.8	16.5028	59.6952	Scotese & Wright 2018	Tropical/Subtropical	Planktonic foraminifera		calcite						0.32
358	PF0006674			0.49	0.8	0.8	GTS 2020		0.01	Neogene	1	Pleistocene - Calabrian - Gelasian	Ionian															Indian	117-722B-3H-3,1		16.62	59.8	16.5028	59.6952	Scotese & Wright 2018	Tropical/Subtropical	Planktonic foraminifera		calcite						0.17
359	PF0009999			0.5	0.8	0.8	GTS 2020		0.01	Neogene	1	Pleistocene - Calabrian - Gelasian	Ionian															Pacific	130-806A-2H-2,16		0.319	159.361	0.1184	159.723	Scotese & Wright 2018	Tropical	Planktonic foraminifera		calcite						-0.58
360	PF0007289			0.5	0.8	0.8	GTS 2020		0.01	Neogene	1	Pleistocene - Calabrian - Gelasian	Ionian															Pacific	138-851E-1H-6		2.77	-110.572	2.6574	-110.216	Scotese & Wright 2018	Tropical	Planktonic foraminifera		calcite					2.57	-1.32
361	PF0001791			0.5	0.8	0.8	GTS 2020		0.01	Neogene	1	Pleistocene - Calabrian - Gelasian	Ionian															Indian	115-716B-2H-7,20-22		4.933	73.2833	4.7644	73.1985	Scotese & Wright 2018	Tropical	Planktonic foraminifera		calcite						-0.35
362	PF0002000			0.5	0.8	0.8	GTS 2020		0.01	Neogene	1	Pleistocene - Calabrian - Gelasian	Ionian															Indian	ODP-121/758.		5.384	90.3612	5.131	90.2749	Scotese & Wright 2018	Tropical	Planktonic foraminifera		calcite					1.81	-1.81
363	PF0002001			0.5	0.8	0.8	GTS 2020		0.01	Neogene	1	Pleistocene - Calabrian - Gelasian	Ionian															Indian	ODP-121/758.		5.384	90.3612	5.131	90.2749	Scotese & Wright 2018	Tropical	Planktonic foraminifera		calcite					1.62	-1.73
364	PF0002002			0.5	0.8	0.8	GTS 2020		0.01	Neogene	1	Pleistocene - Calabrian - Gelasian	Ionian															Indian	ODP-121/758.		5.384	90.3612	5.131	90.2749	Scotese & Wright 2018	Tropical	Planktonic foraminifera		calcite					1.44	-1.72
365	PF0006678			0.5	0.8	0.8	GTS 2020		0.01	Neogene	1	Pleistocene - Calabrian - Gelasian	Ionian															Indian	117-722B-3H-3,21		16.62	59.8	16.5004	59.6931	Scotese & Wright 2018	Tropical/Subtropical	Planktonic foraminifera		calcite						-0.03
366	PF0006679			0.5	0.8	0.8	GTS 2020		0.01	Neogene	1	Pleistocene - Calabrian - Gelasian	Ionian															Indian	117-722B-3H-3,41		16.62	59.8	16.5004	59.6931	Scotese & Wright 2018	Tropical/Subtropical	Planktonic foraminifera		calcite						-0.12
367	PF0002571			0.51	0.8	0.8	GTS 2020		0.003	Neogene	1	Pleistocene - Calabrian - Gelasian	Ionian															Pacific	DSDP Site 90-590		-31.167	163.359	-31.4852	163.355	Scotese & Wright 2018	Temperate	Planktonic foraminifera		calcite					-0.82
368	PF0007336			0.51	0.8	0.8	GTS 2020		0.01	Neogene	1	Pleistocene - Calabrian - Gelasian	Ionian															Pacific	138-851E-1H-6		2.77	-110.572	2.6552	-110.209	Scotese & Wright 2018	Tropical	Planktonic foraminifera		calcite					2.37	-1.11
369	PF0007365			0.51	0.8	0.8	GTS 2020		0.01	Neogene	1	Pleistocene - Calabrian - Gelasian	Ionian															Pacific	138-851E-1H-6		2.77	-110.572	2.6552	-110.209	Scotese & Wright 2018	Tropical	Planktonic foraminifera		calcite					2.26	-1.03
370	PF0002003			0.51	0.8	0.8	GTS 2020		0.01	Neogene	1	Pleistocene - Calabrian - Gelasian	Ionian															Indian	ODP-121/758.		5.384	90.3612	5.1259	90.2732	Scotese & Wright 2018	Tropical	Planktonic foraminifera		calcite					1.44	-0.49
371	PF0002004			0.51	0.8	0.8	GTS 2020		0.01	Neogene	1	Pleistocene - Calabrian - Gelasian	Ionian															Indian	ODP-121/758.		5.384	90.3612	5.1259	90.2732	Scotese & Wright 2018	Tropical	Planktonic foraminifera		calcite					1.54	-0.56
372	PF0006014			0.51	0.8	0.8	GTS 2020		0.01	Neogene	1	Pleistocene - Calabrian - Gelasian	Ionian															Indian	117-722B-3H-4,0-4		16.622	59.7953	16.4998	59.6909	Scotese & Wright 2018	Tropical/Subtropical	Planktonic foraminifera		calcite						-0.24
373	PF0006680			0.51	0.8	0.8	GTS 2020		0.01	Neogene	1	Pleistocene - Calabrian - Gelasian	Ionian															Indian	117-722B-3H-3,61		16.62	59.8	16.498	59.6909	Scotese & Wright 2018	Tropical/Subtropical	Planktonic foraminifera		calcite						-0.02
374	PF0006681			0.51	0.8	0.8	GTS 2020		0.01	Neogene	1	Pleistocene - Calabrian - Gelasian	Ionian															Indian	117-722B-3H-3,81		16.62	59.8	16.498	59.6909	Scotese & Wright 2018	Tropical/Subtropical	Planktonic foraminifera		calcite						0.09
375	PF0010000			0.52	0.8	0.8	GTS 2020		0.01	Neogene	1	Pleistocene - Calabrian - Gelasian	Ionian															Pacific	130-806A-2H-2,58		0.319	159.361	0.1104	159.738	Scotese & Wright 2018	Tropical	Planktonic foraminifera		calcite						-1.43
376	PF0007433			0.52	0.8	0.8	GTS 2020		0.01	Neogene	1	Pleistocene - Calabrian - Gelasian	Ionian															Pacific	138-851E-1H-6		2.77	-110.572	2.6529	-110.202	Scotese & Wright 2018	Tropical	Planktonic foraminifera		calcite					2.03	-0.82
377	PF0007466			0.52	0.8	0.8	GTS 2020		0.01	Neogene	1	Pleistocene - Calabrian - Gelasian	Ionian															Pacific	138-851E-1H-6		2.77	-110.572	2.6529	-110.202	Scotese & Wright 2018	Tropical	Planktonic foraminifera		calcite					2.04	-0.69
378	PF0002005			0.52	0.8	0.8	GTS 2020		0.01	Neogene	1	Pleistocene - Calabrian - Gelasian	Ionian															Indian	ODP-121/758.		5.384	90.3612	5.1208	90.2715	Scotese & Wright 2018	Tropical	Planktonic foraminifera		calcite					1.56	-0.63
379	PF0006675			0.52	0.8	0.8	GTS 2020		0.01	Neogene	1	Pleistocene - Calabrian - Gelasian	Ionian															Indian	117-722B-3H-3,101		16.62	59.8	16.4957	59.6888	Scotese & Wright 2018	Tropical/Subtropical	Planktonic foraminifera		calcite						0.03
380	PF0006676			0.52	0.8	0.8	GTS 2020		0.01	Neogene	1	Pleistocene - Calabrian - Gelasian	Ionian															Indian	117-722B-3H-3,121		16.62	59.8	16.4957	59.6888	Scotese & Wright 2018	Tropical/Subtropical	Planktonic foraminifera		calcite						-0.21
381	PF0010429			0.53	0.8	0.8	GTS 2020		0.01	Neogene	1	Pleistocene - Calabrian - Gelasian	Ionian															Pacific	138-847C-2H-3,90		0.193	-95.3202	0.1688	-95.5584	Scotese & Wright 2018	Tropical	Planktonic foraminifera		calcite						-0.67
382	PF0007431			0.53	0.8	0.8	GTS 2020		0.01	Neogene	1	Pleistocene - Calabrian - Gelasian	Ionian															Pacific	138-851E-1H-6		2.77	-110.572	2.6507	-110.195	Scotese & Wright 2018	Tropical	Planktonic foraminifera		calcite					2.17	-0.83
383	PF0007506			0.53	0.8	0.8	GTS 2020		0.01	Neogene	1	Pleistocene - Calabrian - Gelasian	Ionian															Pacific	138-851E-1H-6		2.77	-110.572	2.6507	-110.195	Scotese & Wright 2018	Tropical	Planktonic foraminifera		calcite					2.08	-0.53
384	PF0007522			0.53	0.8	0.8	GTS 2020		0.01	Neogene	1	Pleistocene - Calabrian - Gelasian	Ionian															Pacific	138-851C-1H-3		2.77	-110.572	2.6507	-110.195	Scotese & Wright 2018	Tropical	Planktonic foraminifera		calcite					1.93	-0.48
385	PF0002006			0.53	0.8	0.8	GTS 2020		0.01	Neogene	1	Pleistocene - Calabrian - Gelasian	Ionian															Indian	ODP-121/758.		5.384	90.3612	5.1158	90.2698	Scotese & Wright 2018	Tropical	Planktonic foraminifera		calcite					1.61	-1.05
386	PF0002007			0.53	0.8	0.8	GTS 2020		0.01	Neogene	1	Pleistocene - Calabrian - Gelasian	Ionian															Indian	ODP-121/758.		5.384	90.3612	5.1158	90.2698	Scotese & Wright 2018	Tropical	Planktonic foraminifera		calcite					1.66	-1.32
387	PF0006677			0.53	0.8	0.8	GTS 2020		0.01	Neogene	1	Pleistocene - Calabrian - Gelasian	Ionian															Indian	117-722B-3H-3,141		16.62	59.8	16.4933	59.6866	Scotese & Wright 2018	Tropical/Subtropical	Planktonic foraminifera		calcite						-0.33
388	PF0006682			0.53	0.8	0.8	GTS 2020		0.01	Neogene	1	Pleistocene - Calabrian - Gelasian	Ionian															Indian	117-722B-3H-4,11		16.62	59.8	16.4933	59.6866	Scotese & Wright 2018	Tropical/Subtropical	Planktonic foraminifera		calcite						-0.22
389	PF0010001			0.54	0.8	0.8	GTS 2020		0.01	Neogene	1	Pleistocene - Calabrian - Gelasian	Ionian															Pacific	130-806A-2H-2,97		0.319	159.361	0.1024	159.753	Scotese & Wright 2018	Tropical	Planktonic foraminifera		calcite						-1.19
390	PF0007488			0.54	0.8	0.8	GTS 2020		0.01	Neogene	1	Pleistocene - Calabrian - Gelasian	Ionian															Pacific	138-851E-1H-7		2.77	-110.572	2.6484	-110.188	Scotese & Wright 2018	Tropical	Planktonic foraminifera		calcite					2.03	-0.61
391	PF0007512			0.54	0.8	0.8	GTS 2020		0.01	Neogene	1	Pleistocene - Calabrian - Gelasian	Ionian															Pacific	138-851C-1H-3		2.77	-110.572	2.6484	-110.188	Scotese & Wright 2018	Tropical	Planktonic foraminifera		calcite					1.82	-0.52
392	PF0001795			0.54	0.8	0.8	GTS 2020		0.01	Neogene	1	Pleistocene - Calabrian - Gelasian	Ionian															Indian	115-716B-3H-1,20-22		4.933	73.2833	4.7509	73.1919	Scotese & Wright 2018	Tropical	Planktonic foraminifera		calcite						-0.89
393	PF0001796			0.54	0.8	0.8	GTS 2020		0.01	Neogene	1	Pleistocene - Calabrian - Gelasian	Ionian															Indian	115-716B-3H-1,40-42		4.933	73.2833	4.7509	73.1919	Scotese & Wright 2018	Tropical	Planktonic foraminifera		calcite						-0.96
394	PF0001797			0.54	0.8	0.8	GTS 2020		0.01	Neogene	1	Pleistocene - Calabrian - Gelasian	Ionian															Indian	115-716B-3H-1,60-62		4.933	73.2833	4.7509	73.1919	Scotese & Wright 2018	Tropical	Planktonic foraminifera		calcite						-0.95
395	PF0002008			0.54	0.8	0.8	GTS 2020		0.01	Neogene	1	Pleistocene - Calabrian - Gelasian	Ionian															Indian	ODP-121/758.		5.384	90.3612	5.1107	90.2681	Scotese & Wright 2018	Tropical	Planktonic foraminifera		calcite					1.72	-1.3
396	PF0002009			0.54	0.8	0.8	GTS 2020		0.01	Neogene	1	Pleistocene - Calabrian - Gelasian	Ionian															Indian	ODP-121/758.		5.384	90.3612	5.1107	90.2681	Scotese & Wright 2018	Tropical	Planktonic foraminifera		calcite					2.06	-1.64
397	PF0006685			0.54	0.8	0.8	GTS 2020		0.01	Neogene	1	Pleistocene - Calabrian - Gelasian	Ionian															Indian	117-722B-3H-4,31		16.62	59.8	16.4909	59.6845	Scotese & Wright 2018	Tropical/Subtropical	Planktonic foraminifera		calcite						-0.16
398	PF0006686			0.54	0.8	0.8	GTS 2020		0.01	Neogene	1	Pleistocene - Calabrian - Gelasian	Ionian															Indian	117-722B-3H-4,51		16.62	59.8	16.4909	59.6845	Scotese & Wright 2018	Tropical/Subtropical	Planktonic foraminifera		calcite						-0.37
399	PF0010430			0.55	0.8	0.8	GTS 2020		0.01	Neogene	1	Pleistocene - Calabrian - Gelasian	Ionian															Pacific	138-847C-2H-3,135		0.193	-95.3202	0.168	-95.5674	Scotese & Wright 2018	Tropical	Planktonic foraminifera		calcite						-0.5
400	PF0010002			0.55	0.8	0.8	GTS 2020		0.01	Neogene	1	Pleistocene - Calabrian - Gelasian	Ionian															Pacific	130-806A-2H-2,136		0.319	159.361	0.0983	159.76	Scotese & Wright 2018	Tropical	Planktonic foraminifera		calcite						-0.91
401	PF0007493			0.55	0.8	0.8	GTS 2020		0.01	Neogene	1	Pleistocene - Calabrian - Gelasian	Ionian															Pacific	138-851C-1H-3		2.77	-110.572	2.6462	-110.181	Scotese & Wright 2018	Tropical	Planktonic foraminifera		calcite					1.87	-0.58
402	PF0007507			0.55	0.8	0.8	GTS 2020		0.01	Neogene	1	Pleistocene - Calabrian - Gelasian	Ionian															Pacific	138-851E-1H-7		2.77	-110.572	2.6462	-110.181	Scotese & Wright 2018	Tropical	Planktonic foraminifera		calcite					1.89	-0.53
403	PF0007508			0.55	0.8	0.8	GTS 2020		0.01	Neogene	1	Pleistocene - Calabrian - Gelasian	Ionian															Pacific	138-851E-1H-7		2.77	-110.572	2.6462	-110.181	Scotese & Wright 2018	Tropical	Planktonic foraminifera		calcite					1.77	-0.53
404	PF0007519			0.55	0.8	0.8	GTS 2020		0.01	Neogene	1	Pleistocene - Calabrian - Gelasian	Ionian															Pacific	138-851C-1H-3		2.77	-110.572	2.6462	-110.181	Scotese & Wright 2018	Tropical	Planktonic foraminifera		calcite					2.01	-0.49
405	PF0001792			0.55	0.8	0.8	GTS 2020		0.01	Neogene	1	Pleistocene - Calabrian - Gelasian	Ionian															Indian	115-716B-3H-1,100-102		4.933	73.2833	4.7475	73.1903	Scotese & Wright 2018	Tropical	Planktonic foraminifera		calcite						-1.02
406	PF0001793			0.55	0.8	0.8	GTS 2020		0.01	Neogene	1	Pleistocene - Calabrian - Gelasian	Ionian															Indian	115-716B-3H-1,120-122		4.933	73.2833	4.7475	73.1903	Scotese & Wright 2018	Tropical	Planktonic foraminifera		calcite						-1.12
407	PF0001798			0.55	0.8	0.8	GTS 2020		0.01	Neogene	1	Pleistocene - Calabrian - Gelasian	Ionian															Indian	115-716B-3H-1,80-82		4.933	73.2833	4.7475	73.1903	Scotese & Wright 2018	Tropical	Planktonic foraminifera		calcite						-0.88
408	PF0002010			0.55	0.8	0.8	GTS 2020		0.01	Neogene	1	Pleistocene - Calabrian - Gelasian	Ionian															Indian	ODP-121/758.		5.384	90.3612	5.1057	90.2663	Scotese & Wright 2018	Tropical	Planktonic foraminifera		calcite					1.84	-1.45
409	PF0006015			0.55	0.8	0.8	GTS 2020		0.01	Neogene	1	Pleistocene - Calabrian - Gelasian	Ionian															Indian	117-722B-3H-4,113-115		16.622	59.7953	16.4903	59.6824	Scotese & Wright 2018	Tropical/Subtropical	Planktonic foraminifera		calcite						-0.28
410	PF0006687			0.55	0.8	0.8	GTS 2020		0.01	Neogene	1	Pleistocene - Calabrian - Gelasian	Ionian															Indian	117-722B-3H-4,71		16.62	59.8	16.4885	59.6824	Scotese & Wright 2018	Tropical/Subtropical	Planktonic foraminifera		calcite						-0.66
411	PF0006688			0.55	0.8	0.8	GTS 2020		0.01	Neogene	1	Pleistocene - Calabrian - Gelasian	Ionian															Indian	117-722B-3H-4,91		16.62	59.8	16.4885	59.6824	Scotese & Wright 2018	Tropical/Subtropical	Planktonic foraminifera		calcite						-0.68
412	PF0010431			0.56	0.8	0.8	GTS 2020		0.01	Neogene	1	Pleistocene - Calabrian - Gelasian	Ionian															Pacific	138-847C-2H-4,0		0.193	-95.3202	0.1676	-95.5719	Scotese & Wright 2018	Tropical	Planktonic foraminifera		calcite						-1
413	PF0007325			0.56	0.8	0.8	GTS 2020		0.01	Neogene	1	Pleistocene - Calabrian - Gelasian	Ionian															Pacific	138-851C-1H-3		2.77	-110.572	2.644	-110.174	Scotese & Wright 2018	Tropical	Planktonic foraminifera		calcite					2.16	-1.16
414	PF0007376			0.56	0.8	0.8	GTS 2020		0.01	Neogene	1	Pleistocene - Calabrian - Gelasian	Ionian															Pacific	138-851C-1H-3		2.77	-110.572	2.644	-110.174	Scotese & Wright 2018	Tropical	Planktonic foraminifera		calcite					2.03	-1.01
415	PF0007449			0.56	0.8	0.8	GTS 2020		0.01	Neogene	1	Pleistocene - Calabrian - Gelasian	Ionian															Pacific	138-851E-1H-7		2.77	-110.572	2.644	-110.174	Scotese & Wright 2018	Tropical	Planktonic foraminifera		calcite					2.15	-0.76
416	PF0007451			0.56	0.8	0.8	GTS 2020		0.01	Neogene	1	Pleistocene - Calabrian - Gelasian	Ionian															Pacific	138-851C-1H-3		2.77	-110.572	2.644	-110.174	Scotese & Wright 2018	Tropical	Planktonic foraminifera		calcite					1.9	-0.75
417	PF0007462			0.56	0.8	0.8	GTS 2020		0.01	Neogene	1	Pleistocene - Calabrian - Gelasian	Ionian															Pacific	138-851E-1H-7		2.77	-110.572	2.644	-110.174	Scotese & Wright 2018	Tropical	Planktonic foraminifera		calcite					2.06	-0.71
418	PF0001794			0.56	0.8	0.8	GTS 2020		0.01	Neogene	1	Pleistocene - Calabrian - Gelasian	Ionian															Indian	115-716B-3H-1,140-142		4.933	73.2833	4.7442	73.1887	Scotese & Wright 2018	Tropical	Planktonic foraminifera		calcite						-1
419	PF0001802			0.56	0.8	0.8	GTS 2020		0.01	Neogene	1	Pleistocene - Calabrian - Gelasian	Ionian															Indian	115-716B-3H-2,20-22		4.933	73.2833	4.7442	73.1887	Scotese & Wright 2018	Tropical	Planktonic foraminifera		calcite						-0.89
420	PF0001803			0.56	0.8	0.8	GTS 2020		0.01	Neogene	1	Pleistocene - Calabrian - Gelasian	Ionian															Indian	115-716B-3H-2,40-42		4.933	73.2833	4.7442	73.1887	Scotese & Wright 2018	Tropical	Planktonic foraminifera		calcite						-0.92
421	PF0002011			0.56	0.8	0.8	GTS 2020		0.01	Neogene	1	Pleistocene - Calabrian - Gelasian	Ionian															Indian	ODP-121/758.		5.384	90.3612	5.1006	90.2646	Scotese & Wright 2018	Tropical	Planktonic foraminifera		calcite					1.71	-1.5
422	PF0006683			0.56	0.8	0.8	GTS 2020		0.01	Neogene	1	Pleistocene - Calabrian - Gelasian	Ionian															Indian	117-722B-3H-4,111		16.62	59.8	16.4861	59.6802	Scotese & Wright 2018	Tropical/Subtropical	Planktonic foraminifera		calcite						-0.26
423	PF0006684			0.56	0.8	0.8	GTS 2020		0.01	Neogene	1	Pleistocene - Calabrian - Gelasian	Ionian															Indian	117-722B-3H-4,131		16.62	59.8	16.4861	59.6802	Scotese & Wright 2018	Tropical/Subtropical	Planktonic foraminifera		calcite						-0.53
424	PF0010003			0.57	0.8	0.8	GTS 2020		0.01	Neogene	1	Pleistocene - Calabrian - Gelasian	Ionian															Pacific	130-806A-2H-3,28		0.319	159.361	0.0903	159.774	Scotese & Wright 2018	Tropical	Planktonic foraminifera		calcite						-1.04
425	PF0007297			0.57	0.8	0.8	GTS 2020		0.01	Neogene	1	Pleistocene - Calabrian - Gelasian	Ionian															Pacific	138-851C-1H-3		2.77	-110.572	2.6417	-110.167	Scotese & Wright 2018	Tropical	Planktonic foraminifera		calcite					2.44	-1.26
426	PF0007486			0.57	0.8	0.8	GTS 2020		0.01	Neogene	1	Pleistocene - Calabrian - Gelasian	Ionian															Pacific	138-851E-1H-7		2.77	-110.572	2.6417	-110.167	Scotese & Wright 2018	Tropical	Planktonic foraminifera		calcite					1.99	-0.62
427	PF0001799			0.57	0.8	0.8	GTS 2020		0.01	Neogene	1	Pleistocene - Calabrian - Gelasian	Ionian															Indian	115-716B-3H-2,100-102		4.933	73.2833	4.7408	73.187	Scotese & Wright 2018	Tropical	Planktonic foraminifera		calcite						-0.99
428	PF0001804			0.57	0.8	0.8	GTS 2020		0.01	Neogene	1	Pleistocene - Calabrian - Gelasian	Ionian															Indian	115-716B-3H-2,60-62		4.933	73.2833	4.7408	73.187	Scotese & Wright 2018	Tropical	Planktonic foraminifera		calcite						-1.1
429	PF0001805			0.57	0.8	0.8	GTS 2020		0.01	Neogene	1	Pleistocene - Calabrian - Gelasian	Ionian															Indian	115-716B-3H-2,80-82		4.933	73.2833	4.7408	73.187	Scotese & Wright 2018	Tropical	Planktonic foraminifera		calcite						-0.9
430	PF0002012			0.57	0.8	0.8	GTS 2020		0.01	Neogene	1	Pleistocene - Calabrian - Gelasian	Ionian															Indian	ODP-121/758.		5.384	90.3612	5.0955	90.2629	Scotese & Wright 2018	Tropical	Planktonic foraminifera		calcite					1.57	-1.27
431	PF0002013			0.57	0.8	0.8	GTS 2020		0.01	Neogene	1	Pleistocene - Calabrian - Gelasian	Ionian															Indian	ODP-121/758.		5.384	90.3612	5.0955	90.2629	Scotese & Wright 2018	Tropical	Planktonic foraminifera		calcite					1.56	-1.48
432	PF0006689			0.57	0.8	0.8	GTS 2020		0.01	Neogene	1	Pleistocene - Calabrian - Gelasian	Ionian															Indian	117-722B-3H-5,1		16.62	59.8	16.4837	59.6781	Scotese & Wright 2018	Tropical/Subtropical	Planktonic foraminifera		calcite						-0.34
433	PF0006693			0.57	0.8	0.8	GTS 2020		0.01	Neogene	1	Pleistocene - Calabrian - Gelasian	Ionian															Indian	117-722B-3H-5,21		16.62	59.8	16.4837	59.6781	Scotese & Wright 2018	Tropical/Subtropical	Planktonic foraminifera		calcite						-0.59
434	PF0010432			0.58	0.8	0.8	GTS 2020		0.01	Neogene	1	Pleistocene - Calabrian - Gelasian	Ionian															Pacific	138-847C-2H-4,45		0.193	-95.3202	0.1669	-95.5809	Scotese & Wright 2018	Tropical	Planktonic foraminifera		calcite						-1.97
435	PF0007285			0.58	0.8	0.8	GTS 2020		0.01	Neogene	1	Pleistocene - Calabrian - Gelasian	Ionian															Pacific	138-851C-1H-3		2.77	-110.572	2.6395	-110.16	Scotese & Wright 2018	Tropical	Planktonic foraminifera		calcite					2.25	-1.35
436	PF0007339			0.58	0.8	0.8	GTS 2020		0.01	Neogene	1	Pleistocene - Calabrian - Gelasian	Ionian															Pacific	138-851C-1H-3		2.77	-110.572	2.6395	-110.16	Scotese & Wright 2018	Tropical	Planktonic foraminifera		calcite					2.39	-1.1
437	PF0007407			0.58	0.8	0.8	GTS 2020		0.01	Neogene	1	Pleistocene - Calabrian - Gelasian	Ionian															Pacific	138-851C-1H-3		2.77	-110.572	2.6395	-110.16	Scotese & Wright 2018	Tropical	Planktonic foraminifera		calcite					2.15	-0.91
438	PF0001800			0.58	0.8	0.8	GTS 2020		0.01	Neogene	1	Pleistocene - Calabrian - Gelasian	Ionian															Indian	115-716B-3H-2,120-122		4.933	73.2833	4.7374	73.1854	Scotese & Wright 2018	Tropical	Planktonic foraminifera		calcite						-0.34
439	PF0002014			0.58	0.8	0.8	GTS 2020		0.01	Neogene	1	Pleistocene - Calabrian - Gelasian	Ionian															Indian	ODP-121/758.		5.384	90.3612	5.0905	90.2612	Scotese & Wright 2018	Tropical	Planktonic foraminifera		calcite					1.52	-1.3
440	PF0006694			0.58	0.8	0.8	GTS 2020		0.01	Neogene	1	Pleistocene - Calabrian - Gelasian	Ionian															Indian	117-722B-3H-5,61		16.62	59.8	16.4813	59.6759	Scotese & Wright 2018	Tropical/Subtropical	Planktonic foraminifera		calcite						-1.45
441	PF0006695			0.58	0.8	0.8	GTS 2020		0.01	Neogene	1	Pleistocene - Calabrian - Gelasian	Ionian															Indian	117-722B-3H-5,81		16.62	59.8	16.4813	59.6759	Scotese & Wright 2018	Tropical/Subtropical	Planktonic foraminifera		calcite						-0.61
442	PF0010004			0.59	0.8	0.8	GTS 2020		0.01	Neogene	1	Pleistocene - Calabrian - Gelasian	Ionian															Pacific	130-806A-2H-3,67		0.319	159.361	0.0822	159.789	Scotese & Wright 2018	Tropical	Planktonic foraminifera		calcite						-1.37
443	PF0007416			0.59	0.8	0.8	GTS 2020		0.01	Neogene	1	Pleistocene - Calabrian - Gelasian	Ionian															Pacific	138-851C-1H-3		2.77	-110.572	2.6373	-110.153	Scotese & Wright 2018	Tropical	Planktonic foraminifera		calcite					2.11	-0.88
444	PF0007421			0.59	0.8	0.8	GTS 2020		0.01	Neogene	1	Pleistocene - Calabrian - Gelasian	Ionian															Pacific	138-851C-1H-3		2.77	-110.572	2.6373	-110.153	Scotese & Wright 2018	Tropical	Planktonic foraminifera		calcite					2.07	-0.87
445	PF0007464			0.59	0.8	0.8	GTS 2020		0.01	Neogene	1	Pleistocene - Calabrian - Gelasian	Ionian															Pacific	138-851C-1H-4		2.77	-110.572	2.6373	-110.153	Scotese & Wright 2018	Tropical	Planktonic foraminifera		calcite					2.05	-0.7
446	PF0010710			0.6	0.8	0.8	GTS 2020		0.01	Neogene	1	Pleistocene - Calabrian - Gelasian	Ionian															Pacific	89-586-3-1,50-52		-0.5	158.5	-0.74617	158.914	Scotese & Wright 2018	Tropical	Planktonic foraminifera		calcite						-1.29
447	PF0007452			0.6	0.8	0.8	GTS 2020		0.01	Neogene	1	Pleistocene - Calabrian - Gelasian	Ionian															Pacific	138-851C-1H-4		2.77	-110.572	2.635	-110.146	Scotese & Wright 2018	Tropical	Planktonic foraminifera		calcite					2	-0.75
448	PF0007482			0.6	0.8	0.8	GTS 2020		0.01	Neogene	1	Pleistocene - Calabrian - Gelasian	Ionian															Pacific	138-851C-1H-4		2.77	-110.572	2.635	-110.146	Scotese & Wright 2018	Tropical	Planktonic foraminifera		calcite					1.97	-0.63
449	PF0007485			0.6	0.8	0.8	GTS 2020		0.01	Neogene	1	Pleistocene - Calabrian - Gelasian	Ionian															Pacific	138-851C-1H-4		2.77	-110.572	2.635	-110.146	Scotese & Wright 2018	Tropical	Planktonic foraminifera		calcite					1.91	-0.62
450	PF0001801			0.6	0.8	0.8	GTS 2020		0.01	Neogene	1	Pleistocene - Calabrian - Gelasian	Ionian															Indian	115-716B-3H-2,140-142		4.933	73.2833	4.7307	73.1821	Scotese & Wright 2018	Tropical	Planktonic foraminifera		calcite						-0.53
451	PF0002015			0.6	0.8	0.8	GTS 2020		0.01	Neogene	1	Pleistocene - Calabrian - Gelasian	Ionian															Indian	ODP-121/758.		5.384	90.3612	5.0804	90.2577	Scotese & Wright 2018	Tropical	Planktonic foraminifera		calcite					1.36	-1.2
452	PF0002016			0.6	0.8	0.8	GTS 2020		0.01	Neogene	1	Pleistocene - Calabrian - Gelasian	Ionian															Indian	ODP-121/758.		5.384	90.3612	5.0804	90.2577	Scotese & Wright 2018	Tropical	Planktonic foraminifera		calcite					1.32	-1.13
453	PF0006016			0.6	0.8	0.8	GTS 2020		0.01	Neogene	1	Pleistocene - Calabrian - Gelasian	Ionian															Indian	117-722B-3H-5,62-64		16.622	59.7953	16.4783	59.6717	Scotese & Wright 2018	Tropical/Subtropical	Planktonic foraminifera		calcite						-1.35
454	PF0006690			0.6	0.8	0.8	GTS 2020		0.01	Neogene	1	Pleistocene - Calabrian - Gelasian	Ionian															Indian	117-722B-3H-5,101		16.62	59.8	16.4765	59.6716	Scotese & Wright 2018	Tropical/Subtropical	Planktonic foraminifera		calcite						-0.37
455	PF0006691			0.6	0.8	0.8	GTS 2020		0.01	Neogene	1	Pleistocene - Calabrian - Gelasian	Ionian															Indian	117-722B-3H-5,121		16.62	59.8	16.4765	59.6716	Scotese & Wright 2018	Tropical/Subtropical	Planktonic foraminifera		calcite						-0.42
456	PF0010433			0.61	0.8	0.8	GTS 2020		0.01	Neogene	1	Pleistocene - Calabrian - Gelasian	Ionian															Pacific	138-847C-2H-4,135		0.193	-95.3202	0.1657	-95.5944	Scotese & Wright 2018	Tropical	Planktonic foraminifera		calcite						-1.18
457	PF0010005			0.61	0.8	0.8	GTS 2020		0.01	Neogene	1	Pleistocene - Calabrian - Gelasian	Ionian															Pacific	130-806A-2H-3,106		0.319	159.361	0.0742	159.803	Scotese & Wright 2018	Tropical	Planktonic foraminifera		calcite						-1.34
458	PF0007332			0.61	0.8	0.8	GTS 2020		0.01	Neogene	1	Pleistocene - Calabrian - Gelasian	Ionian															Pacific	138-851C-1H-4		2.77	-110.572	2.6328	-110.139	Scotese & Wright 2018	Tropical	Planktonic foraminifera		calcite					2.24	-1.13
459	PF0007412			0.61	0.8	0.8	GTS 2020		0.01	Neogene	1	Pleistocene - Calabrian - Gelasian	Ionian															Pacific	138-851C-1H-4		2.77	-110.572	2.6328	-110.139	Scotese & Wright 2018	Tropical	Planktonic foraminifera		calcite					1.94	-0.89
460	PF0007453			0.61	0.8	0.8	GTS 2020		0.01	Neogene	1	Pleistocene - Calabrian - Gelasian	Ionian															Pacific	138-851C-1H-4		2.77	-110.572	2.6328	-110.139	Scotese & Wright 2018	Tropical	Planktonic foraminifera		calcite					1.86	-0.75
461	PF0002017			0.61	0.8	0.8	GTS 2020		0.01	Neogene	1	Pleistocene - Calabrian - Gelasian	Ionian															Indian	ODP-121/758.		5.384	90.3612	5.0753	90.256	Scotese & Wright 2018	Tropical	Planktonic foraminifera		calcite					1.4	-1.33
462	PF0002018			0.61	0.8	0.8	GTS 2020		0.01	Neogene	1	Pleistocene - Calabrian - Gelasian	Ionian															Indian	ODP-121/758.		5.384	90.3612	5.0753	90.256	Scotese & Wright 2018	Tropical	Planktonic foraminifera		calcite					1.44	-1.6
463	PF0006692			0.61	0.8	0.8	GTS 2020		0.01	Neogene	1	Pleistocene - Calabrian - Gelasian	Ionian															Indian	117-722B-3H-5,141		16.62	59.8	16.4741	59.6695	Scotese & Wright 2018	Tropical/Subtropical	Planktonic foraminifera		calcite						-0.76
464	PF0006696			0.61	0.8	0.8	GTS 2020		0.01	Neogene	1	Pleistocene - Calabrian - Gelasian	Ionian															Indian	117-722B-3H-6,11		16.62	59.8	16.4741	59.6695	Scotese & Wright 2018	Tropical/Subtropical	Planktonic foraminifera		calcite						-0.49
465	PF0010434			0.62	0.8	0.8	GTS 2020		0.01	Neogene	1	Pleistocene - Calabrian - Gelasian	Ionian															Pacific	138-847C-2H-5,0		0.193	-95.3202	0.1653	-95.5989	Scotese & Wright 2018	Tropical	Planktonic foraminifera		calcite						-1.3
466	PF0007266			0.62	0.8	0.8	GTS 2020		0.01	Neogene	1	Pleistocene - Calabrian - Gelasian	Ionian															Pacific	138-851C-1H-4		2.77	-110.572	2.6306	-110.132	Scotese & Wright 2018	Tropical	Planktonic foraminifera		calcite					1.43	-1.91
467	PF0007279			0.62	0.8	0.8	GTS 2020		0.01	Neogene	1	Pleistocene - Calabrian - Gelasian	Ionian															Pacific	138-851C-1H-4		2.77	-110.572	2.6306	-110.132	Scotese & Wright 2018	Tropical	Planktonic foraminifera		calcite					2	-1.47
468	PF0007318			0.62	0.8	0.8	GTS 2020		0.01	Neogene	1	Pleistocene - Calabrian - Gelasian	Ionian															Pacific	138-851C-1H-4		2.77	-110.572	2.6306	-110.132	Scotese & Wright 2018	Tropical	Planktonic foraminifera		calcite					2.12	-1.19
469	PF0007343			0.62	0.8	0.8	GTS 2020		0.01	Neogene	1	Pleistocene - Calabrian - Gelasian	Ionian															Pacific	138-851C-1H-4		2.77	-110.572	2.6306	-110.132	Scotese & Wright 2018	Tropical	Planktonic foraminifera		calcite					1.95	-1.09
470	PF0007371			0.62	0.8	0.8	GTS 2020		0.01	Neogene	1	Pleistocene - Calabrian - Gelasian	Ionian															Pacific	138-851C-1H-4		2.77	-110.572	2.6306	-110.132	Scotese & Wright 2018	Tropical	Planktonic foraminifera		calcite					2.04	-1.02
471	PF0007409			0.62	0.8	0.8	GTS 2020		0.01	Neogene	1	Pleistocene - Calabrian - Gelasian	Ionian															Pacific	138-851C-1H-4		2.77	-110.572	2.6306	-110.132	Scotese & Wright 2018	Tropical	Planktonic foraminifera		calcite					1.84	-0.9
472	PF0007410			0.62	0.8	0.8	GTS 2020		0.01	Neogene	1	Pleistocene - Calabrian - Gelasian	Ionian															Pacific	138-851C-1H-4		2.77	-110.572	2.6306	-110.132	Scotese & Wright 2018	Tropical	Planktonic foraminifera		calcite					1.82	-0.9
473	PF0001809			0.62	0.8	0.8	GTS 2020		0.01	Neogene	1	Pleistocene - Calabrian - Gelasian	Ionian															Indian	115-716B-3H-3,20-22		4.933	73.2833	4.7239	73.1788	Scotese & Wright 2018	Tropical	Planktonic foraminifera		calcite						-0.9
474	PF0002019			0.62	0.8	0.8	GTS 2020		0.01	Neogene	1	Pleistocene - Calabrian - Gelasian	Ionian															Indian	ODP-121/758.		5.384	90.3612	5.0702	90.2543	Scotese & Wright 2018	Tropical	Planktonic foraminifera		calcite					1.48	-1.62
475	PF0006699			0.62	0.8	0.8	GTS 2020		0.01	Neogene	1	Pleistocene - Calabrian - Gelasian	Ionian															Indian	117-722B-3H-6,31		16.62	59.8	16.4718	59.6674	Scotese & Wright 2018	Tropical/Subtropical	Planktonic foraminifera		calcite						0.48
476	PF0006700			0.62	0.8	0.8	GTS 2020		0.01	Neogene	1	Pleistocene - Calabrian - Gelasian	Ionian															Indian	117-722B-3H-6,51		16.62	59.8	16.4718	59.6674	Scotese & Wright 2018	Tropical/Subtropical	Planktonic foraminifera		calcite						0.32
477	PF0010006			0.63	0.8	0.8	GTS 2020		0.01	Neogene	1	Pleistocene - Calabrian - Gelasian	Ionian															Pacific	130-806A-2H-3,145		0.319	159.361	0.0661	159.818	Scotese & Wright 2018	Tropical	Planktonic foraminifera		calcite						-1.36
478	PF0007531			0.63	0.8	0.8	GTS 2020		0.01	Neogene	1	Pleistocene - Calabrian - Gelasian	Ionian															Pacific	138-851C-1H-5		2.77	-110.572	2.6283	-110.124	Scotese & Wright 2018	Tropical	Planktonic foraminifera		calcite					1.39	-0.4
479	PF0007554			0.63	0.8	0.8	GTS 2020		0.01	Neogene	1	Pleistocene - Calabrian - Gelasian	Ionian															Pacific	138-851C-1H-5		2.77	-110.572	2.6283	-110.124	Scotese & Wright 2018	Tropical	Planktonic foraminifera		calcite					1.46	-0.16
480	PF0007562			0.63	0.8	0.8	GTS 2020		0.01	Neogene	1	Pleistocene - Calabrian - Gelasian	Ionian															Pacific	138-851C-1H-5		2.77	-110.572	2.6283	-110.124	Scotese & Wright 2018	Tropical	Planktonic foraminifera		calcite					1.57	0.08
481	PF0007565			0.63	0.8	0.8	GTS 2020		0.01	Neogene	1	Pleistocene - Calabrian - Gelasian	Ionian															Pacific	138-851C-1H-5		2.77	-110.572	2.6283	-110.124	Scotese & Wright 2018	Tropical	Planktonic foraminifera		calcite					1.58	0.23
482	PF0001810			0.63	0.8	0.8	GTS 2020		0.01	Neogene	1	Pleistocene - Calabrian - Gelasian	Ionian															Indian	115-716B-3H-3,40-42		4.933	73.2833	4.7206	73.1771	Scotese & Wright 2018	Tropical	Planktonic foraminifera		calcite						-0.75
483	PF0001811			0.63	0.8	0.8	GTS 2020		0.01	Neogene	1	Pleistocene - Calabrian - Gelasian	Ionian															Indian	115-716B-3H-3,60-62		4.933	73.2833	4.7206	73.1771	Scotese & Wright 2018	Tropical	Planktonic foraminifera		calcite						-0.65
484	PF0001812			0.63	0.8	0.8	GTS 2020		0.01	Neogene	1	Pleistocene - Calabrian - Gelasian	Ionian															Indian	115-716B-3H-3,80-82		4.933	73.2833	4.7206	73.1771	Scotese & Wright 2018	Tropical	Planktonic foraminifera		calcite						-0.75
485	PF0002020			0.63	0.8	0.8	GTS 2020		0.01	Neogene	1	Pleistocene - Calabrian - Gelasian	Ionian															Indian	ODP-121/758.		5.384	90.3612	5.0652	90.2526	Scotese & Wright 2018	Tropical	Planktonic foraminifera		calcite					1.52	-2
486	PF0002021			0.63	0.8	0.8	GTS 2020		0.01	Neogene	1	Pleistocene - Calabrian - Gelasian	Ionian															Indian	ODP-121/758.		5.384	90.3612	5.0652	90.2526	Scotese & Wright 2018	Tropical	Planktonic foraminifera		calcite					1.31	-1.46
487	PF0006018			0.63	0.8	0.8	GTS 2020		0.01	Neogene	1	Pleistocene - Calabrian - Gelasian	Ionian															Indian	117-722B-3H-6,30-32		16.622	59.7953	16.4712	59.6652	Scotese & Wright 2018	Tropical/Subtropical	Planktonic foraminifera		calcite						0.5
488	PF0006701			0.63	0.8	0.8	GTS 2020		0.01	Neogene	1	Pleistocene - Calabrian - Gelasian	Ionian															Indian	117-722B-3H-6,71		16.62	59.8	16.4694	59.6652	Scotese & Wright 2018	Tropical/Subtropical	Planktonic foraminifera		calcite						0.3
489	PF0006702			0.63	0.8	0.8	GTS 2020		0.01	Neogene	1	Pleistocene - Calabrian - Gelasian	Ionian															Indian	117-722B-3H-6,91		16.62	59.8	16.4694	59.6652	Scotese & Wright 2018	Tropical/Subtropical	Planktonic foraminifera		calcite						0.25
490	PF0010435			0.64	0.8	0.8	GTS 2020		0.01	Neogene	1	Pleistocene - Calabrian - Gelasian	Ionian															Pacific	138-847C-2H-5,45		0.193	-95.3202	0.1645	-95.6079	Scotese & Wright 2018	Tropical	Planktonic foraminifera		calcite						-0.11
491	PF0010007			0.64	0.8	0.8	GTS 2020		0.01	Neogene	1	Pleistocene - Calabrian - Gelasian	Ionian															Pacific	130-806A-2H-4,37		0.319	159.361	0.0621	159.825	Scotese & Wright 2018	Tropical	Planktonic foraminifera		calcite						-1.61
492	PF0007563			0.64	0.8	0.8	GTS 2020		0.01	Neogene	1	Pleistocene - Calabrian - Gelasian	Ionian															Pacific	138-851C-1H-5		2.77	-110.572	2.6261	-110.118	Scotese & Wright 2018	Tropical	Planktonic foraminifera		calcite					1.6	0.16
493	PF0001806			0.64	0.8	0.8	GTS 2020		0.01	Neogene	1	Pleistocene - Calabrian - Gelasian	Ionian															Indian	115-716B-3H-3,100-102		4.933	73.2833	4.7172	73.1755	Scotese & Wright 2018	Tropical	Planktonic foraminifera		calcite						-0.67
494	PF0001807			0.64	0.8	0.8	GTS 2020		0.01	Neogene	1	Pleistocene - Calabrian - Gelasian	Ionian															Indian	115-716B-3H-3,120-122		4.933	73.2833	4.7172	73.1755	Scotese & Wright 2018	Tropical	Planktonic foraminifera		calcite						-0.83
495	PF0001808			0.64	0.8	0.8	GTS 2020		0.01	Neogene	1	Pleistocene - Calabrian - Gelasian	Ionian															Indian	115-716B-3H-3,140-142		4.933	73.2833	4.7172	73.1755	Scotese & Wright 2018	Tropical	Planktonic foraminifera		calcite						-0.84
496	PF0002022			0.64	0.8	0.8	GTS 2020		0.01	Neogene	1	Pleistocene - Calabrian - Gelasian	Ionian															Indian	ODP-121/758.		5.384	90.3612	5.0601	90.2509	Scotese & Wright 2018	Tropical	Planktonic foraminifera		calcite					1.4	-1.34
497	PF0002023			0.64	0.8	0.8	GTS 2020		0.01	Neogene	1	Pleistocene - Calabrian - Gelasian	Ionian															Indian	ODP-121/758.		5.384	90.3612	5.0601	90.2509	Scotese & Wright 2018	Tropical	Planktonic foraminifera		calcite					1.26	-1.63
498	PF0006697			0.64	0.8	0.8	GTS 2020		0.01	Neogene	1	Pleistocene - Calabrian - Gelasian	Ionian															Indian	117-722B-3H-6,111		16.62	59.8	16.467	59.6631	Scotese & Wright 2018	Tropical/Subtropical	Planktonic foraminifera		calcite						-0.02
499	PF0006698			0.64	0.8	0.8	GTS 2020		0.01	Neogene	1	Pleistocene - Calabrian - Gelasian	Ionian															Indian	117-722B-3H-6,131		16.62	59.8	16.467	59.6631	Scotese & Wright 2018	Tropical/Subtropical	Planktonic foraminifera		calcite						0.03
500	PF0010436			0.65	0.8	0.8	GTS 2020		0.01	Neogene	1	Pleistocene - Calabrian - Gelasian	Ionian															Pacific	138-847C-2H-5,90		0.193	-95.3202	0.1642	-95.6124	Scotese & Wright 2018	Tropical	Planktonic foraminifera		calcite						-0.22
501	PF0007542			0.65	0.8	0.8	GTS 2020		0.01	Neogene	1	Pleistocene - Calabrian - Gelasian	Ionian															Pacific	138-851C-1H-5		2.77	-110.572	2.6239	-110.11	Scotese & Wright 2018	Tropical	Planktonic foraminifera		calcite					1.56	-0.34
502	PF0007557			0.65	0.8	0.8	GTS 2020		0.01	Neogene	1	Pleistocene - Calabrian - Gelasian	Ionian															Pacific	138-851C-1H-5		2.77	-110.572	2.6239	-110.11	Scotese & Wright 2018	Tropical	Planktonic foraminifera		calcite					1.61	-0.12
503	PF0001816			0.65	0.8	0.8	GTS 2020		0.01	Neogene	1	Pleistocene - Calabrian - Gelasian	Ionian															Indian	115-716B-3H-4,20-22		4.933	73.2833	4.7138	73.1738	Scotese & Wright 2018	Tropical	Planktonic foraminifera		calcite						-0.68
504	PF0001817			0.65	0.8	0.8	GTS 2020		0.01	Neogene	1	Pleistocene - Calabrian - Gelasian	Ionian															Indian	115-716B-3H-4,40-42		4.933	73.2833	4.7138	73.1738	Scotese & Wright 2018	Tropical	Planktonic foraminifera		calcite						-1.01
505	PF0002024			0.65	0.8	0.8	GTS 2020		0.01	Neogene	1	Pleistocene - Calabrian - Gelasian	Ionian															Indian	ODP-121/758.		5.384	90.3612	5.0551	90.2491	Scotese & Wright 2018	Tropical	Planktonic foraminifera		calcite					1.21	-1.71
506	PF0006017			0.65	0.8	0.8	GTS 2020		0.01	Neogene	1	Pleistocene - Calabrian - Gelasian	Ionian															Indian	117-722B-3H-6,110-112		16.622	59.7953	16.4664	59.6609	Scotese & Wright 2018	Tropical/Subtropical	Planktonic foraminifera		calcite						0.01
507	PF0006703			0.65	0.8	0.8	GTS 2020		0.01	Neogene	1	Pleistocene - Calabrian - Gelasian	Ionian															Indian	117-722B-3H-7,1		16.62	59.8	16.4646	59.6609	Scotese & Wright 2018	Tropical/Subtropical	Planktonic foraminifera		calcite						0.06
508	PF0006704			0.65	0.8	0.8	GTS 2020		0.01	Neogene	1	Pleistocene - Calabrian - Gelasian	Ionian															Indian	117-722B-3H-7,21		16.62	59.8	16.4646	59.6609	Scotese & Wright 2018	Tropical/Subtropical	Planktonic foraminifera		calcite						0.11
509	PF0010008			0.66	0.8	0.8	GTS 2020		0.01	Neogene	1	Pleistocene - Calabrian - Gelasian	Ionian															Pacific	130-806A-2H-4,76		0.319	159.361	0.0541	159.84	Scotese & Wright 2018	Tropical	Planktonic foraminifera		calcite						-0.6
510	PF0007547			0.66	0.8	0.8	GTS 2020		0.01	Neogene	1	Pleistocene - Calabrian - Gelasian	Ionian															Pacific	138-851C-1H-5		2.77	-110.572	2.6216	-110.103	Scotese & Wright 2018	Tropical	Planktonic foraminifera		calcite					1.62	-0.27
511	PF0007553			0.66	0.8	0.8	GTS 2020		0.01	Neogene	1	Pleistocene - Calabrian - Gelasian	Ionian															Pacific	138-851C-1H-5		2.77	-110.572	2.6216	-110.103	Scotese & Wright 2018	Tropical	Planktonic foraminifera		calcite					1.49	-0.18
512	PF0001813			0.66	0.8	0.8	GTS 2020		0.01	Neogene	1	Pleistocene - Calabrian - Gelasian	Ionian															Indian	115-716B-3H-4,100-102		4.933	73.2833	4.7104	73.1722	Scotese & Wright 2018	Tropical	Planktonic foraminifera		calcite						-0.94
513	PF0001818			0.66	0.8	0.8	GTS 2020		0.01	Neogene	1	Pleistocene - Calabrian - Gelasian	Ionian															Indian	115-716B-3H-4,60-62		4.933	73.2833	4.7104	73.1722	Scotese & Wright 2018	Tropical	Planktonic foraminifera		calcite						-0.98
514	PF0001819			0.66	0.8	0.8	GTS 2020		0.01	Neogene	1	Pleistocene - Calabrian - Gelasian	Ionian															Indian	115-716B-3H-4,80-82		4.933	73.2833	4.7104	73.1722	Scotese & Wright 2018	Tropical	Planktonic foraminifera		calcite						-0.97
515	PF0002025			0.66	0.8	0.8	GTS 2020		0.01	Neogene	1	Pleistocene - Calabrian - Gelasian	Ionian															Indian	ODP-121/758.		5.384	90.3612	5.05	90.2474	Scotese & Wright 2018	Tropical	Planktonic foraminifera		calcite					1.23	-1.47
516	PF0002026			0.66	0.8	0.8	GTS 2020		0.01	Neogene	1	Pleistocene - Calabrian - Gelasian	Ionian															Indian	ODP-121/758.		5.384	90.3612	5.05	90.2474	Scotese & Wright 2018	Tropical	Planktonic foraminifera		calcite					1.21	-1.66
517	PF0006705			0.66	0.8	0.8	GTS 2020		0.01	Neogene	1	Pleistocene - Calabrian - Gelasian	Ionian															Indian	117-722B-3H-7,41		16.62	59.8	16.4622	59.6588	Scotese & Wright 2018	Tropical/Subtropical	Planktonic foraminifera		calcite						-0.22
518	PF0006706			0.66	0.8	0.8	GTS 2020		0.01	Neogene	1	Pleistocene - Calabrian - Gelasian	Ionian															Indian	117-722B-3H-7,61		16.62	59.8	16.4622	59.6588	Scotese & Wright 2018	Tropical/Subtropical	Planktonic foraminifera		calcite						-0.11
519	PF0010683			0.67	0.8	0.8	GTS 2020		0.01	Neogene	1	Pleistocene - Calabrian - Gelasian	Ionian															Pacific	89-586-3-2,49-50		-0.5	158.5	-0.774987	158.962	Scotese & Wright 2018	Tropical	Planktonic foraminifera		calcite						-1.44
520	PF0010437			0.67	0.8	0.8	GTS 2020		0.01	Neogene	1	Pleistocene - Calabrian - Gelasian	Ionian															Pacific	138-847C-2H-5,135		0.193	-95.3202	0.1634	-95.6213	Scotese & Wright 2018	Tropical	Planktonic foraminifera		calcite						-0.41
521	PF0007463			0.67	0.8	0.8	GTS 2020		0.01	Neogene	1	Pleistocene - Calabrian - Gelasian	Ionian															Pacific	138-851E-2H-1		2.77	-110.572	2.6194	-110.096	Scotese & Wright 2018	Tropical	Planktonic foraminifera		calcite					1.7	-0.71
522	PF0007501			0.67	0.8	0.8	GTS 2020		0.01	Neogene	1	Pleistocene - Calabrian - Gelasian	Ionian															Pacific	138-851C-1H-5		2.77	-110.572	2.6194	-110.096	Scotese & Wright 2018	Tropical	Planktonic foraminifera		calcite					1.46	-0.55
523	PF0001814			0.67	0.8	0.8	GTS 2020		0.01	Neogene	1	Pleistocene - Calabrian - Gelasian	Ionian															Indian	115-716B-3H-4,120-122		4.933	73.2833	4.7071	73.1705	Scotese & Wright 2018	Tropical	Planktonic foraminifera		calcite						-0.77
524	PF0001815			0.67	0.8	0.8	GTS 2020		0.01	Neogene	1	Pleistocene - Calabrian - Gelasian	Ionian															Indian	115-716B-3H-4,140-142		4.933	73.2833	4.7071	73.1705	Scotese & Wright 2018	Tropical	Planktonic foraminifera		calcite						-0.68
525	PF0002027			0.67	0.8	0.8	GTS 2020		0.01	Neogene	1	Pleistocene - Calabrian - Gelasian	Ionian															Indian	ODP-121/758.		5.384	90.3612	5.045	90.2457	Scotese & Wright 2018	Tropical	Planktonic foraminifera		calcite					1.28	-1.07
526	PF0002028			0.67	0.8	0.8	GTS 2020		0.01	Neogene	1	Pleistocene - Calabrian - Gelasian	Ionian															Indian	ODP-121/758.		5.384	90.3612	5.045	90.2457	Scotese & Wright 2018	Tropical	Planktonic foraminifera		calcite					1.18	-0.56
527	PF0006707			0.67	0.8	0.8	GTS 2020		0.01	Neogene	1	Pleistocene - Calabrian - Gelasian	Ionian															Indian	117-722B-4H-1,1		16.62	59.8	16.4598	59.6567	Scotese & Wright 2018	Tropical/Subtropical	Planktonic foraminifera		calcite						-0.21
528	PF0006711			0.67	0.8	0.8	GTS 2020		0.01	Neogene	1	Pleistocene - Calabrian - Gelasian	Ionian															Indian	117-722B-4H-1,21		16.62	59.8	16.4598	59.6567	Scotese & Wright 2018	Tropical/Subtropical	Planktonic foraminifera		calcite						-0.24
529	PF0010438			0.68	0.8	0.8	GTS 2020		0.01	Neogene	1	Pleistocene - Calabrian - Gelasian	Ionian															Pacific	138-847C-2H-6,45		0.193	-95.3202	0.163	-95.6258	Scotese & Wright 2018	Tropical	Planktonic foraminifera		calcite						-0.75
530	PF0010009			0.68	0.8	0.8	GTS 2020		0.01	Neogene	1	Pleistocene - Calabrian - Gelasian	Ionian															Pacific	130-806A-2H-4,116		0.319	159.361	0.046	159.854	Scotese & Wright 2018	Tropical	Planktonic foraminifera		calcite						-0.72
531	PF0007395			0.68	0.8	0.8	GTS 2020		0.01	Neogene	1	Pleistocene - Calabrian - Gelasian	Ionian															Pacific	138-851E-2H-1		2.77	-110.572	2.6172	-110.089	Scotese & Wright 2018	Tropical	Planktonic foraminifera		calcite					1.78	-0.95
532	PF0007467			0.68	0.8	0.8	GTS 2020		0.01	Neogene	1	Pleistocene - Calabrian - Gelasian	Ionian															Pacific	138-851E-2H-1		2.77	-110.572	2.6172	-110.089	Scotese & Wright 2018	Tropical	Planktonic foraminifera		calcite					1.91	-0.69
533	PF0007520			0.68	0.8	0.8	GTS 2020		0.01	Neogene	1	Pleistocene - Calabrian - Gelasian	Ionian															Pacific	138-851C-1H-5		2.77	-110.572	2.6172	-110.089	Scotese & Wright 2018	Tropical	Planktonic foraminifera		calcite					1.73	-0.49
534	PF0007544			0.68	0.8	0.8	GTS 2020		0.01	Neogene	1	Pleistocene - Calabrian - Gelasian	Ionian															Pacific	138-851C-1H-5		2.77	-110.572	2.6172	-110.089	Scotese & Wright 2018	Tropical	Planktonic foraminifera		calcite					2	-0.32
535	PF0001823			0.68	0.8	0.8	GTS 2020		0.01	Neogene	1	Pleistocene - Calabrian - Gelasian	Ionian															Indian	115-716B-3H-5,20-22		4.933	73.2833	4.7037	73.1689	Scotese & Wright 2018	Tropical	Planktonic foraminifera		calcite						-0.91
536	PF0001824			0.68	0.8	0.8	GTS 2020		0.01	Neogene	1	Pleistocene - Calabrian - Gelasian	Ionian															Indian	115-716B-3H-5,40-42		4.933	73.2833	4.7037	73.1689	Scotese & Wright 2018	Tropical	Planktonic foraminifera		calcite						-0.48
537	PF0001825			0.68	0.8	0.8	GTS 2020		0.01	Neogene	1	Pleistocene - Calabrian - Gelasian	Ionian															Indian	115-716B-3H-5,60-62		4.933	73.2833	4.7037	73.1689	Scotese & Wright 2018	Tropical	Planktonic foraminifera		calcite						-0.63
538	PF0002029			0.68	0.8	0.8	GTS 2020		0.01	Neogene	1	Pleistocene - Calabrian - Gelasian	Ionian															Indian	ODP-121/758.		5.384	90.3612	5.0399	90.244	Scotese & Wright 2018	Tropical	Planktonic foraminifera		calcite					1.37	-0.63
539	PF0006019			0.68	0.8	0.8	GTS 2020		0.01	Neogene	1	Pleistocene - Calabrian - Gelasian	Ionian															Indian	117-722B-3H-CC,0-6		16.622	59.7953	16.4592	59.6545	Scotese & Wright 2018	Tropical/Subtropical	Planktonic foraminifera		calcite						-0.18
540	PF0006712			0.68	0.8	0.8	GTS 2020		0.01	Neogene	1	Pleistocene - Calabrian - Gelasian	Ionian															Indian	117-722B-4H-1,41		16.62	59.8	16.4574	59.6545	Scotese & Wright 2018	Tropical/Subtropical	Planktonic foraminifera		calcite						-0.62
541	PF0006713			0.68	0.8	0.8	GTS 2020		0.01	Neogene	1	Pleistocene - Calabrian - Gelasian	Ionian															Indian	117-722B-4H-1,61		16.62	59.8	16.4574	59.6545	Scotese & Wright 2018	Tropical/Subtropical	Planktonic foraminifera		calcite						-0.87
542	PF0007322			0.69	0.8	0.8	GTS 2020		0.01	Neogene	1	Pleistocene - Calabrian - Gelasian	Ionian															Pacific	138-851C-1H-5		2.77	-110.572	2.615	-110.082	Scotese & Wright 2018	Tropical	Planktonic foraminifera		calcite					1.91	-1.17
543	PF0007392			0.69	0.8	0.8	GTS 2020		0.01	Neogene	1	Pleistocene - Calabrian - Gelasian	Ionian															Pacific	138-851C-1H-5		2.77	-110.572	2.615	-110.082	Scotese & Wright 2018	Tropical	Planktonic foraminifera		calcite					1.74	-0.96
544	PF0007429			0.69	0.8	0.8	GTS 2020		0.01	Neogene	1	Pleistocene - Calabrian - Gelasian	Ionian															Pacific	138-851E-2H-1		2.77	-110.572	2.615	-110.082	Scotese & Wright 2018	Tropical	Planktonic foraminifera		calcite					2.09	-0.84
545	PF0010010			0.7	0.8	0.8	GTS 2020		0.01	Neogene	1	Pleistocene - Calabrian - Gelasian	Ionian															Pacific	130-806A-2H-5,6		0.319	159.361	0.0379	159.869	Scotese & Wright 2018	Tropical	Planktonic foraminifera		calcite						-0.85
546	PF0007366			0.7	0.8	0.8	GTS 2020		0.01	Neogene	1	Pleistocene - Calabrian - Gelasian	Ionian															Pacific	138-851C-1H-5		2.77	-110.572	2.6127	-110.075	Scotese & Wright 2018	Tropical	Planktonic foraminifera		calcite					2.01	-1.03
547	PF0007396			0.7	0.8	0.8	GTS 2020		0.01	Neogene	1	Pleistocene - Calabrian - Gelasian	Ionian															Pacific	138-851E-2H-1		2.77	-110.572	2.6127	-110.075	Scotese & Wright 2018	Tropical	Planktonic foraminifera		calcite					1.72	-0.95
548	PF0007435			0.7	0.8	0.8	GTS 2020		0.01	Neogene	1	Pleistocene - Calabrian - Gelasian	Ionian															Pacific	138-851E-2H-1		2.77	-110.572	2.6127	-110.075	Scotese & Wright 2018	Tropical	Planktonic foraminifera		calcite					1.83	-0.8
549	PF0001820			0.7	0.8	0.8	GTS 2020		0.01	Neogene	1	Pleistocene - Calabrian - Gelasian	Ionian															Indian	115-716B-3H-5,100-102		4.933	73.2833	4.697	73.1656	Scotese & Wright 2018	Tropical	Planktonic foraminifera		calcite						-0.61
550	PF0001821			0.7	0.8	0.8	GTS 2020		0.01	Neogene	1	Pleistocene - Calabrian - Gelasian	Ionian															Indian	115-716B-3H-5,120-122		4.933	73.2833	4.697	73.1656	Scotese & Wright 2018	Tropical	Planktonic foraminifera		calcite						-0.49
551	PF0001826			0.7	0.8	0.8	GTS 2020		0.01	Neogene	1	Pleistocene - Calabrian - Gelasian	Ionian															Indian	115-716B-3H-5,80-82		4.933	73.2833	4.697	73.1656	Scotese & Wright 2018	Tropical	Planktonic foraminifera		calcite						-0.38
552	PF0002030			0.7	0.8	0.8	GTS 2020		0.01	Neogene	1	Pleistocene - Calabrian - Gelasian	Ionian															Indian	ODP-121/758.		5.384	90.3612	5.0298	90.2405	Scotese & Wright 2018	Tropical	Planktonic foraminifera		calcite					1.41	-0.77
553	PF0002031			0.7	0.8	0.8	GTS 2020		0.01	Neogene	1	Pleistocene - Calabrian - Gelasian	Ionian															Indian	ODP-121/758.		5.384	90.3612	5.0298	90.2405	Scotese & Wright 2018	Tropical	Planktonic foraminifera		calcite					1.2	-0.99
554	PF0006708			0.7	0.8	0.8	GTS 2020		0.01	Neogene	1	Pleistocene - Calabrian - Gelasian	Ionian															Indian	117-722B-4H-1,101		16.62	59.8	16.4526	59.6502	Scotese & Wright 2018	Tropical/Subtropical	Planktonic foraminifera		calcite						0.16
555	PF0006714			0.7	0.8	0.8	GTS 2020		0.01	Neogene	1	Pleistocene - Calabrian - Gelasian	Ionian															Indian	117-722B-4H-1,81		16.62	59.8	16.4526	59.6502	Scotese & Wright 2018	Tropical/Subtropical	Planktonic foraminifera		calcite						-0.38
556	PF0010439			0.71	0.8	0.8	GTS 2020		0.01	Neogene	1	Pleistocene - Calabrian - Gelasian	Ionian															Pacific	138-847C-2H-6,135		0.193	-95.3202	0.1619	-95.6393	Scotese & Wright 2018	Tropical	Planktonic foraminifera		calcite						-0.44
557	PF0007393			0.71	0.8	0.8	GTS 2020		0.01	Neogene	1	Pleistocene - Calabrian - Gelasian	Ionian															Pacific	138-851E-2H-1		2.77	-110.572	2.6105	-110.068	Scotese & Wright 2018	Tropical	Planktonic foraminifera		calcite					1.82	-0.96
558	PF0007489			0.71	0.8	0.8	GTS 2020		0.01	Neogene	1	Pleistocene - Calabrian - Gelasian	Ionian															Pacific	138-851E-2H-1		2.77	-110.572	2.6105	-110.068	Scotese & Wright 2018	Tropical	Planktonic foraminifera		calcite					1.75	-0.61
559	PF0001822			0.71	0.8	0.8	GTS 2020		0.01	Neogene	1	Pleistocene - Calabrian - Gelasian	Ionian															Indian	115-716B-3H-5,140-142		4.933	73.2833	4.6936	73.1639	Scotese & Wright 2018	Tropical	Planktonic foraminifera		calcite						-0.34
560	PF0001830			0.71	0.8	0.8	GTS 2020		0.01	Neogene	1	Pleistocene - Calabrian - Gelasian	Ionian															Indian	115-716B-3H-6,20-22		4.933	73.2833	4.6936	73.1639	Scotese & Wright 2018	Tropical	Planktonic foraminifera		calcite						-0.56
561	PF0002032			0.71	0.8	0.8	GTS 2020		0.01	Neogene	1	Pleistocene - Calabrian - Gelasian	Ionian															Indian	ODP-121/758.		5.384	90.3612	5.0247	90.2388	Scotese & Wright 2018	Tropical	Planktonic foraminifera		calcite					1.21	-1.01
562	PF0002033			0.71	0.8	0.8	GTS 2020		0.01	Neogene	1	Pleistocene - Calabrian - Gelasian	Ionian															Indian	ODP-121/758.		5.384	90.3612	5.0247	90.2388	Scotese & Wright 2018	Tropical	Planktonic foraminifera		calcite					1.41	-1.37
563	PF0006709			0.71	0.8	0.8	GTS 2020		0.01	Neogene	1	Pleistocene - Calabrian - Gelasian	Ionian															Indian	117-722B-4H-1,121		16.62	59.8	16.4503	59.6481	Scotese & Wright 2018	Tropical/Subtropical	Planktonic foraminifera		calcite						0.05
564	PF0006710			0.71	0.8	0.8	GTS 2020		0.01	Neogene	1	Pleistocene - Calabrian - Gelasian	Ionian															Indian	117-722B-4H-1,141		16.62	59.8	16.4503	59.6481	Scotese & Wright 2018	Tropical/Subtropical	Planktonic foraminifera		calcite						0.18
565	PF0010011			0.72	0.8	0.8	GTS 2020		0.01	Neogene	1	Pleistocene - Calabrian - Gelasian	Ionian															Pacific	130-806A-2H-5,46		0.319	159.361	0.0299	159.883	Scotese & Wright 2018	Tropical	Planktonic foraminifera		calcite						-1.07
566	PF0007460			0.72	0.8	0.8	GTS 2020		0.01	Neogene	1	Pleistocene - Calabrian - Gelasian	Ionian															Pacific	138-851E-2H-1		2.77	-110.572	2.6083	-110.061	Scotese & Wright 2018	Tropical	Planktonic foraminifera		calcite					1.81	-0.72
567	PF0001831			0.72	0.8	0.8	GTS 2020		0.01	Neogene	1	Pleistocene - Calabrian - Gelasian	Ionian															Indian	115-716B-3H-6,40-42		4.933	73.2833	4.6902	73.1623	Scotese & Wright 2018	Tropical	Planktonic foraminifera		calcite						-0.64
568	PF0001832			0.72	0.8	0.8	GTS 2020		0.01	Neogene	1	Pleistocene - Calabrian - Gelasian	Ionian															Indian	115-716B-3H-6,60-62		4.933	73.2833	4.6902	73.1623	Scotese & Wright 2018	Tropical	Planktonic foraminifera		calcite						-0.31
569	PF0001833			0.72	0.8	0.8	GTS 2020		0.01	Neogene	1	Pleistocene - Calabrian - Gelasian	Ionian															Indian	115-716B-3H-6,80-82		4.933	73.2833	4.6902	73.1623	Scotese & Wright 2018	Tropical	Planktonic foraminifera		calcite						-0.42
570	PF0002034			0.72	0.8	0.8	GTS 2020		0.01	Neogene	1	Pleistocene - Calabrian - Gelasian	Ionian															Indian	ODP-121/758.		5.384	90.3612	5.0197	90.2371	Scotese & Wright 2018	Tropical	Planktonic foraminifera		calcite					1.17	-1.43
571	PF0006020			0.72	0.8	0.8	GTS 2020		0.01	Neogene	1	Pleistocene - Calabrian - Gelasian	Ionian															Indian	117-722B-4H-1,110-112		16.622	59.7953	16.4497	59.646	Scotese & Wright 2018	Tropical/Subtropical	Planktonic foraminifera		calcite						0.12
572	PF0006715			0.72	0.8	0.8	GTS 2020		0.01	Neogene	1	Pleistocene - Calabrian - Gelasian	Ionian															Indian	117-722B-4H-2,11		16.62	59.8	16.4479	59.646	Scotese & Wright 2018	Tropical/Subtropical	Planktonic foraminifera		calcite						-0.21
573	PF0006718			0.72	0.8	0.8	GTS 2020		0.01	Neogene	1	Pleistocene - Calabrian - Gelasian	Ionian															Indian	117-722B-4H-2,31		16.62	59.8	16.4479	59.646	Scotese & Wright 2018	Tropical/Subtropical	Planktonic foraminifera		calcite						-0.03
574	PF0006719			0.72	0.8	0.8	GTS 2020		0.01	Neogene	1	Pleistocene - Calabrian - Gelasian	Ionian															Indian	117-722B-4H-2,51		16.62	59.8	16.4479	59.646	Scotese & Wright 2018	Tropical/Subtropical	Planktonic foraminifera		calcite						-0.43
575	PF0010012			0.73	0.8	0.8	GTS 2020		0.01	Neogene	1	Pleistocene - Calabrian - Gelasian	Ionian															Pacific	130-806A-2H-5,86		0.319	159.361	0.0258	159.891	Scotese & Wright 2018	Tropical	Planktonic foraminifera		calcite						-1.39
576	PF0007408			0.73	0.8	0.8	GTS 2020		0.01	Neogene	1	Pleistocene - Calabrian - Gelasian	Ionian															Pacific	138-851E-2H-1		2.77	-110.572	2.6061	-110.054	Scotese & Wright 2018	Tropical	Planktonic foraminifera		calcite					1.83	-0.91
577	PF0007447			0.73	0.8	0.8	GTS 2020		0.01	Neogene	1	Pleistocene - Calabrian - Gelasian	Ionian															Pacific	138-851E-2H-1		2.77	-110.572	2.6061	-110.054	Scotese & Wright 2018	Tropical	Planktonic foraminifera		calcite					2.08	-0.77
578	PF0001827			0.73	0.8	0.8	GTS 2020		0.01	Neogene	1	Pleistocene - Calabrian - Gelasian	Ionian															Indian	115-716B-3H-6,100-102		4.933	73.2833	4.6868	73.1606	Scotese & Wright 2018	Tropical	Planktonic foraminifera		calcite						-0.91
579	PF0001828			0.73	0.8	0.8	GTS 2020		0.01	Neogene	1	Pleistocene - Calabrian - Gelasian	Ionian															Indian	115-716B-3H-6,120-122		4.933	73.2833	4.6868	73.1606	Scotese & Wright 2018	Tropical	Planktonic foraminifera		calcite						-1.01
580	PF0002035			0.73	0.8	0.8	GTS 2020		0.01	Neogene	1	Pleistocene - Calabrian - Gelasian	Ionian															Indian	ODP-121/758.		5.384	90.3612	5.0146	90.2353	Scotese & Wright 2018	Tropical	Planktonic foraminifera		calcite					1.37	-1.63
581	PF0002036			0.73	0.8	0.8	GTS 2020		0.01	Neogene	1	Pleistocene - Calabrian - Gelasian	Ionian															Indian	ODP-121/758.		5.384	90.3612	5.0146	90.2353	Scotese & Wright 2018	Tropical	Planktonic foraminifera		calcite					1.46	-1.63
582	PF0006720			0.73	0.8	0.8	GTS 2020		0.01	Neogene	1	Pleistocene - Calabrian - Gelasian	Ionian															Indian	117-722B-4H-2,71		16.62	59.8	16.4455	59.6438	Scotese & Wright 2018	Tropical/Subtropical	Planktonic foraminifera		calcite						0.1
583	PF0006721			0.73	0.8	0.8	GTS 2020		0.01	Neogene	1	Pleistocene - Calabrian - Gelasian	Ionian															Indian	117-722B-4H-2,91		16.62	59.8	16.4455	59.6438	Scotese & Wright 2018	Tropical/Subtropical	Planktonic foraminifera		calcite						-0.25
584	PF0007487			0.74	0.8	0.8	GTS 2020		0.01	Neogene	1	Pleistocene - Calabrian - Gelasian	Ionian															Pacific	138-851E-2H-1		2.77	-110.572	2.6038	-110.047	Scotese & Wright 2018	Tropical	Planktonic foraminifera		calcite					1.74	-0.62
585	PF0007521			0.74	0.8	0.8	GTS 2020		0.01	Neogene	1	Pleistocene - Calabrian - Gelasian	Ionian															Pacific	138-851E-2H-1		2.77	-110.572	2.6038	-110.047	Scotese & Wright 2018	Tropical	Planktonic foraminifera		calcite					1.51	-0.49
586	PF0001829			0.74	0.8	0.8	GTS 2020		0.01	Neogene	1	Pleistocene - Calabrian - Gelasian	Ionian															Indian	115-716B-3H-6,140-142		4.933	73.2833	4.6835	73.159	Scotese & Wright 2018	Tropical	Planktonic foraminifera		calcite						-0.75
587	PF0002037			0.74	0.8	0.8	GTS 2020		0.01	Neogene	1	Pleistocene - Calabrian - Gelasian	Ionian															Indian	ODP-121/758.		5.384	90.3612	5.0096	90.2336	Scotese & Wright 2018	Tropical	Planktonic foraminifera		calcite					1.29	-1.49
588	PF0002038			0.74	0.8	0.8	GTS 2020		0.01	Neogene	1	Pleistocene - Calabrian - Gelasian	Ionian															Indian	ODP-121/758.		5.384	90.3612	5.0096	90.2336	Scotese & Wright 2018	Tropical	Planktonic foraminifera		calcite					1.42	-1.36
589	PF0006021			0.74	0.8	0.8	GTS 2020		0.01	Neogene	1	Pleistocene - Calabrian - Gelasian	Ionian															Indian	117-722B-4H-2,70-72		16.622	59.7953	16.4449	59.6417	Scotese & Wright 2018	Tropical/Subtropical	Planktonic foraminifera		calcite						0.14
590	PF0006716			0.74	0.8	0.8	GTS 2020		0.01	Neogene	1	Pleistocene - Calabrian - Gelasian	Ionian															Indian	117-722B-4H-2,111		16.62	59.8	16.4431	59.6417	Scotese & Wright 2018	Tropical/Subtropical	Planktonic foraminifera		calcite						-0.06
591	PF0006717			0.74	0.8	0.8	GTS 2020		0.01	Neogene	1	Pleistocene - Calabrian - Gelasian	Ionian															Indian	117-722B-4H-2,131		16.62	59.8	16.4431	59.6417	Scotese & Wright 2018	Tropical/Subtropical	Planktonic foraminifera		calcite						-0.4
592	PF0010760			0.75	0.8	0.8	GTS 2020		0.01	Neogene	1	Pleistocene - Calabrian - Gelasian	Ionian															Pacific	89-586-3-3,50-52		-0.5	158.5	-0.807945	159.017	Scotese & Wright 2018	Tropical	Planktonic foraminifera		calcite						-1.13
593	PF0010013			0.75	0.8	0.8	GTS 2020		0.01	Neogene	1	Pleistocene - Calabrian - Gelasian	Ionian															Pacific	130-806A-2H-5,126		0.319	159.361	0.0178	159.905	Scotese & Wright 2018	Tropical	Planktonic foraminifera		calcite						-0.87
594	PF0001676			0.75	0.8	0.8	GTS 2020		0.004	Neogene	1	Pleistocene - Calabrian - Gelasian	Ionian															Atlantic	Site 925		0.32	159.369	0.0185	159.915	Scotese & Wright 2018	Tropical	Planktonic foraminifera		calcite					1.45	-0.64
595	PF0007470			0.75	0.8	0.8	GTS 2020		0.01	Neogene	1	Pleistocene - Calabrian - Gelasian	Ionian															Pacific	138-851E-2H-1		2.77	-110.572	2.6016	-110.04	Scotese & Wright 2018	Tropical	Planktonic foraminifera		calcite					1.79	-0.68
596	PF0001837			0.75	0.8	0.8	GTS 2020		0.01	Neogene	1	Pleistocene - Calabrian - Gelasian	Ionian															Indian	115-716B-4H-1,20-22		4.933	73.2833	4.6801	73.1573	Scotese & Wright 2018	Tropical	Planktonic foraminifera		calcite						-0.78
597	PF0001838			0.75	0.8	0.8	GTS 2020		0.01	Neogene	1	Pleistocene - Calabrian - Gelasian	Ionian															Indian	115-716B-4H-1,40-42		4.933	73.2833	4.6801	73.1573	Scotese & Wright 2018	Tropical	Planktonic foraminifera		calcite						-1.11
598	PF0002039			0.75	0.8	0.8	GTS 2020		0.01	Neogene	1	Pleistocene - Calabrian - Gelasian	Ionian															Indian	ODP-121/758.		5.384	90.3612	5.0045	90.2319	Scotese & Wright 2018	Tropical	Planktonic foraminifera		calcite					1.23	-1.01
599	PF0006722			0.75	0.8	0.8	GTS 2020		0.01	Neogene	1	Pleistocene - Calabrian - Gelasian	Ionian															Indian	117-722B-4H-3,1		16.62	59.8	16.4407	59.6395	Scotese & Wright 2018	Tropical/Subtropical	Planktonic foraminifera		calcite						-0.54
600	PF0006726			0.75	0.8	0.8	GTS 2020		0.01	Neogene	1	Pleistocene - Calabrian - Gelasian	Ionian															Indian	117-722B-4H-3,21		16.62	59.8	16.4407	59.6395	Scotese & Wright 2018	Tropical/Subtropical	Planktonic foraminifera		calcite						-0.51
601	PF0007475			0.76	0.8	0.8	GTS 2020		0.01	Neogene	1	Pleistocene - Calabrian - Gelasian	Ionian															Pacific	138-851E-2H-2		2.77	-110.572	2.5994	-110.033	Scotese & Wright 2018	Tropical	Planktonic foraminifera		calcite					1.75	-0.67
602	PF0001839			0.76	0.8	0.8	GTS 2020		0.01	Neogene	1	Pleistocene - Calabrian - Gelasian	Ionian															Indian	115-716B-4H-1,60-62		4.933	73.2833	4.6767	73.1557	Scotese & Wright 2018	Tropical	Planktonic foraminifera		calcite						-0.5
603	PF0002040			0.76	0.8	0.8	GTS 2020		0.01	Neogene	1	Pleistocene - Calabrian - Gelasian	Ionian															Indian	ODP-121/758.		5.384	90.3612	4.9994	90.2301	Scotese & Wright 2018	Tropical	Planktonic foraminifera		calcite					1.26	-0.9
604	PF0002041			0.76	0.8	0.8	GTS 2020		0.01	Neogene	1	Pleistocene - Calabrian - Gelasian	Ionian															Indian	ODP-121/758.		5.384	90.3612	4.9994	90.2301	Scotese & Wright 2018	Tropical	Planktonic foraminifera		calcite					1.28	-1.18
605	PF0006727			0.76	0.8	0.8	GTS 2020		0.01	Neogene	1	Pleistocene - Calabrian - Gelasian	Ionian															Indian	117-722B-4H-3,41		16.62	59.8	16.4383	59.6374	Scotese & Wright 2018	Tropical/Subtropical	Planktonic foraminifera		calcite						-0.28
606	PF0006728			0.76	0.8	0.8	GTS 2020		0.01	Neogene	1	Pleistocene - Calabrian - Gelasian	Ionian															Indian	117-722B-4H-3,61		16.62	59.8	16.4383	59.6374	Scotese & Wright 2018	Tropical/Subtropical	Planktonic foraminifera		calcite						-0.03
607	PF0010440			0.77	0.8	0.8	GTS 2020		0.01	Neogene	1	Pleistocene - Calabrian - Gelasian	Ionian															Pacific	138-847D-3H-3,105		0.193	-95.3202	0.1596	-95.6663	Scotese & Wright 2018	Tropical	Planktonic foraminifera		calcite						-0.56
608	PF0010441			0.77	0.8	0.8	GTS 2020		0.01	Neogene	1	Pleistocene - Calabrian - Gelasian	Ionian															Pacific	138-847C-3H-1,0		0.193	-95.3202	0.1596	-95.6663	Scotese & Wright 2018	Tropical	Planktonic foraminifera		calcite						-1.2
609	PF0010014			0.77	0.8	0.8	GTS 2020		0.01	Neogene	1	Pleistocene - Calabrian - Gelasian	Ionian															Pacific	130-806A-2H-6,16		0.319	159.361	0.0097	159.919	Scotese & Wright 2018	Tropical	Planktonic foraminifera		calcite						-1.33
610	PF0007441			0.77	0.8	0.8	GTS 2020		0.01	Neogene	1	Pleistocene - Calabrian - Gelasian	Ionian															Pacific	138-851E-2H-2		2.77	-110.572	2.5972	-110.025	Scotese & Wright 2018	Tropical	Planktonic foraminifera		calcite					1.78	-0.79
611	PF0007471			0.77	0.8	0.8	GTS 2020		0.01	Neogene	1	Pleistocene - Calabrian - Gelasian	Ionian															Pacific	138-851E-2H-2		2.77	-110.572	2.5972	-110.025	Scotese & Wright 2018	Tropical	Planktonic foraminifera		calcite					1.92	-0.68
612	PF0001840			0.77	0.8	0.8	GTS 2020		0.01	Neogene	1	Pleistocene - Calabrian - Gelasian	Ionian															Indian	115-716B-4H-1,80-82		4.933	73.2833	4.6734	73.154	Scotese & Wright 2018	Tropical	Planktonic foraminifera		calcite						-0.53
613	PF0002042			0.77	0.8	0.8	GTS 2020		0.01	Neogene	1	Pleistocene - Calabrian - Gelasian	Ionian															Indian	ODP-121/758.		5.384	90.3612	4.9944	90.2284	Scotese & Wright 2018	Tropical	Planktonic foraminifera		calcite					1.31	-1.13
614	PF0002043			0.77	0.8	0.8	GTS 2020		0.01	Neogene	1	Pleistocene - Calabrian - Gelasian	Ionian															Indian	ODP-121/758.		5.384	90.3612	4.9944	90.2284	Scotese & Wright 2018	Tropical	Planktonic foraminifera		calcite					1.14	-0.97
615	PF0006723			0.77	0.8	0.8	GTS 2020		0.01	Neogene	1	Pleistocene - Calabrian - Gelasian	Ionian															Indian	117-722B-4H-3,101		16.62	59.8	16.4359	59.6352	Scotese & Wright 2018	Tropical/Subtropical	Planktonic foraminifera		calcite						0.11
616	PF0006729			0.77	0.8	0.8	GTS 2020		0.01	Neogene	1	Pleistocene - Calabrian - Gelasian	Ionian															Indian	117-722B-4H-3,81		16.62	59.8	16.4359	59.6352	Scotese & Wright 2018	Tropical/Subtropical	Planktonic foraminifera		calcite						0
617	PF0010442			0.78	0.8	0.8	GTS 2020		0.01	Neogene	1	Pleistocene - Calabrian - Gelasian	Ionian															Pacific	138-847C-3H-1,90		0.193	-95.3202	0.1592	-95.6708	Scotese & Wright 2018	Tropical	Planktonic foraminifera		calcite						-0.37
618	PF0007358			0.78	0.8	0.8	GTS 2020		0.01	Neogene	1	Pleistocene - Calabrian - Gelasian	Ionian															Pacific	138-851E-2H-2		2.77	-110.572	2.5949	-110.018	Scotese & Wright 2018	Tropical	Planktonic foraminifera		calcite					1.76	-1.04
619	PF0007491			0.78	0.8	0.8	GTS 2020		0.01	Neogene	1	Pleistocene - Calabrian - Gelasian	Ionian															Pacific	138-851E-2H-2		2.77	-110.572	2.5949	-110.018	Scotese & Wright 2018	Tropical	Planktonic foraminifera		calcite					1.44	-0.59
620	PF0001834			0.78	0.8	0.8	GTS 2020		0.01	Neogene	1	Pleistocene - Calabrian - Gelasian	Ionian															Indian	115-716B-4H-1,100-102		4.933	73.2833	4.67	73.1524	Scotese & Wright 2018	Tropical	Planktonic foraminifera		calcite						-0.97
621	PF0002044			0.78	0.8	0.8	GTS 2020		0.01	Neogene	1	Pleistocene - Calabrian - Gelasian	Ionian															Indian	ODP-121/758.		5.384	90.3612	4.9893	90.2267	Scotese & Wright 2018	Tropical	Planktonic foraminifera		calcite					1.22	-0.94
622	PF0006022			0.78	0.8	0.8	GTS 2020		0.01	Neogene	1	Pleistocene - Calabrian - Gelasian	Ionian															Indian	117-722B-4H-3,2-4		16.622	59.7953	16.4353	59.6331	Scotese & Wright 2018	Tropical/Subtropical	Planktonic foraminifera		calcite						-0.5
623	PF0006724			0.78	0.8	0.8	GTS 2020		0.01	Neogene	1	Pleistocene - Calabrian - Gelasian	Ionian															Indian	117-722B-4H-3,121		16.62	59.8	16.4335	59.6331	Scotese & Wright 2018	Tropical/Subtropical	Planktonic foraminifera		calcite						0.01
624	PF0006725			0.78	0.8	0.8	GTS 2020		0.01	Neogene	1	Pleistocene - Calabrian - Gelasian	Ionian															Indian	117-722B-4H-3,141		16.62	59.8	16.4335	59.6331	Scotese & Wright 2018	Tropical/Subtropical	Planktonic foraminifera		calcite						-0.54
625	PF0010015			0.79	1.8	1.8	GTS 2020		0.01	Neogene	1	Pleistocene - Calabrian - Gelasian	Calabrian															Pacific	130-806A-2H-6,59		0.319	159.361	0.0017	159.934	Scotese & Wright 2018	Tropical	Planktonic foraminifera		calcite						-0.83
626	PF0007326			0.79	1.8	1.8	GTS 2020		0.01	Neogene	1	Pleistocene - Calabrian - Gelasian	Calabrian															Pacific	138-851E-2H-2		2.77	-110.572	2.5927	-110.011	Scotese & Wright 2018	Tropical	Planktonic foraminifera		calcite					1.71	-1.16
627	PF0007387			0.79	1.8	1.8	GTS 2020		0.01	Neogene	1	Pleistocene - Calabrian - Gelasian	Calabrian															Pacific	138-851E-2H-2		2.77	-110.572	2.5927	-110.011	Scotese & Wright 2018	Tropical	Planktonic foraminifera		calcite					1.86	-0.97
628	PF0001835			0.79	1.8	1.8	GTS 2020		0.01	Neogene	1	Pleistocene - Calabrian - Gelasian	Calabrian															Indian	115-716B-4H-1,120-122		4.933	73.2833	4.6666	73.1507	Scotese & Wright 2018	Tropical	Planktonic foraminifera		calcite						-0.67
629	PF0002045			0.79	1.8	1.8	GTS 2020		0.01	Neogene	1	Pleistocene - Calabrian - Gelasian	Calabrian															Indian	ODP-121/758.		5.384	90.3612	4.9843	90.225	Scotese & Wright 2018	Tropical	Planktonic foraminifera		calcite					1.3	-1.65
630	PF0002046			0.79	1.8	1.8	GTS 2020		0.01	Neogene	1	Pleistocene - Calabrian - Gelasian	Calabrian															Indian	ODP-121/758.		5.384	90.3612	4.9843	90.225	Scotese & Wright 2018	Tropical	Planktonic foraminifera		calcite					1.34	-1.92
631	PF0006730			0.79	1.8	1.8	GTS 2020		0.01	Neogene	1	Pleistocene - Calabrian - Gelasian	Calabrian															Indian	117-722B-4H-4,11		16.62	59.8	16.4311	59.631	Scotese & Wright 2018	Tropical/Subtropical	Planktonic foraminifera		calcite						-0.52
632	PF0006733			0.79	1.8	1.8	GTS 2020		0.01	Neogene	1	Pleistocene - Calabrian - Gelasian	Calabrian															Indian	117-722B-4H-4,31		16.62	59.8	16.4311	59.631	Scotese & Wright 2018	Tropical/Subtropical	Planktonic foraminifera		calcite						-0.61
633	PF0007509			0.8	1.8	1.8	GTS 2020		0.01	Neogene	1	Pleistocene - Calabrian - Gelasian	Calabrian															Pacific	138-851E-2H-2		2.77	-110.572	2.5905	-110.004	Scotese & Wright 2018	Tropical	Planktonic foraminifera		calcite					1.49	-0.53
634	PF0007539			0.8	1.8	1.8	GTS 2020		0.01	Neogene	1	Pleistocene - Calabrian - Gelasian	Calabrian															Pacific	138-851E-2H-2		2.77	-110.572	2.5905	-110.004	Scotese & Wright 2018	Tropical	Planktonic foraminifera		calcite					1.44	-0.37
635	PF0010443			0.81	1.8	1.8	GTS 2020		0.01	Neogene	1	Pleistocene - Calabrian - Gelasian	Calabrian															Pacific	138-847C-3H-1,135		0.193	-95.3202	0.158	-95.6843	Scotese & Wright 2018	Tropical	Planktonic foraminifera		calcite						-0.57
636	PF0010444			0.81	1.8	1.8	GTS 2020		0.01	Neogene	1	Pleistocene - Calabrian - Gelasian	Calabrian															Pacific	138-847C-3H-2,0		0.193	-95.3202	0.158	-95.6843	Scotese & Wright 2018	Tropical	Planktonic foraminifera		calcite						-0.84
637	PF0010016			0.81	1.8	1.8	GTS 2020		0.01	Neogene	1	Pleistocene - Calabrian - Gelasian	Calabrian															Pacific	130-806A-2H-6,106		0.319	159.361	-0.0064	159.949	Scotese & Wright 2018	Tropical	Planktonic foraminifera		calcite						-1.33
638	PF0007477			0.81	1.8	1.8	GTS 2020		0.01	Neogene	1	Pleistocene - Calabrian - Gelasian	Calabrian															Pacific	138-851E-2H-2		2.77	-110.572	2.5883	-109.997	Scotese & Wright 2018	Tropical	Planktonic foraminifera		calcite					1.75	-0.66
639	PF0007534			0.81	1.8	1.8	GTS 2020		0.01	Neogene	1	Pleistocene - Calabrian - Gelasian	Calabrian															Pacific	138-851E-2H-2		2.77	-110.572	2.5883	-109.997	Scotese & Wright 2018	Tropical	Planktonic foraminifera		calcite					1.63	-0.38
640	PF0001836			0.81	1.8	1.8	GTS 2020		0.01	Neogene	1	Pleistocene - Calabrian - Gelasian	Calabrian															Indian	115-716B-4H-1,140-142		4.933	73.2833	4.6599	73.1474	Scotese & Wright 2018	Tropical	Planktonic foraminifera		calcite						-1.03
641	PF0001844			0.81	1.8	1.8	GTS 2020		0.01	Neogene	1	Pleistocene - Calabrian - Gelasian	Calabrian															Indian	115-716B-4H-2,20-22		4.933	73.2833	4.6599	73.1474	Scotese & Wright 2018	Tropical	Planktonic foraminifera		calcite						-0.48
642	PF0001845			0.81	1.8	1.8	GTS 2020		0.01	Neogene	1	Pleistocene - Calabrian - Gelasian	Calabrian															Indian	115-716B-4H-2,40-42		4.933	73.2833	4.6599	73.1474	Scotese & Wright 2018	Tropical	Planktonic foraminifera		calcite						-0.5
643	PF0001846			0.81	1.8	1.8	GTS 2020		0.01	Neogene	1	Pleistocene - Calabrian - Gelasian	Calabrian															Indian	115-716B-4H-2,60-62		4.933	73.2833	4.6599	73.1474	Scotese & Wright 2018	Tropical	Planktonic foraminifera		calcite						-0.85
644	PF0001847			0.81	1.8	1.8	GTS 2020		0.01	Neogene	1	Pleistocene - Calabrian - Gelasian	Calabrian															Indian	115-716B-4H-2,80-82		4.933	73.2833	4.6599	73.1474	Scotese & Wright 2018	Tropical	Planktonic foraminifera		calcite						-0.37
645	PF0002047			0.81	1.8	1.8	GTS 2020		0.01	Neogene	1	Pleistocene - Calabrian - Gelasian	Calabrian															Indian	ODP-121/758.		5.384	90.3612	4.9742	90.2215	Scotese & Wright 2018	Tropical	Planktonic foraminifera		calcite					1.21	-1.77
646	PF0006734			0.81	1.8	1.8	GTS 2020		0.01	Neogene	1	Pleistocene - Calabrian - Gelasian	Calabrian															Indian	117-722B-4H-4,51		16.62	59.8	16.4264	59.6267	Scotese & Wright 2018	Tropical/Subtropical	Planktonic foraminifera		calcite						-0.88
647	PF0006735			0.81	1.8	1.8	GTS 2020		0.01	Neogene	1	Pleistocene - Calabrian - Gelasian	Calabrian															Indian	117-722B-4H-4,71		16.62	59.8	16.4264	59.6267	Scotese & Wright 2018	Tropical/Subtropical	Planktonic foraminifera		calcite						-0.47
648	PF0010017			0.82	1.8	1.8	GTS 2020		0.01	Neogene	1	Pleistocene - Calabrian - Gelasian	Calabrian															Pacific	130-806A-2H-6,136		0.319	159.361	-0.0105	159.956	Scotese & Wright 2018	Tropical	Planktonic foraminifera		calcite						-1.5
649	PF0007445			0.82	1.8	1.8	GTS 2020		0.01	Neogene	1	Pleistocene - Calabrian - Gelasian	Calabrian															Pacific	138-851E-2H-2		2.77	-110.572	2.5861	-109.99	Scotese & Wright 2018	Tropical	Planktonic foraminifera		calcite					1.82	-0.78
650	PF0001841			0.82	1.8	1.8	GTS 2020		0.01	Neogene	1	Pleistocene - Calabrian - Gelasian	Calabrian															Indian	115-716B-4H-2,100-102		4.933	73.2833	4.6565	73.1457	Scotese & Wright 2018	Tropical	Planktonic foraminifera		calcite						-0.41
651	PF0001842			0.82	1.8	1.8	GTS 2020		0.01	Neogene	1	Pleistocene - Calabrian - Gelasian	Calabrian															Indian	115-716B-4H-2,120-122		4.933	73.2833	4.6565	73.1457	Scotese & Wright 2018	Tropical	Planktonic foraminifera		calcite						-0.57
652	PF0002048			0.82	1.8	1.8	GTS 2020		0.01	Neogene	1	Pleistocene - Calabrian - Gelasian	Calabrian															Indian	ODP-121/758.		5.384	90.3612	4.9691	90.2198	Scotese & Wright 2018	Tropical	Planktonic foraminifera		calcite					1.16	-0.98
653	PF0006023			0.82	1.8	1.8	GTS 2020		0.01	Neogene	1	Pleistocene - Calabrian - Gelasian	Calabrian															Indian	117-722B-4H-4,0-4		16.622	59.7953	16.4258	59.6245	Scotese & Wright 2018	Tropical/Subtropical	Planktonic foraminifera		calcite						-0.52
654	PF0006731			0.82	1.8	1.8	GTS 2020		0.01	Neogene	1	Pleistocene - Calabrian - Gelasian	Calabrian															Indian	117-722B-4H-4,111		16.62	59.8	16.424	59.6245	Scotese & Wright 2018	Tropical/Subtropical	Planktonic foraminifera		calcite						-0.94
655	PF0006736			0.82	1.8	1.8	GTS 2020		0.01	Neogene	1	Pleistocene - Calabrian - Gelasian	Calabrian															Indian	117-722B-4H-4,91		16.62	59.8	16.424	59.6245	Scotese & Wright 2018	Tropical/Subtropical	Planktonic foraminifera		calcite						-0.97
656	PF0010779			0.83	1.8	1.8	GTS 2020		0.01	Neogene	1	Pleistocene - Calabrian - Gelasian	Calabrian															Pacific	89-586-3-4,50-52		-0.5	158.5	-0.84093	159.072	Scotese & Wright 2018	Tropical	Planktonic foraminifera		calcite						-0.91
657	PF0010445			0.83	1.8	1.8	GTS 2020		0.01	Neogene	1	Pleistocene - Calabrian - Gelasian	Calabrian															Pacific	138-847C-3H-2,45		0.193	-95.3202	0.1573	-95.6933	Scotese & Wright 2018	Tropical	Planktonic foraminifera		calcite						-1.07
658	PF0007380			0.83	1.8	1.8	GTS 2020		0.01	Neogene	1	Pleistocene - Calabrian - Gelasian	Calabrian															Pacific	138-851E-2H-2		2.77	-110.572	2.5839	-109.983	Scotese & Wright 2018	Tropical	Planktonic foraminifera		calcite					1.86	-0.99
659	PF0007397			0.83	1.8	1.8	GTS 2020		0.01	Neogene	1	Pleistocene - Calabrian - Gelasian	Calabrian															Pacific	138-851E-2H-2		2.77	-110.572	2.5839	-109.983	Scotese & Wright 2018	Tropical	Planktonic foraminifera		calcite					1.98	-0.95
660	PF0001843			0.83	1.8	1.8	GTS 2020		0.01	Neogene	1	Pleistocene - Calabrian - Gelasian	Calabrian															Indian	115-716B-4H-2,140-142		4.933	73.2833	4.6531	73.1441	Scotese & Wright 2018	Tropical	Planktonic foraminifera		calcite						-0.56
661	PF0002049			0.83	1.8	1.8	GTS 2020		0.01	Neogene	1	Pleistocene - Calabrian - Gelasian	Calabrian															Indian	ODP-121/758.		5.384	90.3612	4.964	90.218	Scotese & Wright 2018	Tropical	Planktonic foraminifera		calcite					1.26	-0.78
662	PF0002050			0.83	1.8	1.8	GTS 2020		0.01	Neogene	1	Pleistocene - Calabrian - Gelasian	Calabrian															Indian	ODP-121/758.		5.384	90.3612	4.964	90.218	Scotese & Wright 2018	Tropical	Planktonic foraminifera		calcite					1.6	-0.77
663	PF0006732			0.83	1.8	1.8	GTS 2020		0.01	Neogene	1	Pleistocene - Calabrian - Gelasian	Calabrian															Indian	117-722B-4H-4,131		16.62	59.8	16.4216	59.6224	Scotese & Wright 2018	Tropical/Subtropical	Planktonic foraminifera		calcite						-0.87
664	PF0006737			0.83	1.8	1.8	GTS 2020		0.01	Neogene	1	Pleistocene - Calabrian - Gelasian	Calabrian															Indian	117-722B-4H-5,1		16.62	59.8	16.4216	59.6224	Scotese & Wright 2018	Tropical/Subtropical	Planktonic foraminifera		calcite						-0.3
665	PF0010018			0.84	1.8	1.8	GTS 2020		0.01	Neogene	1	Pleistocene - Calabrian - Gelasian	Calabrian															Pacific	130-806A-2H-7,26		0.319	159.361	-0.0185	159.97	Scotese & Wright 2018	Tropical	Planktonic foraminifera		calcite						-0.64
666	PF0007367			0.84	1.8	1.8	GTS 2020		0.01	Neogene	1	Pleistocene - Calabrian - Gelasian	Calabrian															Pacific	138-851E-2H-2		2.77	-110.572	2.5816	-109.976	Scotese & Wright 2018	Tropical	Planktonic foraminifera		calcite					1.64	-1.03
667	PF0001851			0.84	1.8	1.8	GTS 2020		0.01	Neogene	1	Pleistocene - Calabrian - Gelasian	Calabrian															Indian	115-716B-4H-3,20-22		4.933	73.2833	4.6498	73.1424	Scotese & Wright 2018	Tropical	Planktonic foraminifera		calcite						-0.63
668	PF0002051			0.84	1.8	1.8	GTS 2020		0.01	Neogene	1	Pleistocene - Calabrian - Gelasian	Calabrian															Indian	ODP-121/758.		5.384	90.3612	4.959	90.2163	Scotese & Wright 2018	Tropical	Planktonic foraminifera		calcite					1.49	-1.08
669	PF0002052			0.84	1.8	1.8	GTS 2020		0.01	Neogene	1	Pleistocene - Calabrian - Gelasian	Calabrian															Indian	ODP-121/758.		5.384	90.3612	4.959	90.2163	Scotese & Wright 2018	Tropical	Planktonic foraminifera		calcite					1.54	-1.21
670	PF0006024			0.84	1.8	1.8	GTS 2020		0.01	Neogene	1	Pleistocene - Calabrian - Gelasian	Calabrian															Indian	117-722B-4H-4,90-92		16.622	59.7953	16.421	59.6203	Scotese & Wright 2018	Tropical/Subtropical	Planktonic foraminifera		calcite						-0.93
671	PF0006741			0.84	1.8	1.8	GTS 2020		0.01	Neogene	1	Pleistocene - Calabrian - Gelasian	Calabrian															Indian	117-722B-4H-5,21		16.62	59.8	16.4192	59.6203	Scotese & Wright 2018	Tropical/Subtropical	Planktonic foraminifera		calcite						0.13
672	PF0006742			0.84	1.8	1.8	GTS 2020		0.01	Neogene	1	Pleistocene - Calabrian - Gelasian	Calabrian															Indian	117-722B-4H-5,41		16.62	59.8	16.4192	59.6203	Scotese & Wright 2018	Tropical/Subtropical	Planktonic foraminifera		calcite						0.19
673	PF0010019			0.85	1.8	1.8	GTS 2020		0.01	Neogene	1	Pleistocene - Calabrian - Gelasian	Calabrian															Pacific	130-806A-2H-7,54		0.319	159.361	-0.0226	159.978	Scotese & Wright 2018	Tropical	Planktonic foraminifera		calcite						-0.82
674	PF0007270			0.85	1.8	1.8	GTS 2020		0.01	Neogene	1	Pleistocene - Calabrian - Gelasian	Calabrian															Pacific	138-851E-2H-3		2.77	-110.572	2.5794	-109.969	Scotese & Wright 2018	Tropical	Planktonic foraminifera		calcite					2.14	-1.61
675	PF0007292			0.85	1.8	1.8	GTS 2020		0.01	Neogene	1	Pleistocene - Calabrian - Gelasian	Calabrian															Pacific	138-851E-2H-3		2.77	-110.572	2.5794	-109.969	Scotese & Wright 2018	Tropical	Planktonic foraminifera		calcite					2.22	-1.29
676	PF0001852			0.85	1.8	1.8	GTS 2020		0.01	Neogene	1	Pleistocene - Calabrian - Gelasian	Calabrian															Indian	115-716B-4H-3,40-42		4.933	73.2833	4.6464	73.1408	Scotese & Wright 2018	Tropical	Planktonic foraminifera		calcite						-0.8
677	PF0001853			0.85	1.8	1.8	GTS 2020		0.01	Neogene	1	Pleistocene - Calabrian - Gelasian	Calabrian															Indian	115-716B-4H-3,60-62		4.933	73.2833	4.6464	73.1408	Scotese & Wright 2018	Tropical	Planktonic foraminifera		calcite						-0.77
678	PF0002053			0.85	1.8	1.8	GTS 2020		0.01	Neogene	1	Pleistocene - Calabrian - Gelasian	Calabrian															Indian	ODP-121/758.		5.384	90.3612	4.9539	90.2146	Scotese & Wright 2018	Tropical	Planktonic foraminifera		calcite					1.24	-1.54
679	PF0006743			0.85	1.8	1.8	GTS 2020		0.01	Neogene	1	Pleistocene - Calabrian - Gelasian	Calabrian															Indian	117-722B-4H-5,61		16.62	59.8	16.4168	59.6181	Scotese & Wright 2018	Tropical/Subtropical	Planktonic foraminifera		calcite						0.18
680	PF0006744			0.85	1.8	1.8	GTS 2020		0.01	Neogene	1	Pleistocene - Calabrian - Gelasian	Calabrian															Indian	117-722B-4H-5,81		16.62	59.8	16.4168	59.6181	Scotese & Wright 2018	Tropical/Subtropical	Planktonic foraminifera		calcite						0.04
681	PF0010446			0.86	1.8	1.8	GTS 2020		0.01	Neogene	1	Pleistocene - Calabrian - Gelasian	Calabrian															Pacific	138-847C-3H-3,0		0.193	-95.3202	0.1562	-95.7067	Scotese & Wright 2018	Tropical	Planktonic foraminifera		calcite						-0.28
682	PF0007268			0.86	1.8	1.8	GTS 2020		0.01	Neogene	1	Pleistocene - Calabrian - Gelasian	Calabrian															Pacific	138-851E-2H-3		2.77	-110.572	2.5772	-109.962	Scotese & Wright 2018	Tropical	Planktonic foraminifera		calcite					1.71	-1.62
683	PF0007319			0.86	1.8	1.8	GTS 2020		0.01	Neogene	1	Pleistocene - Calabrian - Gelasian	Calabrian															Pacific	138-851E-2H-3		2.77	-110.572	2.5772	-109.962	Scotese & Wright 2018	Tropical	Planktonic foraminifera		calcite					1.49	-1.19
684	PF0007359			0.86	1.8	1.8	GTS 2020		0.01	Neogene	1	Pleistocene - Calabrian - Gelasian	Calabrian															Pacific	138-851E-2H-3		2.77	-110.572	2.5772	-109.962	Scotese & Wright 2018	Tropical	Planktonic foraminifera		calcite					1.57	-1.04
685	PF0001848			0.86	1.8	1.8	GTS 2020		0.01	Neogene	1	Pleistocene - Calabrian - Gelasian	Calabrian															Indian	115-716B-4H-3,100-102		4.933	73.2833	4.643	73.1391	Scotese & Wright 2018	Tropical	Planktonic foraminifera		calcite						-0.69
686	PF0001854			0.86	1.8	1.8	GTS 2020		0.01	Neogene	1	Pleistocene - Calabrian - Gelasian	Calabrian															Indian	115-716B-4H-3,80-82		4.933	73.2833	4.643	73.1391	Scotese & Wright 2018	Tropical	Planktonic foraminifera		calcite						-0.89
687	PF0002054			0.86	1.8	1.8	GTS 2020		0.01	Neogene	1	Pleistocene - Calabrian - Gelasian	Calabrian															Indian	ODP-121/758.		5.384	90.3612	4.9489	90.2128	Scotese & Wright 2018	Tropical	Planktonic foraminifera		calcite					1.42	-1.69
688	PF0002055			0.86	1.8	1.8	GTS 2020		0.01	Neogene	1	Pleistocene - Calabrian - Gelasian	Calabrian															Indian	ODP-121/758.		5.384	90.3612	4.9489	90.2128	Scotese & Wright 2018	Tropical	Planktonic foraminifera		calcite					1.25	-1.66
689	PF0006738			0.86	1.8	1.8	GTS 2020		0.01	Neogene	1	Pleistocene - Calabrian - Gelasian	Calabrian															Indian	117-722B-4H-5,101		16.62	59.8	16.4144	59.616	Scotese & Wright 2018	Tropical/Subtropical	Planktonic foraminifera		calcite						0.13
690	PF0006739			0.86	1.8	1.8	GTS 2020		0.01	Neogene	1	Pleistocene - Calabrian - Gelasian	Calabrian															Indian	117-722B-4H-5,121		16.62	59.8	16.4144	59.616	Scotese & Wright 2018	Tropical/Subtropical	Planktonic foraminifera		calcite						0.01
691	PF0010447			0.87	1.8	1.8	GTS 2020		0.01	Neogene	1	Pleistocene - Calabrian - Gelasian	Calabrian															Pacific	138-847C-3H-3,45		0.193	-95.3202	0.1558	-95.7112	Scotese & Wright 2018	Tropical	Planktonic foraminifera		calcite						0.02
692	PF0010020			0.87	1.8	1.8	GTS 2020		0.01	Neogene	1	Pleistocene - Calabrian - Gelasian	Calabrian															Pacific	130-806A-3H-1,6		0.319	159.361	-0.0306	159.992	Scotese & Wright 2018	Tropical	Planktonic foraminifera		calcite						-0.96
693	PF0007296			0.87	1.8	1.8	GTS 2020		0.01	Neogene	1	Pleistocene - Calabrian - Gelasian	Calabrian															Pacific	138-851E-2H-3		2.77	-110.572	2.575	-109.955	Scotese & Wright 2018	Tropical	Planktonic foraminifera		calcite					1.5	-1.27
694	PF0001849			0.87	1.8	1.8	GTS 2020		0.01	Neogene	1	Pleistocene - Calabrian - Gelasian	Calabrian															Indian	115-716B-4H-3,120-122		4.933	73.2833	4.6397	73.1374	Scotese & Wright 2018	Tropical	Planktonic foraminifera		calcite						-0.41
695	PF0002056			0.87	1.8	1.8	GTS 2020		0.01	Neogene	1	Pleistocene - Calabrian - Gelasian	Calabrian															Indian	ODP-121/758.		5.384	90.3612	4.9438	90.2111	Scotese & Wright 2018	Tropical	Planktonic foraminifera		calcite					1.36	-1.38
696	PF0002057			0.87	1.8	1.8	GTS 2020		0.01	Neogene	1	Pleistocene - Calabrian - Gelasian	Calabrian															Indian	ODP-121/758.		5.384	90.3612	4.9438	90.2111	Scotese & Wright 2018	Tropical	Planktonic foraminifera		calcite					1.1	-1.5
697	PF0006026			0.87	1.8	1.8	GTS 2020		0.01	Neogene	1	Pleistocene - Calabrian - Gelasian	Calabrian															Indian	117-722B-4H-5,20-22		16.622	59.7953	16.4138	59.6138	Scotese & Wright 2018	Tropical/Subtropical	Planktonic foraminifera		calcite						0.17
698	PF0006740			0.87	1.8	1.8	GTS 2020		0.01	Neogene	1	Pleistocene - Calabrian - Gelasian	Calabrian															Indian	117-722B-4H-5,141		16.62	59.8	16.412	59.6138	Scotese & Wright 2018	Tropical/Subtropical	Planktonic foraminifera		calcite						0.03
699	PF0006745			0.87	1.8	1.8	GTS 2020		0.01	Neogene	1	Pleistocene - Calabrian - Gelasian	Calabrian															Indian	117-722B-4H-6,11		16.62	59.8	16.412	59.6138	Scotese & Wright 2018	Tropical/Subtropical	Planktonic foraminifera		calcite						0.12
700	PF0007551			0.88	1.8	1.8	GTS 2020		0.01	Neogene	1	Pleistocene - Calabrian - Gelasian	Calabrian															Pacific	138-851E-2H-3		2.77	-110.572	2.5728	-109.948	Scotese & Wright 2018	Tropical	Planktonic foraminifera		calcite					1.51	-0.21
701	PF0007555			0.88	1.8	1.8	GTS 2020		0.01	Neogene	1	Pleistocene - Calabrian - Gelasian	Calabrian															Pacific	138-851E-2H-3		2.77	-110.572	2.5728	-109.948	Scotese & Wright 2018	Tropical	Planktonic foraminifera		calcite					1.44	-0.16
702	PF0001850			0.88	1.8	1.8	GTS 2020		0.01	Neogene	1	Pleistocene - Calabrian - Gelasian	Calabrian															Indian	115-716B-4H-3,140-142		4.933	73.2833	4.6363	73.1358	Scotese & Wright 2018	Tropical	Planktonic foraminifera		calcite						-0.86
703	PF0001858			0.88	1.8	1.8	GTS 2020		0.01	Neogene	1	Pleistocene - Calabrian - Gelasian	Calabrian															Indian	115-716B-4H-4,20-22		4.933	73.2833	4.6363	73.1358	Scotese & Wright 2018	Tropical	Planktonic foraminifera		calcite						-0.66
704	PF0002058			0.88	1.8	1.8	GTS 2020		0.01	Neogene	1	Pleistocene - Calabrian - Gelasian	Calabrian															Indian	ODP-121/758.		5.384	90.3612	4.9388	90.2094	Scotese & Wright 2018	Tropical	Planktonic foraminifera		calcite					1.24	-1.57
705	PF0002059			0.88	1.8	1.8	GTS 2020		0.01	Neogene	1	Pleistocene - Calabrian - Gelasian	Calabrian															Indian	ODP-121/758.		5.384	90.3612	4.9388	90.2094	Scotese & Wright 2018	Tropical	Planktonic foraminifera		calcite					1.03	-0.74
706	PF0006027			0.88	1.8	1.8	GTS 2020		0.01	Neogene	1	Pleistocene - Calabrian - Gelasian	Calabrian															Indian	117-722B-4H-5,60-62		16.622	59.7953	16.4115	59.6117	Scotese & Wright 2018	Tropical/Subtropical	Planktonic foraminifera		calcite						0.22
707	PF0006748			0.88	1.8	1.8	GTS 2020		0.01	Neogene	1	Pleistocene - Calabrian - Gelasian	Calabrian															Indian	117-722B-4H-6,31		16.62	59.8	16.4097	59.6117	Scotese & Wright 2018	Tropical/Subtropical	Planktonic foraminifera		calcite						-0.02
708	PF0006749			0.88	1.8	1.8	GTS 2020		0.01	Neogene	1	Pleistocene - Calabrian - Gelasian	Calabrian															Indian	117-722B-4H-6,51		16.62	59.8	16.4097	59.6117	Scotese & Wright 2018	Tropical/Subtropical	Planktonic foraminifera		calcite						-0.45
709	PF0010693			0.89	1.8	1.8	GTS 2020		0.01	Neogene	1	Pleistocene - Calabrian - Gelasian	Calabrian															Pacific	89-586-3-5,50-52		-0.5	158.5	-0.865686	159.114	Scotese & Wright 2018	Tropical	Planktonic foraminifera		calcite						-1.36
710	PF0010021			0.89	1.8	1.8	GTS 2020		0.01	Neogene	1	Pleistocene - Calabrian - Gelasian	Calabrian															Pacific	130-806A-3H-1,46		0.319	159.361	-0.0387	160.007	Scotese & Wright 2018	Tropical	Planktonic foraminifera		calcite						-1.34
711	PF0007548			0.89	1.8	1.8	GTS 2020		0.01	Neogene	1	Pleistocene - Calabrian - Gelasian	Calabrian															Pacific	138-851E-2H-3		2.77	-110.572	2.5706	-109.94	Scotese & Wright 2018	Tropical	Planktonic foraminifera		calcite					1.54	-0.26
712	PF0007552			0.89	1.8	1.8	GTS 2020		0.01	Neogene	1	Pleistocene - Calabrian - Gelasian	Calabrian															Pacific	138-851E-2H-3		2.77	-110.572	2.5706	-109.94	Scotese & Wright 2018	Tropical	Planktonic foraminifera		calcite					1.34	-0.19
713	PF0001859			0.89	1.8	1.8	GTS 2020		0.01	Neogene	1	Pleistocene - Calabrian - Gelasian	Calabrian															Indian	115-716B-4H-4,40-42		4.933	73.2833	4.6329	73.1341	Scotese & Wright 2018	Tropical	Planktonic foraminifera		calcite						-0.74
714	PF0001860			0.89	1.8	1.8	GTS 2020		0.01	Neogene	1	Pleistocene - Calabrian - Gelasian	Calabrian															Indian	115-716B-4H-4,60-62		4.933	73.2833	4.6329	73.1341	Scotese & Wright 2018	Tropical	Planktonic foraminifera		calcite						-0.97
715	PF0002060			0.89	1.8	1.8	GTS 2020		0.01	Neogene	1	Pleistocene - Calabrian - Gelasian	Calabrian															Indian	ODP-121/758.		5.384	90.3612	4.9337	90.2076	Scotese & Wright 2018	Tropical	Planktonic foraminifera		calcite					1.21	-0.38
716	PF0002061			0.89	1.8	1.8	GTS 2020		0.01	Neogene	1	Pleistocene - Calabrian - Gelasian	Calabrian															Indian	ODP-121/758.		5.384	90.3612	4.9337	90.2076	Scotese & Wright 2018	Tropical	Planktonic foraminifera		calcite					1.32	-0.75
717	PF0006025			0.89	1.8	1.8	GTS 2020		0.01	Neogene	1	Pleistocene - Calabrian - Gelasian	Calabrian															Indian	117-722B-4H-5,120-122		16.622	59.7953	16.4091	59.6095	Scotese & Wright 2018	Tropical/Subtropical	Planktonic foraminifera		calcite						0.04
718	PF0006750			0.89	1.8	1.8	GTS 2020		0.01	Neogene	1	Pleistocene - Calabrian - Gelasian	Calabrian															Indian	117-722B-4H-6,71		16.62	59.8	16.4073	59.6095	Scotese & Wright 2018	Tropical/Subtropical	Planktonic foraminifera		calcite						-0.03
719	PF0006751			0.89	1.8	1.8	GTS 2020		0.01	Neogene	1	Pleistocene - Calabrian - Gelasian	Calabrian															Indian	117-722B-4H-6,91		16.62	59.8	16.4073	59.6095	Scotese & Wright 2018	Tropical/Subtropical	Planktonic foraminifera		calcite						0.21
720	PF0010448			0.9	1.8	1.8	GTS 2020		0.01	Neogene	1	Pleistocene - Calabrian - Gelasian	Calabrian															Pacific	138-847C-3H-4,0		0.193	-95.3202	0.1546	-95.7247	Scotese & Wright 2018	Tropical	Planktonic foraminifera		calcite						-0.37
721	PF0010022			0.9	1.8	1.8	GTS 2020		0.01	Neogene	1	Pleistocene - Calabrian - Gelasian	Calabrian															Pacific	130-806A-3H-1,86		0.319	159.361	-0.0427	160.014	Scotese & Wright 2018	Tropical	Planktonic foraminifera		calcite						-0.94
722	PF0007513			0.9	1.8	1.8	GTS 2020		0.01	Neogene	1	Pleistocene - Calabrian - Gelasian	Calabrian															Pacific	138-851E-2H-3		2.77	-110.572	2.5683	-109.934	Scotese & Wright 2018	Tropical	Planktonic foraminifera		calcite					1.63	-0.52
723	PF0007527			0.9	1.8	1.8	GTS 2020		0.01	Neogene	1	Pleistocene - Calabrian - Gelasian	Calabrian															Pacific	138-851E-2H-3		2.77	-110.572	2.5683	-109.934	Scotese & Wright 2018	Tropical	Planktonic foraminifera		calcite					1.19	-0.46
724	PF0007494			0.91	1.8	1.8	GTS 2020		0.01	Neogene	1	Pleistocene - Calabrian - Gelasian	Calabrian															Pacific	138-851E-2H-3		2.77	-110.572	2.5661	-109.926	Scotese & Wright 2018	Tropical	Planktonic foraminifera		calcite					1.7	-0.57
725	PF0007540			0.91	1.8	1.8	GTS 2020		0.01	Neogene	1	Pleistocene - Calabrian - Gelasian	Calabrian															Pacific	138-851E-2H-3		2.77	-110.572	2.5661	-109.926	Scotese & Wright 2018	Tropical	Planktonic foraminifera		calcite					1.61	-0.37
726	PF0001855			0.91	1.8	1.8	GTS 2020		0.01	Neogene	1	Pleistocene - Calabrian - Gelasian	Calabrian															Indian	115-716B-4H-4,100-102		4.933	73.2833	4.6262	73.1308	Scotese & Wright 2018	Tropical	Planktonic foraminifera		calcite						-0.92
727	PF0001861			0.91	1.8	1.8	GTS 2020		0.01	Neogene	1	Pleistocene - Calabrian - Gelasian	Calabrian															Indian	115-716B-4H-4,80-82		4.933	73.2833	4.6262	73.1308	Scotese & Wright 2018	Tropical	Planktonic foraminifera		calcite						-0.94
728	PF0002062			0.91	1.8	1.8	GTS 2020		0.01	Neogene	1	Pleistocene - Calabrian - Gelasian	Calabrian															Indian	ODP-121/758.		5.384	90.3612	4.9236	90.2041	Scotese & Wright 2018	Tropical	Planktonic foraminifera		calcite					1.16	-0.63
729	PF0002063			0.91	1.8	1.8	GTS 2020		0.01	Neogene	1	Pleistocene - Calabrian - Gelasian	Calabrian															Indian	ODP-121/758.		5.384	90.3612	4.9236	90.2041	Scotese & Wright 2018	Tropical	Planktonic foraminifera		calcite					1.44	-0.74
730	PF0006028			0.91	1.8	1.8	GTS 2020		0.01	Neogene	1	Pleistocene - Calabrian - Gelasian	Calabrian															Indian	117-722B-4H-6,50-52		16.622	59.7953	16.4043	59.6053	Scotese & Wright 2018	Tropical/Subtropical	Planktonic foraminifera		calcite						-0.47
731	PF0006746			0.91	1.8	1.8	GTS 2020		0.01	Neogene	1	Pleistocene - Calabrian - Gelasian	Calabrian															Indian	117-722B-4H-6,111		16.62	59.8	16.4025	59.6053	Scotese & Wright 2018	Tropical/Subtropical	Planktonic foraminifera		calcite						0
732	PF0006747			0.91	1.8	1.8	GTS 2020		0.01	Neogene	1	Pleistocene - Calabrian - Gelasian	Calabrian															Indian	117-722B-4H-6,131		16.62	59.8	16.4025	59.6053	Scotese & Wright 2018	Tropical/Subtropical	Planktonic foraminifera		calcite						-0.05
733	PF0006752			0.91	1.8	1.8	GTS 2020		0.01	Neogene	1	Pleistocene - Calabrian - Gelasian	Calabrian															Indian	117-722B-4H-7,1		16.62	59.8	16.4025	59.6053	Scotese & Wright 2018	Tropical/Subtropical	Planktonic foraminifera		calcite						-0.18
734	PF0010449			0.92	1.8	1.8	GTS 2020		0.01	Neogene	1	Pleistocene - Calabrian - Gelasian	Calabrian															Pacific	138-847C-3H-4,45		0.193	-95.3202	0.1539	-95.7337	Scotese & Wright 2018	Tropical	Planktonic foraminifera		calcite						-0.64
735	PF0010023			0.92	1.8	1.8	GTS 2020		0.01	Neogene	1	Pleistocene - Calabrian - Gelasian	Calabrian															Pacific	130-806A-3H-1,126		0.319	159.361	-0.0508	160.028	Scotese & Wright 2018	Tropical	Planktonic foraminifera		calcite						-0.54
736	PF0007504			0.92	1.8	1.8	GTS 2020		0.01	Neogene	1	Pleistocene - Calabrian - Gelasian	Calabrian															Pacific	138-851E-2H-3		2.77	-110.572	2.5639	-109.919	Scotese & Wright 2018	Tropical	Planktonic foraminifera		calcite					1.48	-0.54
737	PF0007517			0.92	1.8	1.8	GTS 2020		0.01	Neogene	1	Pleistocene - Calabrian - Gelasian	Calabrian															Pacific	138-851E-2H-4		2.77	-110.572	2.5639	-109.919	Scotese & Wright 2018	Tropical	Planktonic foraminifera		calcite					1.25	-0.5
738	PF0001856			0.92	1.8	1.8	GTS 2020		0.01	Neogene	1	Pleistocene - Calabrian - Gelasian	Calabrian															Indian	115-716B-4H-4,120-122		4.933	73.2833	4.6228	73.1291	Scotese & Wright 2018	Tropical	Planktonic foraminifera		calcite						-1.1
739	PF0001857			0.92	1.8	1.8	GTS 2020		0.01	Neogene	1	Pleistocene - Calabrian - Gelasian	Calabrian															Indian	115-716B-4H-4,140-142		4.933	73.2833	4.6228	73.1291	Scotese & Wright 2018	Tropical	Planktonic foraminifera		calcite						-1.1
740	PF0002064			0.92	1.8	1.8	GTS 2020		0.01	Neogene	1	Pleistocene - Calabrian - Gelasian	Calabrian															Indian	ODP-121/758.		5.384	90.3612	4.9185	90.2024	Scotese & Wright 2018	Tropical	Planktonic foraminifera		calcite					1.24	-1.18
741	PF0002065			0.92	1.8	1.8	GTS 2020		0.01	Neogene	1	Pleistocene - Calabrian - Gelasian	Calabrian															Indian	ODP-121/758.		5.384	90.3612	4.9185	90.2024	Scotese & Wright 2018	Tropical	Planktonic foraminifera		calcite					1.23	-1.06
742	PF0006753			0.92	1.8	1.8	GTS 2020		0.01	Neogene	1	Pleistocene - Calabrian - Gelasian	Calabrian															Indian	117-722B-4H-7,21		16.62	59.8	16.4001	59.6031	Scotese & Wright 2018	Tropical/Subtropical	Planktonic foraminifera		calcite						-0.44
743	PF0006754			0.92	1.8	1.8	GTS 2020		0.01	Neogene	1	Pleistocene - Calabrian - Gelasian	Calabrian															Indian	117-722B-4H-7,41		16.62	59.8	16.4001	59.6031	Scotese & Wright 2018	Tropical/Subtropical	Planktonic foraminifera		calcite						-0.57
744	PF0007502			0.93	1.8	1.8	GTS 2020		0.01	Neogene	1	Pleistocene - Calabrian - Gelasian	Calabrian															Pacific	138-851E-2H-4		2.77	-110.572	2.5617	-109.912	Scotese & Wright 2018	Tropical	Planktonic foraminifera		calcite					1.53	-0.55
745	PF0007535			0.93	1.8	1.8	GTS 2020		0.01	Neogene	1	Pleistocene - Calabrian - Gelasian	Calabrian															Pacific	138-851E-2H-4		2.77	-110.572	2.5617	-109.912	Scotese & Wright 2018	Tropical	Planktonic foraminifera		calcite					1.46	-0.38
746	PF0001865			0.93	1.8	1.8	GTS 2020		0.01	Neogene	1	Pleistocene - Calabrian - Gelasian	Calabrian															Indian	115-716B-4H-5,20-22		4.933	73.2833	4.6194	73.1275	Scotese & Wright 2018	Tropical	Planktonic foraminifera		calcite						-1.51
747	PF0001866			0.93	1.8	1.8	GTS 2020		0.01	Neogene	1	Pleistocene - Calabrian - Gelasian	Calabrian															Indian	115-716B-4H-5,40-42		4.933	73.2833	4.6194	73.1275	Scotese & Wright 2018	Tropical	Planktonic foraminifera		calcite						-1.45
748	PF0002066			0.93	1.8	1.8	GTS 2020		0.01	Neogene	1	Pleistocene - Calabrian - Gelasian	Calabrian															Indian	ODP-121/758.		5.384	90.3612	4.9135	90.2007	Scotese & Wright 2018	Tropical	Planktonic foraminifera		calcite					1.45	-0.96
749	PF0002067			0.93	1.8	1.8	GTS 2020		0.01	Neogene	1	Pleistocene - Calabrian - Gelasian	Calabrian															Indian	ODP-121/758.		5.384	90.3612	4.9135	90.2007	Scotese & Wright 2018	Tropical	Planktonic foraminifera		calcite					1.45	-1.03
750	PF0006029			0.93	1.8	1.8	GTS 2020		0.01	Neogene	1	Pleistocene - Calabrian - Gelasian	Calabrian															Indian	117-722B-4H-7,2-4		16.622	59.7953	16.3995	59.601	Scotese & Wright 2018	Tropical/Subtropical	Planktonic foraminifera		calcite						-0.18
751	PF0006755			0.93	1.8	1.8	GTS 2020		0.01	Neogene	1	Pleistocene - Calabrian - Gelasian	Calabrian															Indian	117-722B-5H-1,1		16.62	59.8	16.3977	59.601	Scotese & Wright 2018	Tropical/Subtropical	Planktonic foraminifera		calcite						-0.47
752	PF0006759			0.93	1.8	1.8	GTS 2020		0.01	Neogene	1	Pleistocene - Calabrian - Gelasian	Calabrian															Indian	117-722B-5H-1,21		16.62	59.8	16.3977	59.601	Scotese & Wright 2018	Tropical/Subtropical	Planktonic foraminifera		calcite						-0.6
753	PF0010024			0.94	1.8	1.8	GTS 2020		0.01	Neogene	1	Pleistocene - Calabrian - Gelasian	Calabrian															Pacific	130-806A-3H-2,16		0.319	159.361	-0.0589	160.043	Scotese & Wright 2018	Tropical	Planktonic foraminifera		calcite						-0.75
754	PF0007497			0.94	1.8	1.8	GTS 2020		0.01	Neogene	1	Pleistocene - Calabrian - Gelasian	Calabrian															Pacific	138-851E-2H-4		2.77	-110.572	2.5595	-109.905	Scotese & Wright 2018	Tropical	Planktonic foraminifera		calcite					1.44	-0.56
755	PF0007510			0.94	1.8	1.8	GTS 2020		0.01	Neogene	1	Pleistocene - Calabrian - Gelasian	Calabrian															Pacific	138-851E-2H-4		2.77	-110.572	2.5595	-109.905	Scotese & Wright 2018	Tropical	Planktonic foraminifera		calcite					1.5	-0.53
756	PF0001867			0.94	1.8	1.8	GTS 2020		0.01	Neogene	1	Pleistocene - Calabrian - Gelasian	Calabrian															Indian	115-716B-4H-5,60-62		4.933	73.2833	4.6161	73.1258	Scotese & Wright 2018	Tropical	Planktonic foraminifera		calcite						-1.09
757	PF0001868			0.94	1.8	1.8	GTS 2020		0.01	Neogene	1	Pleistocene - Calabrian - Gelasian	Calabrian															Indian	115-716B-4H-5,80-82		4.933	73.2833	4.6161	73.1258	Scotese & Wright 2018	Tropical	Planktonic foraminifera		calcite						-1.08
758	PF0002068			0.94	1.8	1.8	GTS 2020		0.01	Neogene	1	Pleistocene - Calabrian - Gelasian	Calabrian															Indian	ODP-121/758.		5.384	90.3612	4.9084	90.1989	Scotese & Wright 2018	Tropical	Planktonic foraminifera		calcite					1.29	-1.52
759	PF0002069			0.94	1.8	1.8	GTS 2020		0.01	Neogene	1	Pleistocene - Calabrian - Gelasian	Calabrian															Indian	ODP-121/758.		5.384	90.3612	4.9084	90.1989	Scotese & Wright 2018	Tropical	Planktonic foraminifera		calcite					1.52	-1.72
760	PF0007574			0.94	1.8	1.8	GTS 2020		0.01	Neogene	1	Pleistocene - Calabrian - Gelasian	Calabrian															Pacific	31-292-2H-2,115-117		15.819	124.651	15.7955	124.818	Scotese & Wright 2018	Tropical/Subtropical	Planktonic foraminifera		calcite						-1.18
761	PF0006760			0.94	1.8	1.8	GTS 2020		0.01	Neogene	1	Pleistocene - Calabrian - Gelasian	Calabrian															Indian	117-722B-5H-1,41		16.62	59.8	16.3953	59.5988	Scotese & Wright 2018	Tropical/Subtropical	Planktonic foraminifera		calcite						-0.09
762	PF0006761			0.94	1.8	1.8	GTS 2020		0.01	Neogene	1	Pleistocene - Calabrian - Gelasian	Calabrian															Indian	117-722B-5H-1,61		16.62	59.8	16.3953	59.5988	Scotese & Wright 2018	Tropical/Subtropical	Planktonic foraminifera		calcite						-0.11
763	PF0007269			0.95	1.8	1.8	GTS 2020		0.01	Neogene	1	Pleistocene - Calabrian - Gelasian	Calabrian															Pacific	138-851E-2H-4		2.77	-110.572	2.5573	-109.898	Scotese & Wright 2018	Tropical	Planktonic foraminifera		calcite					1.5	-1.62
764	PF0007434			0.95	1.8	1.8	GTS 2020		0.01	Neogene	1	Pleistocene - Calabrian - Gelasian	Calabrian															Pacific	138-851E-2H-4		2.77	-110.572	2.5573	-109.898	Scotese & Wright 2018	Tropical	Planktonic foraminifera		calcite					1.52	-0.81
765	PF0001862			0.95	1.8	1.8	GTS 2020		0.01	Neogene	1	Pleistocene - Calabrian - Gelasian	Calabrian															Indian	115-716B-4H-5,100-102		4.933	73.2833	4.6127	73.1241	Scotese & Wright 2018	Tropical	Planktonic foraminifera		calcite						-0.95
766	PF0001863			0.95	1.8	1.8	GTS 2020		0.01	Neogene	1	Pleistocene - Calabrian - Gelasian	Calabrian															Indian	115-716B-4H-5,120-122		4.933	73.2833	4.6127	73.1241	Scotese & Wright 2018	Tropical	Planktonic foraminifera		calcite						-1.21
767	PF0002070			0.95	1.8	1.8	GTS 2020		0.01	Neogene	1	Pleistocene - Calabrian - Gelasian	Calabrian															Indian	ODP-121/758.		5.384	90.3612	4.9034	90.1972	Scotese & Wright 2018	Tropical	Planktonic foraminifera		calcite					1.37	-1.62
768	PF0006030			0.95	1.8	1.8	GTS 2020		0.01	Neogene	1	Pleistocene - Calabrian - Gelasian	Calabrian															Indian	117-722B-4H-CC,0-6		16.622	59.7953	16.3947	59.5967	Scotese & Wright 2018	Tropical/Subtropical	Planktonic foraminifera		calcite						-0.55
769	PF0006756			0.95	1.8	1.8	GTS 2020		0.01	Neogene	1	Pleistocene - Calabrian - Gelasian	Calabrian															Indian	117-722B-5H-1,101		16.62	59.8	16.3929	59.5967	Scotese & Wright 2018	Tropical/Subtropical	Planktonic foraminifera		calcite						-0.77
770	PF0006762			0.95	1.8	1.8	GTS 2020		0.01	Neogene	1	Pleistocene - Calabrian - Gelasian	Calabrian															Indian	117-722B-5H-1,81		16.62	59.8	16.3929	59.5967	Scotese & Wright 2018	Tropical/Subtropical	Planktonic foraminifera		calcite						-0.2
771	PF0010450			0.96	1.8	1.8	GTS 2020		0.01	Neogene	1	Pleistocene - Calabrian - Gelasian	Calabrian															Pacific	138-847C-3H-4,135		0.193	-95.3202	0.1524	-95.7517	Scotese & Wright 2018	Tropical	Planktonic foraminifera		calcite						-0.81
772	PF0010025			0.96	1.8	1.8	GTS 2020		0.01	Neogene	1	Pleistocene - Calabrian - Gelasian	Calabrian															Pacific	130-806A-3H-2,56		0.319	159.361	-0.067	160.057	Scotese & Wright 2018	Tropical	Planktonic foraminifera		calcite						-1.13
773	PF0007299			0.96	1.8	1.8	GTS 2020		0.01	Neogene	1	Pleistocene - Calabrian - Gelasian	Calabrian															Pacific	138-851E-2H-4		2.77	-110.572	2.5551	-109.891	Scotese & Wright 2018	Tropical	Planktonic foraminifera		calcite					2.08	-1.24
774	PF0001864			0.96	1.8	1.8	GTS 2020		0.01	Neogene	1	Pleistocene - Calabrian - Gelasian	Calabrian															Indian	115-716B-4H-5,140-142		4.933	73.2833	4.6093	73.1225	Scotese & Wright 2018	Tropical	Planktonic foraminifera		calcite						-1.1
775	PF0001871			0.96	1.8	1.8	GTS 2020		0.01	Neogene	1	Pleistocene - Calabrian - Gelasian	Calabrian															Indian	115-716B-4H-6,20-22		4.933	73.2833	4.6093	73.1225	Scotese & Wright 2018	Tropical	Planktonic foraminifera		calcite						-1.23
776	PF0002071			0.96	1.8	1.8	GTS 2020		0.01	Neogene	1	Pleistocene - Calabrian - Gelasian	Calabrian															Indian	ODP-121/758.		5.384	90.3612	4.8983	90.1954	Scotese & Wright 2018	Tropical	Planktonic foraminifera		calcite					1.17	-1.68
777	PF0006033			0.96	1.8	1.8	GTS 2020		0.01	Neogene	1	Pleistocene - Calabrian - Gelasian	Calabrian															Indian	117-722B-5H-1,60-62		16.622	59.7953	16.3924	59.5945	Scotese & Wright 2018	Tropical/Subtropical	Planktonic foraminifera		calcite						-0.08
778	PF0006757			0.96	1.8	1.8	GTS 2020		0.01	Neogene	1	Pleistocene - Calabrian - Gelasian	Calabrian															Indian	117-722B-5H-1,121		16.62	59.8	16.3906	59.5945	Scotese & Wright 2018	Tropical/Subtropical	Planktonic foraminifera		calcite						-0.69
779	PF0006758			0.96	1.8	1.8	GTS 2020		0.01	Neogene	1	Pleistocene - Calabrian - Gelasian	Calabrian															Indian	117-722B-5H-1,141		16.62	59.8	16.3906	59.5945	Scotese & Wright 2018	Tropical/Subtropical	Planktonic foraminifera		calcite						-0.67
780	PF0010754			0.97	1.8	1.8	GTS 2020		0.01	Neogene	1	Pleistocene - Calabrian - Gelasian	Calabrian															Pacific	89-586-3-6,51-53		-0.5	158.5	-0.898716	159.169	Scotese & Wright 2018	Tropical	Planktonic foraminifera		calcite						-1.16
781	PF0007413			0.97	1.8	1.8	GTS 2020		0.01	Neogene	1	Pleistocene - Calabrian - Gelasian	Calabrian															Pacific	138-851E-2H-4		2.77	-110.572	2.5529	-109.884	Scotese & Wright 2018	Tropical	Planktonic foraminifera		calcite					2.23	-0.89
782	PF0007436			0.97	1.8	1.8	GTS 2020		0.01	Neogene	1	Pleistocene - Calabrian - Gelasian	Calabrian															Pacific	138-851E-2H-4		2.77	-110.572	2.5529	-109.884	Scotese & Wright 2018	Tropical	Planktonic foraminifera		calcite					1.69	-0.8
783	PF0001872			0.97	1.8	1.8	GTS 2020		0.01	Neogene	1	Pleistocene - Calabrian - Gelasian	Calabrian															Indian	115-716B-4H-6,40-42		4.933	73.2833	4.606	73.1208	Scotese & Wright 2018	Tropical	Planktonic foraminifera		calcite						-1.06
784	PF0001873			0.97	1.8	1.8	GTS 2020		0.01	Neogene	1	Pleistocene - Calabrian - Gelasian	Calabrian															Indian	115-716B-4H-6,60-62		4.933	73.2833	4.606	73.1208	Scotese & Wright 2018	Tropical	Planktonic foraminifera		calcite						-1.33
785	PF0002072			0.97	1.8	1.8	GTS 2020		0.01	Neogene	1	Pleistocene - Calabrian - Gelasian	Calabrian															Indian	ODP-121/758.		5.384	90.3612	4.8933	90.1937	Scotese & Wright 2018	Tropical	Planktonic foraminifera		calcite					1.47	-1.12
786	PF0002073			0.97	1.8	1.8	GTS 2020		0.01	Neogene	1	Pleistocene - Calabrian - Gelasian	Calabrian															Indian	ODP-121/758.		5.384	90.3612	4.8933	90.1937	Scotese & Wright 2018	Tropical	Planktonic foraminifera		calcite					1.58	-1.3
787	PF0006031			0.97	1.8	1.8	GTS 2020		0.01	Neogene	1	Pleistocene - Calabrian - Gelasian	Calabrian															Indian	117-722B-5H-1,100-102		16.622	59.7953	16.39	59.5924	Scotese & Wright 2018	Tropical/Subtropical	Planktonic foraminifera		calcite						-0.79
788	PF0006763			0.97	1.8	1.8	GTS 2020		0.01	Neogene	1	Pleistocene - Calabrian - Gelasian	Calabrian															Indian	117-722B-5H-2,11		16.62	59.8	16.3882	59.5924	Scotese & Wright 2018	Tropical/Subtropical	Planktonic foraminifera		calcite						-0.57
789	PF0006766			0.97	1.8	1.8	GTS 2020		0.01	Neogene	1	Pleistocene - Calabrian - Gelasian	Calabrian															Indian	117-722B-5H-2,31		16.62	59.8	16.3882	59.5924	Scotese & Wright 2018	Tropical/Subtropical	Planktonic foraminifera		calcite						-0.41
790	PF0010026			0.98	1.8	1.8	GTS 2020		0.01	Neogene	1	Pleistocene - Calabrian - Gelasian	Calabrian															Pacific	130-806A-3H-2,96		0.319	159.361	-0.0751	160.072	Scotese & Wright 2018	Tropical	Planktonic foraminifera		calcite						-1.35
791	PF0001869			0.98	1.8	1.8	GTS 2020		0.01	Neogene	1	Pleistocene - Calabrian - Gelasian	Calabrian															Indian	115-716B-4H-6,100-102		4.933	73.2833	4.6026	73.1192	Scotese & Wright 2018	Tropical	Planktonic foraminifera		calcite						-1.15
792	PF0001874			0.98	1.8	1.8	GTS 2020		0.01	Neogene	1	Pleistocene - Calabrian - Gelasian	Calabrian															Indian	115-716B-4H-6,80-82		4.933	73.2833	4.6026	73.1192	Scotese & Wright 2018	Tropical	Planktonic foraminifera		calcite						-1.2
793	PF0002074			0.98	1.8	1.8	GTS 2020		0.01	Neogene	1	Pleistocene - Calabrian - Gelasian	Calabrian															Indian	ODP-121/758.		5.384	90.3612	4.8882	90.192	Scotese & Wright 2018	Tropical	Planktonic foraminifera		calcite					1.64	-1.79
794	PF0002075			0.98	1.8	1.8	GTS 2020		0.01	Neogene	1	Pleistocene - Calabrian - Gelasian	Calabrian															Indian	ODP-121/758.		5.384	90.3612	4.8882	90.192	Scotese & Wright 2018	Tropical	Planktonic foraminifera		calcite					1.63	-1.69
795	PF0006032			0.98	1.8	1.8	GTS 2020		0.01	Neogene	1	Pleistocene - Calabrian - Gelasian	Calabrian															Indian	117-722B-5H-1,140-142		16.622	59.7953	16.3876	59.5903	Scotese & Wright 2018	Tropical/Subtropical	Planktonic foraminifera		calcite						-0.64
796	PF0006767			0.98	1.8	1.8	GTS 2020		0.01	Neogene	1	Pleistocene - Calabrian - Gelasian	Calabrian															Indian	117-722B-5H-2,71		16.62	59.8	16.3858	59.5903	Scotese & Wright 2018	Tropical/Subtropical	Planktonic foraminifera		calcite						-1.18
797	PF0010451			0.99	1.8	1.8	GTS 2020		0.01	Neogene	1	Pleistocene - Calabrian - Gelasian	Calabrian															Pacific	138-847C-3H-5,45		0.193	-95.3202	0.1513	-95.7652	Scotese & Wright 2018	Tropical	Planktonic foraminifera		calcite						-1.01
798	PF0010027			0.99	1.8	1.8	GTS 2020		0.01	Neogene	1	Pleistocene - Calabrian - Gelasian	Calabrian															Pacific	130-806A-3H-2,136		0.319	159.361	-0.0791	160.079	Scotese & Wright 2018	Tropical	Planktonic foraminifera		calcite						-1.07
799	PF0007327			0.99	1.8	1.8	GTS 2020		0.01	Neogene	1	Pleistocene - Calabrian - Gelasian	Calabrian															Pacific	138-851E-2H-4		2.77	-110.572	2.5485	-109.87	Scotese & Wright 2018	Tropical	Planktonic foraminifera		calcite					2.27	-1.15
800	PF0001870			0.99	1.8	1.8	GTS 2020		0.01	Neogene	1	Pleistocene - Calabrian - Gelasian	Calabrian															Indian	115-716B-4H-6,120-122		4.933	73.2833	4.5992	73.1175	Scotese & Wright 2018	Tropical	Planktonic foraminifera		calcite						-1.27
801	PF0002076			0.99	1.8	1.8	GTS 2020		0.01	Neogene	1	Pleistocene - Calabrian - Gelasian	Calabrian															Indian	ODP-121/758.		5.384	90.3612	4.8832	90.1902	Scotese & Wright 2018	Tropical	Planktonic foraminifera		calcite					1.67	-1.34
802	PF0002077			0.99	1.8	1.8	GTS 2020		0.01	Neogene	1	Pleistocene - Calabrian - Gelasian	Calabrian															Indian	ODP-121/758.		5.384	90.3612	4.8832	90.1902	Scotese & Wright 2018	Tropical	Planktonic foraminifera		calcite					1.84	-1.29
803	PF0006035			0.99	1.8	1.8	GTS 2020		0.01	Neogene	1	Pleistocene - Calabrian - Gelasian	Calabrian															Indian	117-722B-5H-2,30-32		16.622	59.7953	16.3852	59.5881	Scotese & Wright 2018	Tropical/Subtropical	Planktonic foraminifera		calcite						-0.38
804	PF0006764			0.99	1.8	1.8	GTS 2020		0.01	Neogene	1	Pleistocene - Calabrian - Gelasian	Calabrian															Indian	117-722B-5H-2,111		16.62	59.8	16.3834	59.5881	Scotese & Wright 2018	Tropical/Subtropical	Planktonic foraminifera		calcite						-0.53
805	PF0006768			0.99	1.8	1.8	GTS 2020		0.01	Neogene	1	Pleistocene - Calabrian - Gelasian	Calabrian															Indian	117-722B-5H-2,91		16.62	59.8	16.3834	59.5881	Scotese & Wright 2018	Tropical/Subtropical	Planktonic foraminifera		calcite						-0.61
806	PF0010452			1	1.8	1.8	GTS 2020		0.01	Neogene	1	Pleistocene - Calabrian - Gelasian	Calabrian															Pacific	138-847C-3H-5,90		0.193	-95.3202	0.1509	-95.7697	Scotese & Wright 2018	Tropical	Planktonic foraminifera		calcite						-0.99
807	PF0007344			1	1.8	1.8	GTS 2020		0.01	Neogene	1	Pleistocene - Calabrian - Gelasian	Calabrian															Pacific	138-851E-2H-4		2.77	-110.572	2.5463	-109.863	Scotese & Wright 2018	Tropical	Planktonic foraminifera		calcite					2.2	-1.09
808	PF0002078			1	1.8	1.8	GTS 2020		0.01	Neogene	1	Pleistocene - Calabrian - Gelasian	Calabrian															Indian	ODP-121/758.		5.384	90.3612	4.8781	90.1885	Scotese & Wright 2018	Tropical	Planktonic foraminifera		calcite					1.89	-1.56
809	PF0002079			1	1.8	1.8	GTS 2020		0.01	Neogene	1	Pleistocene - Calabrian - Gelasian	Calabrian															Indian	ODP-121/758.		5.384	90.3612	4.8781	90.1885	Scotese & Wright 2018	Tropical	Planktonic foraminifera		calcite					1.62	-1.4
810	PF0006036			1	1.8	1.8	GTS 2020		0.01	Neogene	1	Pleistocene - Calabrian - Gelasian	Calabrian															Indian	117-722B-5H-2,70-72		16.622	59.7953	16.3828	59.586	Scotese & Wright 2018	Tropical/Subtropical	Planktonic foraminifera		calcite						-1.15
811	PF0006765			1	1.8	1.8	GTS 2020		0.01	Neogene	1	Pleistocene - Calabrian - Gelasian	Calabrian															Indian	117-722B-5H-2,131		16.62	59.8	16.381	59.586	Scotese & Wright 2018	Tropical/Subtropical	Planktonic foraminifera		calcite						-0.45
812	PF0006769			1	1.8	1.8	GTS 2020		0.01	Neogene	1	Pleistocene - Calabrian - Gelasian	Calabrian															Indian	117-722B-5H-3,1		16.62	59.8	16.381	59.586	Scotese & Wright 2018	Tropical/Subtropical	Planktonic foraminifera		calcite						-0.69
16416	Am000057	AT11-07-SH6		1	1.8	1.8	GTS2020		1	Neogene	1	Pleistocene - Calabrian - Gelasian	Calabrian					Upper Burica						0-50	Benthic foraminifera			Panama	Burica	Quebrada calabazo	8.13	-82.87	7.37	-84.14	Scotese, C.R., 2016. PALEOMAP PaleoAtlas for GPlates and the PaleoData Plotter Program, PALEOMAP Project, http://www.earthbyte.org/paleomap-paleoatlas_for_gplates/	Tropical	Gastropod	Conus sp.	aragonite			suspected as deep shelf	1.04	1.04	1.15
813	PF0010028			1.01	1.8	1.8	GTS 2020		0.01	Neogene	1	Pleistocene - Calabrian - Gelasian	Calabrian															Pacific	130-806A-3H-3,26		0.319	159.361	-0.0872	160.094	Scotese & Wright 2018	Tropical	Planktonic foraminifera		calcite						-1.13
814	PF0007301			1.01	1.8	1.8	GTS 2020		0.01	Neogene	1	Pleistocene - Calabrian - Gelasian	Calabrian															Pacific	138-851E-2H-5		2.77	-110.572	2.544	-109.856	Scotese & Wright 2018	Tropical	Planktonic foraminifera		calcite					1.79	-1.23
815	PF0007468			1.01	1.8	1.8	GTS 2020		0.01	Neogene	1	Pleistocene - Calabrian - Gelasian	Calabrian															Pacific	138-851E-2H-5		2.77	-110.572	2.544	-109.856	Scotese & Wright 2018	Tropical	Planktonic foraminifera		calcite					2.03	-0.69
816	PF0006034			1.01	1.8	1.8	GTS 2020		0.01	Neogene	1	Pleistocene - Calabrian - Gelasian	Calabrian															Indian	117-722B-5H-2,130-132		16.622	59.7953	16.3804	59.5838	Scotese & Wright 2018	Tropical/Subtropical	Planktonic foraminifera		calcite						-0.41
817	PF0001677			1.02	1.8	1.8	GTS 2020		0.005	Neogene	1	Pleistocene - Calabrian - Gelasian	Calabrian															Atlantic	Site 925		0.32	159.369	-0.0906	160.111	Scotese & Wright 2018	Tropical	Planktonic foraminifera		calcite					2.09	-1.36
818	PF0001878			1.02	1.8	1.8	GTS 2020		0.01	Neogene	1	Pleistocene - Calabrian - Gelasian	Calabrian															Indian	115-716B-5H-1,20-22		4.933	73.2833	4.5891	73.1125	Scotese & Wright 2018	Tropical	Planktonic foraminifera		calcite						-0.83
819	PF0001879			1.02	1.8	1.8	GTS 2020		0.01	Neogene	1	Pleistocene - Calabrian - Gelasian	Calabrian															Indian	115-716B-5H-1,40-42		4.933	73.2833	4.5891	73.1125	Scotese & Wright 2018	Tropical	Planktonic foraminifera		calcite						-0.63
820	PF0001880			1.02	1.8	1.8	GTS 2020		0.01	Neogene	1	Pleistocene - Calabrian - Gelasian	Calabrian															Indian	115-716B-5H-1,60-62		4.933	73.2833	4.5891	73.1125	Scotese & Wright 2018	Tropical	Planktonic foraminifera		calcite						-0.96
821	PF0002080			1.02	1.8	1.8	GTS 2020		0.01	Neogene	1	Pleistocene - Calabrian - Gelasian	Calabrian															Indian	ODP-121/758.		5.384	90.3612	4.868	90.185	Scotese & Wright 2018	Tropical	Planktonic foraminifera		calcite					1.79	-1.43
822	PF0006773			1.02	1.8	1.8	GTS 2020		0.01	Neogene	1	Pleistocene - Calabrian - Gelasian	Calabrian															Indian	117-722B-5H-3,21		16.62	59.8	16.3762	59.5817	Scotese & Wright 2018	Tropical/Subtropical	Planktonic foraminifera		calcite						-1.22
823	PF0010029			1.03	1.8	1.8	GTS 2020		0.01	Neogene	1	Pleistocene - Calabrian - Gelasian	Calabrian															Pacific	130-806A-3H-3,66		0.319	159.361	-0.0953	160.108	Scotese & Wright 2018	Tropical	Planktonic foraminifera		calcite						-1.41
824	PF0007282			1.03	1.8	1.8	GTS 2020		0.01	Neogene	1	Pleistocene - Calabrian - Gelasian	Calabrian															Pacific	138-851E-2H-5		2.77	-110.572	2.5396	-109.841	Scotese & Wright 2018	Tropical	Planktonic foraminifera		calcite					2.18	-1.36
825	PF0007329			1.03	1.8	1.8	GTS 2020		0.01	Neogene	1	Pleistocene - Calabrian - Gelasian	Calabrian															Pacific	138-851E-2H-5		2.77	-110.572	2.5396	-109.841	Scotese & Wright 2018	Tropical	Planktonic foraminifera		calcite					2	-1.14
826	PF0001875			1.03	1.8	1.8	GTS 2020		0.01	Neogene	1	Pleistocene - Calabrian - Gelasian	Calabrian															Indian	115-716B-5H-1,100-102		4.933	73.2833	4.5858	73.1108	Scotese & Wright 2018	Tropical	Planktonic foraminifera		calcite						-1.03
827	PF0001876			1.03	1.8	1.8	GTS 2020		0.01	Neogene	1	Pleistocene - Calabrian - Gelasian	Calabrian															Indian	115-716B-5H-1,120-122		4.933	73.2833	4.5858	73.1108	Scotese & Wright 2018	Tropical	Planktonic foraminifera		calcite						-1.01
828	PF0001881			1.03	1.8	1.8	GTS 2020		0.01	Neogene	1	Pleistocene - Calabrian - Gelasian	Calabrian															Indian	115-716B-5H-1,80-82		4.933	73.2833	4.5858	73.1108	Scotese & Wright 2018	Tropical	Planktonic foraminifera		calcite						-1.01
829	PF0002081			1.03	1.8	1.8	GTS 2020		0.01	Neogene	1	Pleistocene - Calabrian - Gelasian	Calabrian															Indian	ODP-121/758.		5.384	90.3612	4.863	90.1832	Scotese & Wright 2018	Tropical	Planktonic foraminifera		calcite					1.6	-1.54
830	PF0002082			1.03	1.8	1.8	GTS 2020		0.01	Neogene	1	Pleistocene - Calabrian - Gelasian	Calabrian															Indian	ODP-121/758.		5.384	90.3612	4.863	90.1832	Scotese & Wright 2018	Tropical	Planktonic foraminifera		calcite					1.77	-1.58
831	PF0006774			1.03	1.8	1.8	GTS 2020		0.01	Neogene	1	Pleistocene - Calabrian - Gelasian	Calabrian															Indian	117-722B-5H-3,61		16.62	59.8	16.3738	59.5795	Scotese & Wright 2018	Tropical/Subtropical	Planktonic foraminifera		calcite						-1.11
832	PF0006775			1.03	1.8	1.8	GTS 2020		0.01	Neogene	1	Pleistocene - Calabrian - Gelasian	Calabrian															Indian	117-722B-5H-3,81		16.62	59.8	16.3738	59.5795	Scotese & Wright 2018	Tropical/Subtropical	Planktonic foraminifera		calcite						-0.64
833	PF0010453			1.04	1.8	1.8	GTS 2020		0.01	Neogene	1	Pleistocene - Calabrian - Gelasian	Calabrian															Pacific	138-847C-3H-6,28		0.193	-95.3202	0.1494	-95.7876	Scotese & Wright 2018	Tropical	Planktonic foraminifera		calcite						-0.41
834	PF0010454			1.04	1.8	1.8	GTS 2020		0.01	Neogene	1	Pleistocene - Calabrian - Gelasian	Calabrian															Pacific	138-847C-3H-6,45		0.193	-95.3202	0.1494	-95.7876	Scotese & Wright 2018	Tropical	Planktonic foraminifera		calcite						-1.03
835	PF0007414			1.04	1.8	1.8	GTS 2020		0.01	Neogene	1	Pleistocene - Calabrian - Gelasian	Calabrian															Pacific	138-851E-2H-5		2.77	-110.572	2.5374	-109.834	Scotese & Wright 2018	Tropical	Planktonic foraminifera		calcite					2.09	-0.89
836	PF0007442			1.04	1.8	1.8	GTS 2020		0.01	Neogene	1	Pleistocene - Calabrian - Gelasian	Calabrian															Pacific	138-851E-2H-5		2.77	-110.572	2.5374	-109.834	Scotese & Wright 2018	Tropical	Planktonic foraminifera		calcite					1.95	-0.79
837	PF0007479			1.04	1.8	1.8	GTS 2020		0.01	Neogene	1	Pleistocene - Calabrian - Gelasian	Calabrian															Pacific	138-851E-2H-5		2.77	-110.572	2.5374	-109.834	Scotese & Wright 2018	Tropical	Planktonic foraminifera		calcite					1.75	-0.65
838	PF0001877			1.04	1.8	1.8	GTS 2020		0.01	Neogene	1	Pleistocene - Calabrian - Gelasian	Calabrian															Indian	115-716B-5H-1,140-142		4.933	73.2833	4.5824	73.1092	Scotese & Wright 2018	Tropical	Planktonic foraminifera		calcite						-1.21
839	PF0002083			1.04	1.8	1.8	GTS 2020		0.01	Neogene	1	Pleistocene - Calabrian - Gelasian	Calabrian															Indian	ODP-121/758.		5.384	90.3612	4.8579	90.1815	Scotese & Wright 2018	Tropical	Planktonic foraminifera		calcite					1.33	-1.59
840	PF0002084			1.04	1.8	1.8	GTS 2020		0.01	Neogene	1	Pleistocene - Calabrian - Gelasian	Calabrian															Indian	ODP-121/758.		5.384	90.3612	4.8579	90.1815	Scotese & Wright 2018	Tropical	Planktonic foraminifera		calcite					1.58	-1.29
841	PF0006037			1.04	1.8	1.8	GTS 2020		0.01	Neogene	1	Pleistocene - Calabrian - Gelasian	Calabrian															Indian	117-722B-5H-3,60-62		16.622	59.7953	16.3733	59.5774	Scotese & Wright 2018	Tropical/Subtropical	Planktonic foraminifera		calcite						-1.08
842	PF0006770			1.04	1.8	1.8	GTS 2020		0.01	Neogene	1	Pleistocene - Calabrian - Gelasian	Calabrian															Indian	117-722B-5H-3,101		16.62	59.8	16.3715	59.5774	Scotese & Wright 2018	Tropical/Subtropical	Planktonic foraminifera		calcite						-0.69
843	PF0006771			1.04	1.8	1.8	GTS 2020		0.01	Neogene	1	Pleistocene - Calabrian - Gelasian	Calabrian															Indian	117-722B-5H-3,121		16.62	59.8	16.3715	59.5774	Scotese & Wright 2018	Tropical/Subtropical	Planktonic foraminifera		calcite						-0.86
844	PF0010030			1.05	1.8	1.8	GTS 2020		0.01	Neogene	1	Pleistocene - Calabrian - Gelasian	Calabrian															Pacific	130-806A-3H-3,106		0.319	159.361	-0.1034	160.123	Scotese & Wright 2018	Tropical	Planktonic foraminifera		calcite						-1.16
845	PF0007404			1.05	1.8	1.8	GTS 2020		0.01	Neogene	1	Pleistocene - Calabrian - Gelasian	Calabrian															Pacific	138-851E-2H-5		2.77	-110.572	2.5352	-109.827	Scotese & Wright 2018	Tropical	Planktonic foraminifera		calcite					1.81	-0.92
846	PF0001885			1.05	1.8	1.8	GTS 2020		0.01	Neogene	1	Pleistocene - Calabrian - Gelasian	Calabrian															Indian	115-716B-5H-2,20-22		4.933	73.2833	4.579	73.1075	Scotese & Wright 2018	Tropical	Planktonic foraminifera		calcite						-1
847	PF0002085			1.05	1.8	1.8	GTS 2020		0.01	Neogene	1	Pleistocene - Calabrian - Gelasian	Calabrian															Indian	ODP-121/758.		5.384	90.3612	4.8528	90.1798	Scotese & Wright 2018	Tropical	Planktonic foraminifera		calcite					1.35	-1.13
848	PF0002086			1.05	1.8	1.8	GTS 2020		0.01	Neogene	1	Pleistocene - Calabrian - Gelasian	Calabrian															Indian	ODP-121/758.		5.384	90.3612	4.8528	90.1798	Scotese & Wright 2018	Tropical	Planktonic foraminifera		calcite					1.18	-1.25
849	PF0006772			1.05	1.8	1.8	GTS 2020		0.01	Neogene	1	Pleistocene - Calabrian - Gelasian	Calabrian															Indian	117-722B-5H-3,141		16.62	59.8	16.3691	59.5753	Scotese & Wright 2018	Tropical/Subtropical	Planktonic foraminifera		calcite						-0.63
850	PF0007330			1.06	1.8	1.8	GTS 2020		0.01	Neogene	1	Pleistocene - Calabrian - Gelasian	Calabrian															Pacific	138-851E-2H-5		2.77	-110.572	2.533	-109.82	Scotese & Wright 2018	Tropical	Planktonic foraminifera		calcite					1.81	-1.14
851	PF0007372			1.06	1.8	1.8	GTS 2020		0.01	Neogene	1	Pleistocene - Calabrian - Gelasian	Calabrian															Pacific	138-851E-2H-5		2.77	-110.572	2.533	-109.82	Scotese & Wright 2018	Tropical	Planktonic foraminifera		calcite					2.31	-1.02
852	PF0007450			1.06	1.8	1.8	GTS 2020		0.01	Neogene	1	Pleistocene - Calabrian - Gelasian	Calabrian															Pacific	138-851E-2H-5		2.77	-110.572	2.533	-109.82	Scotese & Wright 2018	Tropical	Planktonic foraminifera		calcite					1.81	-0.76
853	PF0001886			1.06	1.8	1.8	GTS 2020		0.01	Neogene	1	Pleistocene - Calabrian - Gelasian	Calabrian															Indian	115-716B-5H-2,40-42		4.933	73.2833	4.5757	73.1058	Scotese & Wright 2018	Tropical	Planktonic foraminifera		calcite						-1.37
854	PF0001887			1.06	1.8	1.8	GTS 2020		0.01	Neogene	1	Pleistocene - Calabrian - Gelasian	Calabrian															Indian	115-716B-5H-2,60-62		4.933	73.2833	4.5757	73.1058	Scotese & Wright 2018	Tropical	Planktonic foraminifera		calcite						-0.95
855	PF0002087			1.06	1.8	1.8	GTS 2020		0.01	Neogene	1	Pleistocene - Calabrian - Gelasian	Calabrian															Indian	ODP-121/758.		5.384	90.3612	4.8478	90.178	Scotese & Wright 2018	Tropical	Planktonic foraminifera		calcite					1.37	-1.31
856	PF0006038			1.06	1.8	1.8	GTS 2020		0.01	Neogene	1	Pleistocene - Calabrian - Gelasian	Calabrian															Indian	117-722B-5H-4,0-4		16.622	59.7953	16.3685	59.5731	Scotese & Wright 2018	Tropical/Subtropical	Planktonic foraminifera		calcite						-0.81
857	PF0006778			1.06	1.8	1.8	GTS 2020		0.01	Neogene	1	Pleistocene - Calabrian - Gelasian	Calabrian															Indian	117-722B-5H-4,31		16.62	59.8	16.3667	59.5731	Scotese & Wright 2018	Tropical/Subtropical	Planktonic foraminifera		calcite						-1.32
858	PF0006779			1.06	1.8	1.8	GTS 2020		0.01	Neogene	1	Pleistocene - Calabrian - Gelasian	Calabrian															Indian	117-722B-5H-4,51		16.62	59.8	16.3667	59.5731	Scotese & Wright 2018	Tropical/Subtropical	Planktonic foraminifera		calcite						-0.77
859	PF0002572			1.07	1.8	1.8	GTS 2020		0.005	Neogene	1	Pleistocene - Calabrian - Gelasian	Calabrian															Pacific	DSDP Site 90-590		-31.167	163.359	-31.8344	163.351	Scotese & Wright 2018	Temperate	Planktonic foraminifera		calcite					-0.63
860	PF0010654			1.07	1.8	1.8	GTS 2020		0.01	Neogene	1	Pleistocene - Calabrian - Gelasian	Calabrian															Pacific	89-586-4-1,50-52		-0.5	158.5	-0.940041	159.237	Scotese & Wright 2018	Tropical	Planktonic foraminifera		calcite						-1.75
861	PF0010031			1.07	1.8	1.8	GTS 2020		0.01	Neogene	1	Pleistocene - Calabrian - Gelasian	Calabrian															Pacific	130-806A-3H-3,146		0.319	159.361	-0.1114	160.137	Scotese & Wright 2018	Tropical	Planktonic foraminifera		calcite						-1.39
862	PF0007274			1.07	1.8	1.8	GTS 2020		0.01	Neogene	1	Pleistocene - Calabrian - Gelasian	Calabrian															Pacific	138-851E-2H-5		2.77	-110.572	2.5308	-109.813	Scotese & Wright 2018	Tropical	Planktonic foraminifera		calcite					2.15	-1.59
863	PF0007302			1.07	1.8	1.8	GTS 2020		0.01	Neogene	1	Pleistocene - Calabrian - Gelasian	Calabrian															Pacific	138-851E-2H-5		2.77	-110.572	2.5308	-109.813	Scotese & Wright 2018	Tropical	Planktonic foraminifera		calcite					1.99	-1.23
864	PF0001882			1.07	1.8	1.8	GTS 2020		0.01	Neogene	1	Pleistocene - Calabrian - Gelasian	Calabrian															Indian	115-716B-5H-2,100-102		4.933	73.2833	4.5723	73.1042	Scotese & Wright 2018	Tropical	Planktonic foraminifera		calcite						-1.26
865	PF0001888			1.07	1.8	1.8	GTS 2020		0.01	Neogene	1	Pleistocene - Calabrian - Gelasian	Calabrian															Indian	115-716B-5H-2,80-82		4.933	73.2833	4.5723	73.1042	Scotese & Wright 2018	Tropical	Planktonic foraminifera		calcite						-1.07
866	PF0002088			1.07	1.8	1.8	GTS 2020		0.01	Neogene	1	Pleistocene - Calabrian - Gelasian	Calabrian															Indian	ODP-121/758.		5.384	90.3612	4.8427	90.1763	Scotese & Wright 2018	Tropical	Planktonic foraminifera		calcite					1.4	-1.46
867	PF0002089			1.07	1.8	1.8	GTS 2020		0.01	Neogene	1	Pleistocene - Calabrian - Gelasian	Calabrian															Indian	ODP-121/758.		5.384	90.3612	4.8427	90.1763	Scotese & Wright 2018	Tropical	Planktonic foraminifera		calcite					1.46	-1.69
868	PF0006780			1.07	1.8	1.8	GTS 2020		0.01	Neogene	1	Pleistocene - Calabrian - Gelasian	Calabrian															Indian	117-722B-5H-4,71		16.62	59.8	16.3643	59.571	Scotese & Wright 2018	Tropical/Subtropical	Planktonic foraminifera		calcite						-0.63
869	PF0006781			1.07	1.8	1.8	GTS 2020		0.01	Neogene	1	Pleistocene - Calabrian - Gelasian	Calabrian															Indian	117-722B-5H-4,91		16.62	59.8	16.3643	59.571	Scotese & Wright 2018	Tropical/Subtropical	Planktonic foraminifera		calcite						-0.4
870	PF0010455			1.08	1.8	1.8	GTS 2020		0.01	Neogene	1	Pleistocene - Calabrian - Gelasian	Calabrian															Pacific	138-847C-3H-7,45		0.193	-95.3202	0.148	-95.8056	Scotese & Wright 2018	Tropical	Planktonic foraminifera		calcite						-1.27
871	PF0010456			1.08	1.8	1.8	GTS 2020		0.01	Neogene	1	Pleistocene - Calabrian - Gelasian	Calabrian															Pacific	138-847D-4H-3,45		0.193	-95.3202	0.148	-95.8056	Scotese & Wright 2018	Tropical	Planktonic foraminifera		calcite						-1.06
872	PF0010032			1.08	1.8	1.8	GTS 2020		0.01	Neogene	1	Pleistocene - Calabrian - Gelasian	Calabrian															Pacific	130-806A-3H-4,36		0.319	159.361	-0.1155	160.145	Scotese & Wright 2018	Tropical	Planktonic foraminifera		calcite						-1.08
873	PF0007293			1.08	1.8	1.8	GTS 2020		0.01	Neogene	1	Pleistocene - Calabrian - Gelasian	Calabrian															Pacific	138-851E-2H-5		2.77	-110.572	2.5286	-109.806	Scotese & Wright 2018	Tropical	Planktonic foraminifera		calcite					2.05	-1.29
874	PF0001883			1.08	1.8	1.8	GTS 2020		0.01	Neogene	1	Pleistocene - Calabrian - Gelasian	Calabrian															Indian	115-716B-5H-2,120-122		4.933	73.2833	4.5689	73.1025	Scotese & Wright 2018	Tropical	Planktonic foraminifera		calcite						-1.09
875	PF0002090			1.08	1.8	1.8	GTS 2020		0.01	Neogene	1	Pleistocene - Calabrian - Gelasian	Calabrian															Indian	ODP-121/758.		5.384	90.3612	4.8377	90.1745	Scotese & Wright 2018	Tropical	Planktonic foraminifera		calcite					1.37	-1.66
876	PF0002091			1.08	1.8	1.8	GTS 2020		0.01	Neogene	1	Pleistocene - Calabrian - Gelasian	Calabrian															Indian	ODP-121/758.		5.384	90.3612	4.8377	90.1745	Scotese & Wright 2018	Tropical	Planktonic foraminifera		calcite					1.46	-1.51
877	PF0006776			1.08	1.8	1.8	GTS 2020		0.01	Neogene	1	Pleistocene - Calabrian - Gelasian	Calabrian															Indian	117-722B-5H-4,111		16.62	59.8	16.3619	59.5688	Scotese & Wright 2018	Tropical/Subtropical	Planktonic foraminifera		calcite						-0.4
878	PF0006777			1.08	1.8	1.8	GTS 2020		0.01	Neogene	1	Pleistocene - Calabrian - Gelasian	Calabrian															Indian	117-722B-5H-4,131		16.62	59.8	16.3619	59.5688	Scotese & Wright 2018	Tropical/Subtropical	Planktonic foraminifera		calcite						-0.48
879	PF0007360			1.09	1.8	1.8	GTS 2020		0.01	Neogene	1	Pleistocene - Calabrian - Gelasian	Calabrian															Pacific	138-851E-2H-6		2.77	-110.572	2.5264	-109.799	Scotese & Wright 2018	Tropical	Planktonic foraminifera		calcite					1.9	-1.04
880	PF0007422			1.09	1.8	1.8	GTS 2020		0.01	Neogene	1	Pleistocene - Calabrian - Gelasian	Calabrian															Pacific	138-851E-2H-6		2.77	-110.572	2.5264	-109.799	Scotese & Wright 2018	Tropical	Planktonic foraminifera		calcite					1.85	-0.87
881	PF0001884			1.09	1.8	1.8	GTS 2020		0.01	Neogene	1	Pleistocene - Calabrian - Gelasian	Calabrian															Indian	115-716B-5H-2,140-142		4.933	73.2833	4.5656	73.1008	Scotese & Wright 2018	Tropical	Planktonic foraminifera		calcite						-1.15
882	PF0002092			1.09	1.8	1.8	GTS 2020		0.01	Neogene	1	Pleistocene - Calabrian - Gelasian	Calabrian															Indian	ODP-121/758.		5.384	90.3612	4.8326	90.1728	Scotese & Wright 2018	Tropical	Planktonic foraminifera		calcite					1.49	-1.62
883	PF0006782			1.09	1.8	1.8	GTS 2020		0.01	Neogene	1	Pleistocene - Calabrian - Gelasian	Calabrian															Indian	117-722B-5H-5,1		16.62	59.8	16.3595	59.5667	Scotese & Wright 2018	Tropical/Subtropical	Planktonic foraminifera		calcite						-0.28
884	PF0006786			1.09	1.8	1.8	GTS 2020		0.01	Neogene	1	Pleistocene - Calabrian - Gelasian	Calabrian															Indian	117-722B-5H-5,21		16.62	59.8	16.3595	59.5667	Scotese & Wright 2018	Tropical/Subtropical	Planktonic foraminifera		calcite						-0.05
885	PF0010457			1.1	1.8	1.8	GTS 2020		0.01	Neogene	1	Pleistocene - Calabrian - Gelasian	Calabrian															Pacific	138-847D-4H-3,90		0.193	-95.3202	0.1472	-95.8146	Scotese & Wright 2018	Tropical	Planktonic foraminifera		calcite						-0.72
886	PF0010033			1.1	1.8	1.8	GTS 2020		0.01	Neogene	1	Pleistocene - Calabrian - Gelasian	Calabrian															Pacific	130-806A-3H-4,76		0.319	159.361	-0.1236	160.159	Scotese & Wright 2018	Tropical	Planktonic foraminifera		calcite						-1.25
887	PF0007361			1.1	1.8	1.8	GTS 2020		0.01	Neogene	1	Pleistocene - Calabrian - Gelasian	Calabrian															Pacific	138-851E-2H-6		2.77	-110.572	2.5242	-109.792	Scotese & Wright 2018	Tropical	Planktonic foraminifera		calcite					1.86	-1.04
888	PF0007425			1.1	1.8	1.8	GTS 2020		0.01	Neogene	1	Pleistocene - Calabrian - Gelasian	Calabrian															Pacific	138-851E-2H-6		2.77	-110.572	2.5242	-109.792	Scotese & Wright 2018	Tropical	Planktonic foraminifera		calcite					1.77	-0.85
889	PF0001892			1.1	1.8	1.8	GTS 2020		0.01	Neogene	1	Pleistocene - Calabrian - Gelasian	Calabrian															Indian	115-716B-5H-3,20-22		4.933	73.2833	4.5622	73.0991	Scotese & Wright 2018	Tropical	Planktonic foraminifera		calcite						-0.99
890	PF0001893			1.1	1.8	1.8	GTS 2020		0.01	Neogene	1	Pleistocene - Calabrian - Gelasian	Calabrian															Indian	115-716B-5H-3,40-42		4.933	73.2833	4.5622	73.0991	Scotese & Wright 2018	Tropical	Planktonic foraminifera		calcite						-0.79
891	PF0002093			1.1	1.8	1.8	GTS 2020		0.01	Neogene	1	Pleistocene - Calabrian - Gelasian	Calabrian															Indian	ODP-121/758.		5.384	90.3612	4.8276	90.171	Scotese & Wright 2018	Tropical	Planktonic foraminifera		calcite					1.47	-1.62
892	PF0002094			1.1	1.8	1.8	GTS 2020		0.01	Neogene	1	Pleistocene - Calabrian - Gelasian	Calabrian															Indian	ODP-121/758.		5.384	90.3612	4.8276	90.171	Scotese & Wright 2018	Tropical	Planktonic foraminifera		calcite					1.48	-1.22
893	PF0006787			1.1	1.8	1.8	GTS 2020		0.01	Neogene	1	Pleistocene - Calabrian - Gelasian	Calabrian															Indian	117-722B-5H-5,41		16.62	59.8	16.3571	59.5645	Scotese & Wright 2018	Tropical/Subtropical	Planktonic foraminifera		calcite						-0.2
894	PF0007307			1.11	1.8	1.8	GTS 2020		0.01	Neogene	1	Pleistocene - Calabrian - Gelasian	Calabrian															Pacific	138-851E-2H-6		2.77	-110.572	2.522	-109.785	Scotese & Wright 2018	Tropical	Planktonic foraminifera		calcite					1.96	-1.22
895	PF0007430			1.11	1.8	1.8	GTS 2020		0.01	Neogene	1	Pleistocene - Calabrian - Gelasian	Calabrian															Pacific	138-851E-2H-6		2.77	-110.572	2.522	-109.785	Scotese & Wright 2018	Tropical	Planktonic foraminifera		calcite					2.09	-0.84
896	PF0001889			1.11	1.8	1.8	GTS 2020		0.01	Neogene	1	Pleistocene - Calabrian - Gelasian	Calabrian															Indian	115-716B-5H-3,100-102		4.933	73.2833	4.5588	73.0975	Scotese & Wright 2018	Tropical	Planktonic foraminifera		calcite						-0.93
897	PF0001894			1.11	1.8	1.8	GTS 2020		0.01	Neogene	1	Pleistocene - Calabrian - Gelasian	Calabrian															Indian	115-716B-5H-3,60-62		4.933	73.2833	4.5588	73.0975	Scotese & Wright 2018	Tropical	Planktonic foraminifera		calcite						-0.92
898	PF0001895			1.11	1.8	1.8	GTS 2020		0.01	Neogene	1	Pleistocene - Calabrian - Gelasian	Calabrian															Indian	115-716B-5H-3,80-82		4.933	73.2833	4.5588	73.0975	Scotese & Wright 2018	Tropical	Planktonic foraminifera		calcite						-0.78
899	PF0002095			1.11	1.8	1.8	GTS 2020		0.01	Neogene	1	Pleistocene - Calabrian - Gelasian	Calabrian															Indian	ODP-121/758.		5.384	90.3612	4.8225	90.1693	Scotese & Wright 2018	Tropical	Planktonic foraminifera		calcite					1.77	-1.51
900	PF0002096			1.11	1.8	1.8	GTS 2020		0.01	Neogene	1	Pleistocene - Calabrian - Gelasian	Calabrian															Indian	ODP-121/758.		5.384	90.3612	4.8225	90.1693	Scotese & Wright 2018	Tropical	Planktonic foraminifera		calcite					1.34	-1.4
901	PF0002097			1.11	1.8	1.8	GTS 2020		0.01	Neogene	1	Pleistocene - Calabrian - Gelasian	Calabrian															Indian	ODP-121/758.		5.384	90.3612	4.8225	90.1693	Scotese & Wright 2018	Tropical	Planktonic foraminifera		calcite					1.09	-1.35
902	PF0006788			1.11	1.8	1.8	GTS 2020		0.01	Neogene	1	Pleistocene - Calabrian - Gelasian	Calabrian															Indian	117-722B-5H-5,61		16.62	59.8	16.3548	59.5624	Scotese & Wright 2018	Tropical/Subtropical	Planktonic foraminifera		calcite						-0.36
903	PF0006789			1.11	1.8	1.8	GTS 2020		0.01	Neogene	1	Pleistocene - Calabrian - Gelasian	Calabrian															Indian	117-722B-5H-5,81		16.62	59.8	16.3548	59.5624	Scotese & Wright 2018	Tropical/Subtropical	Planktonic foraminifera		calcite						-0.72
904	PF0010458			1.12	1.8	1.8	GTS 2020		0.01	Neogene	1	Pleistocene - Calabrian - Gelasian	Calabrian															Pacific	138-847C-4H-1,45		0.193	-95.3202	0.1465	-95.8236	Scotese & Wright 2018	Tropical	Planktonic foraminifera		calcite						-1.11
905	PF0010034			1.12	1.8	1.8	GTS 2020		0.01	Neogene	1	Pleistocene - Calabrian - Gelasian	Calabrian															Pacific	130-806A-3H-4,116		0.319	159.361	-0.1317	160.174	Scotese & Wright 2018	Tropical	Planktonic foraminifera		calcite						-1.34
906	PF0007303			1.12	1.8	1.8	GTS 2020		0.01	Neogene	1	Pleistocene - Calabrian - Gelasian	Calabrian															Pacific	138-851E-2H-6		2.77	-110.572	2.5198	-109.778	Scotese & Wright 2018	Tropical	Planktonic foraminifera		calcite					1.87	-1.23
907	PF0007417			1.12	1.8	1.8	GTS 2020		0.01	Neogene	1	Pleistocene - Calabrian - Gelasian	Calabrian															Pacific	138-851E-2H-6		2.77	-110.572	2.5198	-109.778	Scotese & Wright 2018	Tropical	Planktonic foraminifera		calcite					1.72	-0.88
908	PF0006039			1.12	1.8	1.8	GTS 2020		0.01	Neogene	1	Pleistocene - Calabrian - Gelasian	Calabrian															Indian	117-722B-5H-5,2-4		16.622	59.7953	16.3542	59.5603	Scotese & Wright 2018	Tropical/Subtropical	Planktonic foraminifera		calcite						-0.23
909	PF0010459			1.13	1.8	1.8	GTS 2020		0.01	Neogene	1	Pleistocene - Calabrian - Gelasian	Calabrian															Pacific	138-847C-4H-1,90		0.193	-95.3202	0.1461	-95.8281	Scotese & Wright 2018	Tropical	Planktonic foraminifera		calcite						-0.36
910	PF0007423			1.13	1.8	1.8	GTS 2020		0.01	Neogene	1	Pleistocene - Calabrian - Gelasian	Calabrian															Pacific	138-851E-2H-6		2.77	-110.572	2.5176	-109.771	Scotese & Wright 2018	Tropical	Planktonic foraminifera		calcite					1.71	-0.87
911	PF0007476			1.13	1.8	1.8	GTS 2020		0.01	Neogene	1	Pleistocene - Calabrian - Gelasian	Calabrian															Pacific	138-851E-2H-6		2.77	-110.572	2.5176	-109.771	Scotese & Wright 2018	Tropical	Planktonic foraminifera		calcite					1.63	-0.67
912	PF0001890			1.13	1.8	1.8	GTS 2020		0.01	Neogene	1	Pleistocene - Calabrian - Gelasian	Calabrian															Indian	115-716B-5H-3,120-122		4.933	73.2833	4.5521	73.0941	Scotese & Wright 2018	Tropical	Planktonic foraminifera		calcite						-0.88
913	PF0001891			1.13	1.8	1.8	GTS 2020		0.01	Neogene	1	Pleistocene - Calabrian - Gelasian	Calabrian															Indian	115-716B-5H-3,140-142		4.933	73.2833	4.5521	73.0941	Scotese & Wright 2018	Tropical	Planktonic foraminifera		calcite						-0.76
914	PF0002098			1.13	1.8	1.8	GTS 2020		0.01	Neogene	1	Pleistocene - Calabrian - Gelasian	Calabrian															Indian	ODP-121/758.		5.384	90.3612	4.8124	90.1658	Scotese & Wright 2018	Tropical	Planktonic foraminifera		calcite					1.25	-1.15
915	PF0002099			1.13	1.8	1.8	GTS 2020		0.01	Neogene	1	Pleistocene - Calabrian - Gelasian	Calabrian															Indian	ODP-121/758.		5.384	90.3612	4.8124	90.1658	Scotese & Wright 2018	Tropical	Planktonic foraminifera		calcite					1.19	-1.44
916	PF0006783			1.13	1.8	1.8	GTS 2020		0.01	Neogene	1	Pleistocene - Calabrian - Gelasian	Calabrian															Indian	117-722B-5H-5,101		16.62	59.8	16.35	59.5581	Scotese & Wright 2018	Tropical/Subtropical	Planktonic foraminifera		calcite						-0.66
917	PF0006784			1.13	1.8	1.8	GTS 2020		0.01	Neogene	1	Pleistocene - Calabrian - Gelasian	Calabrian															Indian	117-722B-5H-5,121		16.62	59.8	16.35	59.5581	Scotese & Wright 2018	Tropical/Subtropical	Planktonic foraminifera		calcite						-0.64
918	PF0010769			1.14	1.8	1.8	GTS 2020		0.01	Neogene	1	Pleistocene - Calabrian - Gelasian	Calabrian															Pacific	89-586-4-2,51-53		-0.5	158.5	-0.968993	159.286	Scotese & Wright 2018	Tropical	Planktonic foraminifera		calcite						-1.06
919	PF0010460			1.14	1.8	1.8	GTS 2020		0.01	Neogene	1	Pleistocene - Calabrian - Gelasian	Calabrian															Pacific	138-847C-4H-1,133		0.193	-95.3202	0.1457	-95.8326	Scotese & Wright 2018	Tropical	Planktonic foraminifera		calcite						-0.68
920	PF0010461			1.14	1.8	1.8	GTS 2020		0.01	Neogene	1	Pleistocene - Calabrian - Gelasian	Calabrian															Pacific	138-847C-4H-1,135		0.193	-95.3202	0.1457	-95.8326	Scotese & Wright 2018	Tropical	Planktonic foraminifera		calcite						-1.08
921	PF0010035			1.14	1.8	1.8	GTS 2020		0.01	Neogene	1	Pleistocene - Calabrian - Gelasian	Calabrian															Pacific	130-806A-3H-5,6		0.319	159.361	-0.1398	160.188	Scotese & Wright 2018	Tropical	Planktonic foraminifera		calcite						-1.05
922	PF0007424			1.14	1.8	1.8	GTS 2020		0.01	Neogene	1	Pleistocene - Calabrian - Gelasian	Calabrian															Pacific	138-851E-2H-6		2.77	-110.572	2.5154	-109.763	Scotese & Wright 2018	Tropical	Planktonic foraminifera		calcite					1.69	-0.87
923	PF0007454			1.14	1.8	1.8	GTS 2020		0.01	Neogene	1	Pleistocene - Calabrian - Gelasian	Calabrian															Pacific	138-851E-2H-6		2.77	-110.572	2.5154	-109.763	Scotese & Wright 2018	Tropical	Planktonic foraminifera		calcite					1.61	-0.74
924	PF0001899			1.14	1.8	1.8	GTS 2020		0.01	Neogene	1	Pleistocene - Calabrian - Gelasian	Calabrian															Indian	115-716B-5H-4,20-22		4.933	73.2833	4.5487	73.0925	Scotese & Wright 2018	Tropical	Planktonic foraminifera		calcite						-0.66
925	PF0001900			1.14	1.8	1.8	GTS 2020		0.01	Neogene	1	Pleistocene - Calabrian - Gelasian	Calabrian															Indian	115-716B-5H-4,40-42		4.933	73.2833	4.5487	73.0925	Scotese & Wright 2018	Tropical	Planktonic foraminifera		calcite						-0.69
926	PF0001901			1.14	1.8	1.8	GTS 2020		0.01	Neogene	1	Pleistocene - Calabrian - Gelasian	Calabrian															Indian	115-716B-5H-4,60-62		4.933	73.2833	4.5487	73.0925	Scotese & Wright 2018	Tropical	Planktonic foraminifera		calcite						-0.89
927	PF0002100			1.14	1.8	1.8	GTS 2020		0.01	Neogene	1	Pleistocene - Calabrian - Gelasian	Calabrian															Indian	ODP-121/758.		5.384	90.3612	4.8074	90.164	Scotese & Wright 2018	Tropical	Planktonic foraminifera		calcite					1.58	-1.34
928	PF0006040			1.14	1.8	1.8	GTS 2020		0.01	Neogene	1	Pleistocene - Calabrian - Gelasian	Calabrian															Indian	117-722B-5H-5,35-37		16.622	59.7953	16.3494	59.556	Scotese & Wright 2018	Tropical/Subtropical	Planktonic foraminifera		calcite						-0.13
929	PF0006785			1.14	1.8	1.8	GTS 2020		0.01	Neogene	1	Pleistocene - Calabrian - Gelasian	Calabrian															Indian	117-722B-5H-5,141		16.62	59.8	16.3476	59.556	Scotese & Wright 2018	Tropical/Subtropical	Planktonic foraminifera		calcite						-1.1
930	PF0010462			1.15	1.8	1.8	GTS 2020		0.01	Neogene	1	Pleistocene - Calabrian - Gelasian	Calabrian															Pacific	138-847C-4H-2,22		0.193	-95.3202	0.1454	-95.8371	Scotese & Wright 2018	Tropical	Planktonic foraminifera		calcite						-1.13
931	PF0007320			1.15	1.8	1.8	GTS 2020		0.01	Neogene	1	Pleistocene - Calabrian - Gelasian	Calabrian															Pacific	138-851C-2H-5		2.77	-110.572	2.5132	-109.756	Scotese & Wright 2018	Tropical	Planktonic foraminifera		calcite					2	-1.18
932	PF0007377			1.15	1.8	1.8	GTS 2020		0.01	Neogene	1	Pleistocene - Calabrian - Gelasian	Calabrian															Pacific	138-851E-2H-6		2.77	-110.572	2.5132	-109.756	Scotese & Wright 2018	Tropical	Planktonic foraminifera		calcite					1.79	-1
933	PF0007388			1.15	1.8	1.8	GTS 2020		0.01	Neogene	1	Pleistocene - Calabrian - Gelasian	Calabrian															Pacific	138-851E-2H-6		2.77	-110.572	2.5132	-109.756	Scotese & Wright 2018	Tropical	Planktonic foraminifera		calcite					2.29	-0.97
934	PF0001896			1.15	1.8	1.8	GTS 2020		0.01	Neogene	1	Pleistocene - Calabrian - Gelasian	Calabrian															Indian	115-716B-5H-4,100-102		4.933	73.2833	4.5454	73.0908	Scotese & Wright 2018	Tropical	Planktonic foraminifera		calcite						-0.33
935	PF0001897			1.15	1.8	1.8	GTS 2020		0.01	Neogene	1	Pleistocene - Calabrian - Gelasian	Calabrian															Indian	115-716B-5H-4,120-122		4.933	73.2833	4.5454	73.0908	Scotese & Wright 2018	Tropical	Planktonic foraminifera		calcite						-0.26
936	PF0001902			1.15	1.8	1.8	GTS 2020		0.01	Neogene	1	Pleistocene - Calabrian - Gelasian	Calabrian															Indian	115-716B-5H-4,80-82		4.933	73.2833	4.5454	73.0908	Scotese & Wright 2018	Tropical	Planktonic foraminifera		calcite						-0.58
937	PF0002101			1.15	1.8	1.8	GTS 2020		0.01	Neogene	1	Pleistocene - Calabrian - Gelasian	Calabrian															Indian	ODP-121/758.		5.384	90.3612	4.8023	90.1623	Scotese & Wright 2018	Tropical	Planktonic foraminifera		calcite					1.39	-1.32
938	PF0002102			1.15	1.8	1.8	GTS 2020		0.01	Neogene	1	Pleistocene - Calabrian - Gelasian	Calabrian															Indian	ODP-121/758.		5.384	90.3612	4.8023	90.1623	Scotese & Wright 2018	Tropical	Planktonic foraminifera		calcite					1.41	-1.4
939	PF0002103			1.15	1.8	1.8	GTS 2020		0.01	Neogene	1	Pleistocene - Calabrian - Gelasian	Calabrian															Indian	ODP-121/758.		5.384	90.3612	4.8023	90.1623	Scotese & Wright 2018	Tropical	Planktonic foraminifera		calcite					1.66	-1.55
940	PF0006790			1.15	1.8	1.8	GTS 2020		0.01	Neogene	1	Pleistocene - Calabrian - Gelasian	Calabrian															Indian	117-722B-5H-6,11		16.62	59.8	16.3452	59.5538	Scotese & Wright 2018	Tropical/Subtropical	Planktonic foraminifera		calcite						-0.69
941	PF0006793			1.15	1.8	1.8	GTS 2020		0.01	Neogene	1	Pleistocene - Calabrian - Gelasian	Calabrian															Indian	117-722B-5H-6,31		16.62	59.8	16.3452	59.5538	Scotese & Wright 2018	Tropical/Subtropical	Planktonic foraminifera		calcite						-0.38
942	PF0010036			1.16	1.8	1.8	GTS 2020		0.01	Neogene	1	Pleistocene - Calabrian - Gelasian	Calabrian															Pacific	130-806A-3H-5,46		0.319	159.361	-0.1479	160.203	Scotese & Wright 2018	Tropical	Planktonic foraminifera		calcite						-1.36
943	PF0007272			1.16	1.8	1.8	GTS 2020		0.01	Neogene	1	Pleistocene - Calabrian - Gelasian	Calabrian															Pacific	138-851C-2H-5		2.77	-110.572	2.511	-109.749	Scotese & Wright 2018	Tropical	Planktonic foraminifera		calcite					2.36	-1.6
944	PF0007277			1.16	1.8	1.8	GTS 2020		0.01	Neogene	1	Pleistocene - Calabrian - Gelasian	Calabrian															Pacific	138-851E-2H-7		2.77	-110.572	2.511	-109.749	Scotese & Wright 2018	Tropical	Planktonic foraminifera		calcite					2.51	-1.55
945	PF0007313			1.16	1.8	1.8	GTS 2020		0.01	Neogene	1	Pleistocene - Calabrian - Gelasian	Calabrian															Pacific	138-851C-2H-5		2.77	-110.572	2.511	-109.749	Scotese & Wright 2018	Tropical	Planktonic foraminifera		calcite					2.41	-1.2
946	PF0007337			1.16	1.8	1.8	GTS 2020		0.01	Neogene	1	Pleistocene - Calabrian - Gelasian	Calabrian															Pacific	138-851E-2H-7		2.77	-110.572	2.511	-109.749	Scotese & Wright 2018	Tropical	Planktonic foraminifera		calcite					2.34	-1.11
947	PF0001898			1.16	1.8	1.8	GTS 2020		0.01	Neogene	1	Pleistocene - Calabrian - Gelasian	Calabrian															Indian	115-716B-5H-4,140-142		4.933	73.2833	4.542	73.0891	Scotese & Wright 2018	Tropical	Planktonic foraminifera		calcite						-0.45
948	PF0002104			1.16	1.8	1.8	GTS 2020		0.01	Neogene	1	Pleistocene - Calabrian - Gelasian	Calabrian															Indian	ODP-121/758.		5.384	90.3612	4.7973	90.1605	Scotese & Wright 2018	Tropical	Planktonic foraminifera		calcite					1.26	-1.51
949	PF0006794			1.16	1.8	1.8	GTS 2020		0.01	Neogene	1	Pleistocene - Calabrian - Gelasian	Calabrian															Indian	117-722B-5H-6,51		16.62	59.8	16.3428	59.5517	Scotese & Wright 2018	Tropical/Subtropical	Planktonic foraminifera		calcite						-0.96
950	PF0006795			1.16	1.8	1.8	GTS 2020		0.01	Neogene	1	Pleistocene - Calabrian - Gelasian	Calabrian															Indian	117-722B-5H-6,71		16.62	59.8	16.3428	59.5517	Scotese & Wright 2018	Tropical/Subtropical	Planktonic foraminifera		calcite						-0.3
951	PF0010463			1.17	1.8	1.8	GTS 2020		0.01	Neogene	1	Pleistocene - Calabrian - Gelasian	Calabrian															Pacific	138-847C-4H-2,68		0.193	-95.3202	0.1447	-95.846	Scotese & Wright 2018	Tropical	Planktonic foraminifera		calcite						-0.87
952	PF0010464			1.17	1.8	1.8	GTS 2020		0.01	Neogene	1	Pleistocene - Calabrian - Gelasian	Calabrian															Pacific	138-847C-4H-2,101		0.193	-95.3202	0.1447	-95.846	Scotese & Wright 2018	Tropical	Planktonic foraminifera		calcite						-0.94
953	PF0010037			1.17	1.8	1.8	GTS 2020		0.01	Neogene	1	Pleistocene - Calabrian - Gelasian	Calabrian															Pacific	130-806A-3H-5,86		0.319	159.361	-0.1519	160.21	Scotese & Wright 2018	Tropical	Planktonic foraminifera		calcite						-1.19
954	PF0007280			1.17	1.8	1.8	GTS 2020		0.01	Neogene	1	Pleistocene - Calabrian - Gelasian	Calabrian															Pacific	138-851E-2H-7		2.77	-110.572	2.5088	-109.742	Scotese & Wright 2018	Tropical	Planktonic foraminifera		calcite					2.49	-1.41
955	PF0007314			1.17	1.8	1.8	GTS 2020		0.01	Neogene	1	Pleistocene - Calabrian - Gelasian	Calabrian															Pacific	138-851C-2H-5		2.77	-110.572	2.5088	-109.742	Scotese & Wright 2018	Tropical	Planktonic foraminifera		calcite					2.12	-1.2
956	PF0001906			1.17	1.8	1.8	GTS 2020		0.01	Neogene	1	Pleistocene - Calabrian - Gelasian	Calabrian															Indian	115-716B-5H-5,20-22		4.933	73.2833	4.5386	73.0874	Scotese & Wright 2018	Tropical	Planktonic foraminifera		calcite						-0.36
957	PF0002105			1.17	1.8	1.8	GTS 2020		0.01	Neogene	1	Pleistocene - Calabrian - Gelasian	Calabrian															Indian	ODP-121/758.		5.384	90.3612	4.7922	90.1588	Scotese & Wright 2018	Tropical	Planktonic foraminifera		calcite					1.51	-1.45
958	PF0002106			1.17	1.8	1.8	GTS 2020		0.01	Neogene	1	Pleistocene - Calabrian - Gelasian	Calabrian															Indian	ODP-121/758.		5.384	90.3612	4.7922	90.1588	Scotese & Wright 2018	Tropical	Planktonic foraminifera		calcite					1.37	-1.55
959	PF0006796			1.17	1.8	1.8	GTS 2020		0.01	Neogene	1	Pleistocene - Calabrian - Gelasian	Calabrian															Indian	117-722B-5H-6,91		16.62	59.8	16.3404	59.5495	Scotese & Wright 2018	Tropical/Subtropical	Planktonic foraminifera		calcite						-0.19
960	PF0007373			1.18	1.8	1.8	GTS 2020		0.01	Neogene	1	Pleistocene - Calabrian - Gelasian	Calabrian															Pacific	138-851C-2H-5		2.77	-110.572	2.5067	-109.735	Scotese & Wright 2018	Tropical	Planktonic foraminifera		calcite					2.08	-1.02
961	PF0007472			1.18	1.8	1.8	GTS 2020		0.01	Neogene	1	Pleistocene - Calabrian - Gelasian	Calabrian															Pacific	138-851C-2H-5		2.77	-110.572	2.5067	-109.735	Scotese & Wright 2018	Tropical	Planktonic foraminifera		calcite					1.93	-0.68
962	PF0001907			1.18	1.8	1.8	GTS 2020		0.01	Neogene	1	Pleistocene - Calabrian - Gelasian	Calabrian															Indian	115-716B-5H-5,40-42		4.933	73.2833	4.5353	73.0858	Scotese & Wright 2018	Tropical	Planktonic foraminifera		calcite						-0.05
963	PF0002107			1.18	1.8	1.8	GTS 2020		0.01	Neogene	1	Pleistocene - Calabrian - Gelasian	Calabrian															Indian	ODP-121/758.		5.384	90.3612	4.7872	90.157	Scotese & Wright 2018	Tropical	Planktonic foraminifera		calcite					1.51	-1.15
964	PF0002108			1.18	1.8	1.8	GTS 2020		0.01	Neogene	1	Pleistocene - Calabrian - Gelasian	Calabrian															Indian	ODP-121/758.		5.384	90.3612	4.7872	90.157	Scotese & Wright 2018	Tropical	Planktonic foraminifera		calcite					1.44	-1.14
965	PF0006791			1.18	1.8	1.8	GTS 2020		0.01	Neogene	1	Pleistocene - Calabrian - Gelasian	Calabrian															Indian	117-722B-5H-6,111		16.62	59.8	16.3381	59.5474	Scotese & Wright 2018	Tropical/Subtropical	Planktonic foraminifera		calcite						-0.63
966	PF0006792			1.18	1.8	1.8	GTS 2020		0.01	Neogene	1	Pleistocene - Calabrian - Gelasian	Calabrian															Indian	117-722B-5H-6,131		16.62	59.8	16.3381	59.5474	Scotese & Wright 2018	Tropical/Subtropical	Planktonic foraminifera		calcite						-0.51
967	PF0010465			1.19	1.8	1.8	GTS 2020		0.01	Neogene	1	Pleistocene - Calabrian - Gelasian	Calabrian															Pacific	138-847C-4H-2,141		0.193	-95.3202	0.1439	-95.855	Scotese & Wright 2018	Tropical	Planktonic foraminifera		calcite						-0.89
968	PF0010038			1.19	1.8	1.8	GTS 2020		0.01	Neogene	1	Pleistocene - Calabrian - Gelasian	Calabrian															Pacific	130-806A-3H-5,126		0.319	159.361	-0.16	160.224	Scotese & Wright 2018	Tropical	Planktonic foraminifera		calcite						-1.37
969	PF0007398			1.19	1.8	1.8	GTS 2020		0.01	Neogene	1	Pleistocene - Calabrian - Gelasian	Calabrian															Pacific	138-851C-2H-5		2.77	-110.572	2.5045	-109.728	Scotese & Wright 2018	Tropical	Planktonic foraminifera		calcite					2	-0.95
970	PF0002109			1.19	1.8	1.8	GTS 2020		0.01	Neogene	1	Pleistocene - Calabrian - Gelasian	Calabrian															Indian	ODP-121/758.		5.384	90.3612	4.7821	90.1553	Scotese & Wright 2018	Tropical	Planktonic foraminifera		calcite					1.54	-1.37
971	PF0006797			1.19	1.8	1.8	GTS 2020		0.01	Neogene	1	Pleistocene - Calabrian - Gelasian	Calabrian															Indian	117-722B-5H-7,1		16.62	59.8	16.3357	59.5452	Scotese & Wright 2018	Tropical/Subtropical	Planktonic foraminifera		calcite						-0.37
972	PF0006798			1.19	1.8	1.8	GTS 2020		0.01	Neogene	1	Pleistocene - Calabrian - Gelasian	Calabrian															Indian	117-722B-5H-7,21		16.62	59.8	16.3357	59.5452	Scotese & Wright 2018	Tropical/Subtropical	Planktonic foraminifera		calcite						-0.37
973	PF0010466			1.2	1.8	1.8	GTS 2020		0.01	Neogene	1	Pleistocene - Calabrian - Gelasian	Calabrian															Pacific	138-847C-4H-3,36		0.193	-95.3202	0.1436	-95.8595	Scotese & Wright 2018	Tropical	Planktonic foraminifera		calcite						-0.48
974	PF0007478			1.2	1.8	1.8	GTS 2020		0.01	Neogene	1	Pleistocene - Calabrian - Gelasian	Calabrian															Pacific	138-851C-2H-5		2.77	-110.572	2.5023	-109.721	Scotese & Wright 2018	Tropical	Planktonic foraminifera		calcite					1.88	-0.66
975	PF0007523			1.2	1.8	1.8	GTS 2020		0.01	Neogene	1	Pleistocene - Calabrian - Gelasian	Calabrian															Pacific	138-851C-2H-5		2.77	-110.572	2.5023	-109.721	Scotese & Wright 2018	Tropical	Planktonic foraminifera		calcite					1.84	-0.48
976	PF0001908			1.2	1.8	1.8	GTS 2020		0.01	Neogene	1	Pleistocene - Calabrian - Gelasian	Calabrian															Indian	115-716B-5H-5,60-62		4.933	73.2833	4.5285	73.0824	Scotese & Wright 2018	Tropical	Planktonic foraminifera		calcite						-0.29
977	PF0002110			1.2	1.8	1.8	GTS 2020		0.01	Neogene	1	Pleistocene - Calabrian - Gelasian	Calabrian															Indian	ODP-121/758.		5.384	90.3612	4.7771	90.1535	Scotese & Wright 2018	Tropical	Planktonic foraminifera		calcite					1.61	-1.29
978	PF0002111			1.2	1.8	1.8	GTS 2020		0.01	Neogene	1	Pleistocene - Calabrian - Gelasian	Calabrian															Indian	ODP-121/758.		5.384	90.3612	4.7771	90.1535	Scotese & Wright 2018	Tropical	Planktonic foraminifera		calcite					1.39	-1.25
979	PF0006799			1.2	1.8	1.8	GTS 2020		0.01	Neogene	1	Pleistocene - Calabrian - Gelasian	Calabrian															Indian	117-722B-5H-7,41		16.62	59.8	16.3333	59.5431	Scotese & Wright 2018	Tropical/Subtropical	Planktonic foraminifera		calcite						-0.83
980	PF0010714			1.21	1.8	1.8	GTS 2020		0.01	Neogene	1	Pleistocene - Calabrian - Gelasian	Calabrian															Pacific	89-586-4-3,50-52		-0.5	158.5	-0.997965	159.334	Scotese & Wright 2018	Tropical	Planktonic foraminifera		calcite						-1.28
981	PF0010467			1.21	1.8	1.8	GTS 2020		0.01	Neogene	1	Pleistocene - Calabrian - Gelasian	Calabrian															Pacific	138-847C-4H-3,73		0.193	-95.3202	0.1432	-95.864	Scotese & Wright 2018	Tropical	Planktonic foraminifera		calcite						-0.7
982	PF0010039			1.21	1.8	1.8	GTS 2020		0.01	Neogene	1	Pleistocene - Calabrian - Gelasian	Calabrian															Pacific	130-806A-3H-6,16		0.319	159.361	-0.1681	160.239	Scotese & Wright 2018	Tropical	Planktonic foraminifera		calcite						-1.16
983	PF0007490			1.21	1.8	1.8	GTS 2020		0.01	Neogene	1	Pleistocene - Calabrian - Gelasian	Calabrian															Pacific	138-851C-2H-5		2.77	-110.572	2.5001	-109.714	Scotese & Wright 2018	Tropical	Planktonic foraminifera		calcite					1.69	-0.61
984	PF0001909			1.21	1.8	1.8	GTS 2020		0.01	Neogene	1	Pleistocene - Calabrian - Gelasian	Calabrian															Indian	115-716B-5H-5,80-82		4.933	73.2833	4.5252	73.0807	Scotese & Wright 2018	Tropical	Planktonic foraminifera		calcite						-0.34
985	PF0002112			1.21	1.8	1.8	GTS 2020		0.01	Neogene	1	Pleistocene - Calabrian - Gelasian	Calabrian															Indian	ODP-121/758.		5.384	90.3612	4.772	90.1518	Scotese & Wright 2018	Tropical	Planktonic foraminifera		calcite					1.41	-1.65
986	PF0002113			1.21	1.8	1.8	GTS 2020		0.01	Neogene	1	Pleistocene - Calabrian - Gelasian	Calabrian															Indian	ODP-121/758.		5.384	90.3612	4.772	90.1518	Scotese & Wright 2018	Tropical	Planktonic foraminifera		calcite					1.46	-1.36
987	PF0007465			1.22	1.8	1.8	GTS 2020		0.01	Neogene	1	Pleistocene - Calabrian - Gelasian	Calabrian															Pacific	138-851C-2H-5		2.77	-110.572	2.4979	-109.707	Scotese & Wright 2018	Tropical	Planktonic foraminifera		calcite					1.72	-0.7
988	PF0007536			1.22	1.8	1.8	GTS 2020		0.01	Neogene	1	Pleistocene - Calabrian - Gelasian	Calabrian															Pacific	138-851C-2H-5		2.77	-110.572	2.4979	-109.707	Scotese & Wright 2018	Tropical	Planktonic foraminifera		calcite					1.62	-0.38
989	PF0010468			1.23	1.8	1.8	GTS 2020		0.01	Neogene	1	Pleistocene - Calabrian - Gelasian	Calabrian															Pacific	138-847C-4H-3,113		0.193	-95.3202	0.1425	-95.873	Scotese & Wright 2018	Tropical	Planktonic foraminifera		calcite						-0.76
990	PF0010040			1.23	1.8	1.8	GTS 2020		0.01	Neogene	1	Pleistocene - Calabrian - Gelasian	Calabrian															Pacific	130-806A-3H-6,56		0.319	159.361	-0.1762	160.253	Scotese & Wright 2018	Tropical	Planktonic foraminifera		calcite						-1
991	PF0007352			1.23	1.8	1.8	GTS 2020		0.01	Neogene	1	Pleistocene - Calabrian - Gelasian	Calabrian															Pacific	138-851E-3H-1		2.77	-110.572	2.4957	-109.7	Scotese & Wright 2018	Tropical	Planktonic foraminifera		calcite					1.97	-1.06
992	PF0007381			1.23	1.8	1.8	GTS 2020		0.01	Neogene	1	Pleistocene - Calabrian - Gelasian	Calabrian															Pacific	138-851C-2H-5		2.77	-110.572	2.4957	-109.7	Scotese & Wright 2018	Tropical	Planktonic foraminifera		calcite					1.89	-0.99
993	PF0001903			1.23	1.8	1.8	GTS 2020		0.01	Neogene	1	Pleistocene - Calabrian - Gelasian	Calabrian															Indian	115-716B-5H-5,100-102		4.933	73.2833	4.5185	73.0774	Scotese & Wright 2018	Tropical	Planktonic foraminifera		calcite						-0.37
994	PF0002114			1.23	1.8	1.8	GTS 2020		0.01	Neogene	1	Pleistocene - Calabrian - Gelasian	Calabrian															Indian	ODP-121/758.		5.384	90.3612	4.7619	90.1483	Scotese & Wright 2018	Tropical	Planktonic foraminifera		calcite					1.18	-1.21
995	PF0007286			1.24	1.8	1.8	GTS 2020		0.01	Neogene	1	Pleistocene - Calabrian - Gelasian	Calabrian															Pacific	138-851E-3H-1		2.77	-110.572	2.4935	-109.693	Scotese & Wright 2018	Tropical	Planktonic foraminifera		calcite					1.79	-1.33
996	PF0007315			1.24	1.8	1.8	GTS 2020		0.01	Neogene	1	Pleistocene - Calabrian - Gelasian	Calabrian															Pacific	138-851C-2H-5		2.77	-110.572	2.4935	-109.693	Scotese & Wright 2018	Tropical	Planktonic foraminifera		calcite					2.04	-1.2
997	PF0001904			1.24	1.8	1.8	GTS 2020		0.01	Neogene	1	Pleistocene - Calabrian - Gelasian	Calabrian															Indian	115-716B-5H-5,120-122		4.933	73.2833	4.5151	73.0757	Scotese & Wright 2018	Tropical	Planktonic foraminifera		calcite						-0.61
998	PF0002115			1.24	1.8	1.8	GTS 2020		0.01	Neogene	1	Pleistocene - Calabrian - Gelasian	Calabrian															Indian	ODP-121/758.		5.384	90.3612	4.7569	90.1465	Scotese & Wright 2018	Tropical	Planktonic foraminifera		calcite					1.23	-0.88
999	PF0002116			1.24	1.8	1.8	GTS 2020		0.01	Neogene	1	Pleistocene - Calabrian - Gelasian	Calabrian															Indian	ODP-121/758.		5.384	90.3612	4.7569	90.1465	Scotese & Wright 2018	Tropical	Planktonic foraminifera		calcite					1.39	-0.73
1000	PF0006041			1.24	1.8	1.8	GTS 2020		0.01	Neogene	1	Pleistocene - Calabrian - Gelasian	Calabrian															Indian	117-722B-5H-CC,0-6		16.622	59.7953	16.3255	59.5345	Scotese & Wright 2018	Tropical/Subtropical	Planktonic foraminifera		calcite						-0.81
1001	PF0006800			1.24	1.8	1.8	GTS 2020		0.01	Neogene	1	Pleistocene - Calabrian - Gelasian	Calabrian															Indian	117-722B-6H-1,1		16.62	59.8	16.3237	59.5345	Scotese & Wright 2018	Tropical/Subtropical	Planktonic foraminifera		calcite						-0.17
1002	PF0010469			1.25	1.8	1.8	GTS 2020		0.01	Neogene	1	Pleistocene - Calabrian - Gelasian	Calabrian															Pacific	138-847C-4H-4,6		0.193	-95.3202	0.1417	-95.882	Scotese & Wright 2018	Tropical	Planktonic foraminifera		calcite						-1.46
1003	PF0010041			1.25	1.8	1.8	GTS 2020		0.01	Neogene	1	Pleistocene - Calabrian - Gelasian	Calabrian															Pacific	130-806A-3H-6,106		0.319	159.361	-0.1843	160.268	Scotese & Wright 2018	Tropical	Planktonic foraminifera		calcite						-1.08
1004	PF0010042			1.25	1.8	1.8	GTS 2020		0.01	Neogene	1	Pleistocene - Calabrian - Gelasian	Calabrian															Pacific	130-806A-4H-7,64		0.319	159.361	-0.1843	160.268	Scotese & Wright 2018	Tropical	Planktonic foraminifera		calcite						-1.01
1005	PF0007291			1.25	1.8	1.8	GTS 2020		0.01	Neogene	1	Pleistocene - Calabrian - Gelasian	Calabrian															Pacific	138-851C-2H-5		2.77	-110.572	2.4913	-109.686	Scotese & Wright 2018	Tropical	Planktonic foraminifera		calcite					2	-1.3
1006	PF0007304			1.25	1.8	1.8	GTS 2020		0.01	Neogene	1	Pleistocene - Calabrian - Gelasian	Calabrian															Pacific	138-851E-3H-1		2.77	-110.572	2.4913	-109.686	Scotese & Wright 2018	Tropical	Planktonic foraminifera		calcite					1.75	-1.23
1007	PF0007353			1.25	1.8	1.8	GTS 2020		0.01	Neogene	1	Pleistocene - Calabrian - Gelasian	Calabrian															Pacific	138-851E-3H-1		2.77	-110.572	2.4913	-109.686	Scotese & Wright 2018	Tropical	Planktonic foraminifera		calcite					1.67	-1.06
1008	PF0007437			1.25	1.8	1.8	GTS 2020		0.01	Neogene	1	Pleistocene - Calabrian - Gelasian	Calabrian															Pacific	138-851E-3H-1		2.77	-110.572	2.4913	-109.686	Scotese & Wright 2018	Tropical	Planktonic foraminifera		calcite					1.58	-0.8
1009	PF0001905			1.25	1.8	1.8	GTS 2020		0.01	Neogene	1	Pleistocene - Calabrian - Gelasian	Calabrian															Indian	115-716B-5H-5,140-142		4.933	73.2833	4.5117	73.074	Scotese & Wright 2018	Tropical	Planktonic foraminifera		calcite						-0.6
1010	PF0002117			1.25	1.8	1.8	GTS 2020		0.01	Neogene	1	Pleistocene - Calabrian - Gelasian	Calabrian															Indian	ODP-121/758.		5.384	90.3612	4.7518	90.1447	Scotese & Wright 2018	Tropical	Planktonic foraminifera		calcite					1.46	-1.32
1011	PF0002118			1.25	1.8	1.8	GTS 2020		0.01	Neogene	1	Pleistocene - Calabrian - Gelasian	Calabrian															Indian	ODP-121/758.		5.384	90.3612	4.7518	90.1447	Scotese & Wright 2018	Tropical	Planktonic foraminifera		calcite					1.57	-1.26
1012	PF0006803			1.25	1.8	1.8	GTS 2020		0.01	Neogene	1	Pleistocene - Calabrian - Gelasian	Calabrian															Indian	117-722B-6H-1,21		16.62	59.8	16.3214	59.5324	Scotese & Wright 2018	Tropical/Subtropical	Planktonic foraminifera		calcite						-0.39
1013	PF0006804			1.25	1.8	1.8	GTS 2020		0.01	Neogene	1	Pleistocene - Calabrian - Gelasian	Calabrian															Indian	117-722B-6H-1,41		16.62	59.8	16.3214	59.5324	Scotese & Wright 2018	Tropical/Subtropical	Planktonic foraminifera		calcite						-0.49
1014	PF0010470			1.26	1.8	1.8	GTS 2020		0.01	Neogene	1	Pleistocene - Calabrian - Gelasian	Calabrian															Pacific	138-847C-4H-4,41		0.193	-95.3202	0.1414	-95.8865	Scotese & Wright 2018	Tropical	Planktonic foraminifera		calcite						-1
1015	PF0010043			1.26	1.8	1.8	GTS 2020		0.01	Neogene	1	Pleistocene - Calabrian - Gelasian	Calabrian															Pacific	130-806A-3H-6,136		0.319	159.361	-0.1884	160.275	Scotese & Wright 2018	Tropical	Planktonic foraminifera		calcite						-1.38
1016	PF0007473			1.26	1.8	1.8	GTS 2020		0.01	Neogene	1	Pleistocene - Calabrian - Gelasian	Calabrian															Pacific	138-851E-3H-1		2.77	-110.572	2.4891	-109.678	Scotese & Wright 2018	Tropical	Planktonic foraminifera		calcite					1.63	-0.68
1017	PF0007537			1.26	1.8	1.8	GTS 2020		0.01	Neogene	1	Pleistocene - Calabrian - Gelasian	Calabrian															Pacific	138-851E-3H-1		2.77	-110.572	2.4891	-109.678	Scotese & Wright 2018	Tropical	Planktonic foraminifera		calcite					1.45	-0.38
1018	PF0002119			1.26	1.8	1.8	GTS 2020		0.01	Neogene	1	Pleistocene - Calabrian - Gelasian	Calabrian															Indian	ODP-121/758.		5.384	90.3612	4.7468	90.143	Scotese & Wright 2018	Tropical	Planktonic foraminifera		calcite					1.68	-1.37
1019	PF0006042			1.26	1.8	1.8	GTS 2020		0.01	Neogene	1	Pleistocene - Calabrian - Gelasian	Calabrian															Indian	117-722B-6H-1,18-20		16.622	59.7953	16.3208	59.5302	Scotese & Wright 2018	Tropical/Subtropical	Planktonic foraminifera		calcite						-0.34
1020	PF0006805			1.26	1.8	1.8	GTS 2020		0.01	Neogene	1	Pleistocene - Calabrian - Gelasian	Calabrian															Indian	117-722B-6H-1,61		16.62	59.8	16.319	59.5302	Scotese & Wright 2018	Tropical/Subtropical	Planktonic foraminifera		calcite						-0.34
1021	PF0007335			1.27	1.8	1.8	GTS 2020		0.01	Neogene	1	Pleistocene - Calabrian - Gelasian	Calabrian															Pacific	138-851E-3H-1		2.77	-110.572	2.4869	-109.671	Scotese & Wright 2018	Tropical	Planktonic foraminifera		calcite					2.17	-1.12
1022	PF0007340			1.27	1.8	1.8	GTS 2020		0.01	Neogene	1	Pleistocene - Calabrian - Gelasian	Calabrian															Pacific	138-851E-3H-1		2.77	-110.572	2.4869	-109.671	Scotese & Wright 2018	Tropical	Planktonic foraminifera		calcite					1.93	-1.1
1023	PF0001910			1.27	1.8	1.8	GTS 2020		0.01	Neogene	1	Pleistocene - Calabrian - Gelasian	Calabrian															Indian	115-716B-5H-6,20-22		4.933	73.2833	4.505	73.0707	Scotese & Wright 2018	Tropical	Planktonic foraminifera		calcite						-0.83
1024	PF0002120			1.27	1.8	1.8	GTS 2020		0.01	Neogene	1	Pleistocene - Calabrian - Gelasian	Calabrian															Indian	ODP-121/758.		5.384	90.3612	4.7417	90.1412	Scotese & Wright 2018	Tropical	Planktonic foraminifera		calcite					1.76	-1.84
1025	PF0002121			1.27	1.8	1.8	GTS 2020		0.01	Neogene	1	Pleistocene - Calabrian - Gelasian	Calabrian															Indian	ODP-121/758.		5.384	90.3612	4.7417	90.1412	Scotese & Wright 2018	Tropical	Planktonic foraminifera		calcite					1.39	-1.12
1026	PF0006801			1.27	1.8	1.8	GTS 2020		0.01	Neogene	1	Pleistocene - Calabrian - Gelasian	Calabrian															Indian	117-722B-6H-1,101		16.62	59.8	16.3166	59.5281	Scotese & Wright 2018	Tropical/Subtropical	Planktonic foraminifera		calcite						-0.64
1027	PF0006806			1.27	1.8	1.8	GTS 2020		0.01	Neogene	1	Pleistocene - Calabrian - Gelasian	Calabrian															Indian	117-722B-6H-1,81		16.62	59.8	16.3166	59.5281	Scotese & Wright 2018	Tropical/Subtropical	Planktonic foraminifera		calcite						-0.49
1028	PF0010471			1.27	1.8	1.8	GTS 2020		0.01	Neogene	1	Pleistocene - Calabrian - Gelasian	Calabrian															Pacific	138-847C-4H-4,81		0.193	-95.3202	0.141	-95.891	Scotese & Wright 2018	Tropical	Planktonic foraminifera		calcite						-0.51
1029	PF0007331			1.28	1.8	1.8	GTS 2020		0.01	Neogene	1	Pleistocene - Calabrian - Gelasian	Calabrian															Pacific	138-851E-3H-1		2.77	-110.572	2.4847	-109.664	Scotese & Wright 2018	Tropical	Planktonic foraminifera		calcite					2.15	-1.14
1030	PF0007354			1.28	1.8	1.8	GTS 2020		0.01	Neogene	1	Pleistocene - Calabrian - Gelasian	Calabrian															Pacific	138-851E-3H-1		2.77	-110.572	2.4847	-109.664	Scotese & Wright 2018	Tropical	Planktonic foraminifera		calcite					1.9	-1.06
1031	PF0001911			1.28	1.8	1.8	GTS 2020		0.01	Neogene	1	Pleistocene - Calabrian - Gelasian	Calabrian															Indian	115-716B-5H-6,40-42		4.933	73.2833	4.5016	73.069	Scotese & Wright 2018	Tropical	Planktonic foraminifera		calcite						-0.65
1032	PF0002122			1.28	1.8	1.8	GTS 2020		0.01	Neogene	1	Pleistocene - Calabrian - Gelasian	Calabrian															Indian	ODP-121/758.		5.384	90.3612	4.7367	90.1395	Scotese & Wright 2018	Tropical	Planktonic foraminifera		calcite					1.43	-1.07
1033	PF0002123			1.28	1.8	1.8	GTS 2020		0.01	Neogene	1	Pleistocene - Calabrian - Gelasian	Calabrian															Indian	ODP-121/758.		5.384	90.3612	4.7367	90.1395	Scotese & Wright 2018	Tropical	Planktonic foraminifera		calcite					1.51	-1.04
1034	PF0006802			1.28	1.8	1.8	GTS 2020		0.01	Neogene	1	Pleistocene - Calabrian - Gelasian	Calabrian															Indian	117-722B-6H-1,121		16.62	59.8	16.3142	59.5259	Scotese & Wright 2018	Tropical/Subtropical	Planktonic foraminifera		calcite						-0.36
1035	PF0010472			1.28	1.8	1.8	GTS 2020		0.01	Neogene	1	Pleistocene - Calabrian - Gelasian	Calabrian															Pacific	138-847C-4H-4,126		0.193	-95.3202	0.1407	-95.8955	Scotese & Wright 2018	Tropical	Planktonic foraminifera		calcite						-0.81
1036	PF0010664			1.29	1.8	1.8	GTS 2020		0.01	Neogene	1	Pleistocene - Calabrian - Gelasian	Calabrian															Pacific	89-586-4-4,50-52		-0.5	158.5	-1.0311	159.389	Scotese & Wright 2018	Tropical	Planktonic foraminifera		calcite						-1.64
1037	PF0010715			1.29	1.8	1.8	GTS 2020		0.01	Neogene	1	Pleistocene - Calabrian - Gelasian	Calabrian															Pacific	89-586-4-4,50-52		-0.5	158.5	-1.0311	159.389	Scotese & Wright 2018	Tropical	Planktonic foraminifera		calcite						-1.28
1038	PF0010044			1.29	1.8	1.8	GTS 2020		0.01	Neogene	1	Pleistocene - Calabrian - Gelasian	Calabrian															Pacific	130-806A-4H-1,6		0.319	159.361	-0.2005	160.297	Scotese & Wright 2018	Tropical	Planktonic foraminifera		calcite						-1.26
1039	PF0007443			1.29	1.8	1.8	GTS 2020		0.01	Neogene	1	Pleistocene - Calabrian - Gelasian	Calabrian															Pacific	138-851E-3H-1		2.77	-110.572	2.4826	-109.657	Scotese & Wright 2018	Tropical	Planktonic foraminifera		calcite					1.48	-0.79
1040	PF0007498			1.29	1.8	1.8	GTS 2020		0.01	Neogene	1	Pleistocene - Calabrian - Gelasian	Calabrian															Pacific	138-851E-3H-1		2.77	-110.572	2.4826	-109.657	Scotese & Wright 2018	Tropical	Planktonic foraminifera		calcite					1.63	-0.56
1041	PF0001912			1.29	1.8	1.8	GTS 2020		0.01	Neogene	1	Pleistocene - Calabrian - Gelasian	Calabrian															Indian	115-716B-5H-6,60-62		4.933	73.2833	4.4983	73.0673	Scotese & Wright 2018	Tropical	Planktonic foraminifera		calcite						-0.26
1042	PF0002124			1.29	1.8	1.8	GTS 2020		0.01	Neogene	1	Pleistocene - Calabrian - Gelasian	Calabrian															Indian	ODP-121/758.		5.384	90.3612	4.7316	90.1377	Scotese & Wright 2018	Tropical	Planktonic foraminifera		calcite					1.72	-1.21
1043	PF0006807			1.29	1.8	1.8	GTS 2020		0.01	Neogene	1	Pleistocene - Calabrian - Gelasian	Calabrian															Indian	117-722B-6H-2,11		16.62	59.8	16.3118	59.5238	Scotese & Wright 2018	Tropical/Subtropical	Planktonic foraminifera		calcite						-0.27
1044	PF0010473			1.29	1.8	1.8	GTS 2020		0.01	Neogene	1	Pleistocene - Calabrian - Gelasian	Calabrian															Pacific	138-847C-4H-5,13		0.193	-95.3202	0.1403	-95.8999	Scotese & Wright 2018	Tropical	Planktonic foraminifera		calcite						-0.87
1045	PF0010045			1.3	1.8	1.8	GTS 2020		0.01	Neogene	1	Pleistocene - Calabrian - Gelasian	Calabrian															Pacific	130-806A-3H-7,66		0.319	159.361	-0.2046	160.304	Scotese & Wright 2018	Tropical	Planktonic foraminifera		calcite						-1.26
1046	PF0007426			1.3	1.8	1.8	GTS 2020		0.01	Neogene	1	Pleistocene - Calabrian - Gelasian	Calabrian															Pacific	138-851E-3H-2		2.77	-110.572	2.4804	-109.65	Scotese & Wright 2018	Tropical	Planktonic foraminifera		calcite					1.64	-0.85
1047	PF0007480			1.3	1.8	1.8	GTS 2020		0.01	Neogene	1	Pleistocene - Calabrian - Gelasian	Calabrian															Pacific	138-851E-3H-2		2.77	-110.572	2.4804	-109.65	Scotese & Wright 2018	Tropical	Planktonic foraminifera		calcite					1.81	-0.64
1048	PF0002125			1.3	1.8	1.8	GTS 2020		0.01	Neogene	1	Pleistocene - Calabrian - Gelasian	Calabrian															Indian	ODP-121/758.		5.384	90.3612	4.7266	90.136	Scotese & Wright 2018	Tropical	Planktonic foraminifera		calcite					1.79	-1.64
1049	PF0002126			1.3	1.8	1.8	GTS 2020		0.01	Neogene	1	Pleistocene - Calabrian - Gelasian	Calabrian															Indian	ODP-121/758.		5.384	90.3612	4.7266	90.136	Scotese & Wright 2018	Tropical	Planktonic foraminifera		calcite					1.44	-1.64
1050	PF0006810			1.3	1.8	1.8	GTS 2020		0.01	Neogene	1	Pleistocene - Calabrian - Gelasian	Calabrian															Indian	117-722B-6H-2,31		16.62	59.8	16.3094	59.5216	Scotese & Wright 2018	Tropical/Subtropical	Planktonic foraminifera		calcite						-0.45
1051	PF0006811			1.3	1.8	1.8	GTS 2020		0.01	Neogene	1	Pleistocene - Calabrian - Gelasian	Calabrian															Indian	117-722B-6H-2,51		16.62	59.8	16.3094	59.5216	Scotese & Wright 2018	Tropical/Subtropical	Planktonic foraminifera		calcite						-0.66
1052	PF0010474			1.3	1.8	1.8	GTS 2020		0.01	Neogene	1	Pleistocene - Calabrian - Gelasian	Calabrian															Pacific	138-847C-4H-5,53		0.193	-95.3202	0.1399	-95.9044	Scotese & Wright 2018	Tropical	Planktonic foraminifera		calcite						-0.87
1053	PF0010046			1.31	1.8	1.8	GTS 2020		0.01	Neogene	1	Pleistocene - Calabrian - Gelasian	Calabrian															Pacific	130-806A-4H-1,126		0.319	159.361	-0.2086	160.311	Scotese & Wright 2018	Tropical	Planktonic foraminifera		calcite						-1.3
1054	PF0001678			1.31	1.8	1.8	GTS 2020		0.007	Neogene	1	Pleistocene - Calabrian - Gelasian	Calabrian															Atlantic	Site 925		0.32	159.369	-0.208	160.321	Scotese & Wright 2018	Tropical	Planktonic foraminifera		calcite					1.79	-0.65
1055	PF0007374			1.31	1.8	1.8	GTS 2020		0.01	Neogene	1	Pleistocene - Calabrian - Gelasian	Calabrian															Pacific	138-851E-3H-2		2.77	-110.572	2.4782	-109.643	Scotese & Wright 2018	Tropical	Planktonic foraminifera		calcite					2.05	-1.02
1056	PF0007382			1.31	1.8	1.8	GTS 2020		0.01	Neogene	1	Pleistocene - Calabrian - Gelasian	Calabrian															Pacific	138-851E-3H-2		2.77	-110.572	2.4782	-109.643	Scotese & Wright 2018	Tropical	Planktonic foraminifera		calcite					1.93	-0.98
1057	PF0002127			1.31	1.8	1.8	GTS 2020		0.01	Neogene	1	Pleistocene - Calabrian - Gelasian	Calabrian															Indian	ODP-121/758.		5.384	90.3612	4.7215	90.1342	Scotese & Wright 2018	Tropical	Planktonic foraminifera		calcite					1.39	-1.32
1058	PF0002128			1.31	1.8	1.8	GTS 2020		0.01	Neogene	1	Pleistocene - Calabrian - Gelasian	Calabrian															Indian	ODP-121/758.		5.384	90.3612	4.7215	90.1342	Scotese & Wright 2018	Tropical	Planktonic foraminifera		calcite					1.5	-1.5
1059	PF0006812			1.31	1.8	1.8	GTS 2020		0.01	Neogene	1	Pleistocene - Calabrian - Gelasian	Calabrian															Indian	117-722B-6H-2,71		16.62	59.8	16.307	59.5195	Scotese & Wright 2018	Tropical/Subtropical	Planktonic foraminifera		calcite						-0.9
1060	PF0006813			1.31	1.8	1.8	GTS 2020		0.01	Neogene	1	Pleistocene - Calabrian - Gelasian	Calabrian															Indian	117-722B-6H-2,91		16.62	59.8	16.307	59.5195	Scotese & Wright 2018	Tropical/Subtropical	Planktonic foraminifera		calcite						-0.73
1061	PF0010047			1.32	1.8	1.8	GTS 2020		0.01	Neogene	1	Pleistocene - Calabrian - Gelasian	Calabrian															Pacific	130-806A-4H-2,16		0.319	159.361	-0.2127	160.319	Scotese & Wright 2018	Tropical	Planktonic foraminifera		calcite						-1.13
1062	PF0007305			1.32	1.8	1.8	GTS 2020		0.01	Neogene	1	Pleistocene - Calabrian - Gelasian	Calabrian															Pacific	138-851E-3H-2		2.77	-110.572	2.476	-109.636	Scotese & Wright 2018	Tropical	Planktonic foraminifera		calcite					2.08	-1.23
1063	PF0007362			1.32	1.8	1.8	GTS 2020		0.01	Neogene	1	Pleistocene - Calabrian - Gelasian	Calabrian															Pacific	138-851E-3H-2		2.77	-110.572	2.476	-109.636	Scotese & Wright 2018	Tropical	Planktonic foraminifera		calcite					2.38	-1.04
1064	PF0002129			1.32	1.8	1.8	GTS 2020		0.01	Neogene	1	Pleistocene - Calabrian - Gelasian	Calabrian															Indian	ODP-121/758.		5.384	90.3612	4.7165	90.1324	Scotese & Wright 2018	Tropical	Planktonic foraminifera		calcite					1.54	-1.47
1065	PF0007575			1.32	1.8	1.8	GTS 2020		0.01	Neogene	1	Pleistocene - Calabrian - Gelasian	Calabrian															Pacific	31-292-2H-3,103-105		15.819	124.651	15.7862	124.886	Scotese & Wright 2018	Tropical/Subtropical	Planktonic foraminifera		calcite						-1.65
1066	PF0006043			1.32	1.8	1.8	GTS 2020		0.01	Neogene	1	Pleistocene - Calabrian - Gelasian	Calabrian															Indian	117-722B-6H-2,70-72		16.622	59.7953	16.3065	59.5174	Scotese & Wright 2018	Tropical/Subtropical	Planktonic foraminifera		calcite						-0.86
1067	PF0006808			1.32	1.8	1.8	GTS 2020		0.01	Neogene	1	Pleistocene - Calabrian - Gelasian	Calabrian															Indian	117-722B-6H-2,111		16.62	59.8	16.3047	59.5174	Scotese & Wright 2018	Tropical/Subtropical	Planktonic foraminifera		calcite						-0.73
1068	PF0010475			1.32	1.8	1.8	GTS 2020		0.01	Neogene	1	Pleistocene - Calabrian - Gelasian	Calabrian															Pacific	138-847C-4H-5,96		0.193	-95.3202	0.1392	-95.9134	Scotese & Wright 2018	Tropical	Planktonic foraminifera		calcite						-0.51
1069	PF0007341			1.33	1.8	1.8	GTS 2020		0.01	Neogene	1	Pleistocene - Calabrian - Gelasian	Calabrian															Pacific	138-851E-3H-2		2.77	-110.572	2.4738	-109.629	Scotese & Wright 2018	Tropical	Planktonic foraminifera		calcite					1.99	-1.1
1070	PF0007399			1.33	1.8	1.8	GTS 2020		0.01	Neogene	1	Pleistocene - Calabrian - Gelasian	Calabrian															Pacific	138-851E-3H-2		2.77	-110.572	2.4738	-109.629	Scotese & Wright 2018	Tropical	Planktonic foraminifera		calcite					1.8	-0.95
1071	PF0010476			1.33	1.8	1.8	GTS 2020		0.01	Neogene	1	Pleistocene - Calabrian - Gelasian	Calabrian															Pacific	138-847C-4H-5,133		0.193	-95.3202	0.1389	-95.9179	Scotese & Wright 2018	Tropical	Planktonic foraminifera		calcite						-0.88
1072	PF0010048			1.34	1.8	1.8	GTS 2020		0.01	Neogene	1	Pleistocene - Calabrian - Gelasian	Calabrian															Pacific	130-806A-4H-2,56		0.319	159.361	-0.2208	160.333	Scotese & Wright 2018	Tropical	Planktonic foraminifera		calcite						-1.28
1073	PF0007345			1.34	1.8	1.8	GTS 2020		0.01	Neogene	1	Pleistocene - Calabrian - Gelasian	Calabrian															Pacific	138-851E-3H-2		2.77	-110.572	2.4716	-109.622	Scotese & Wright 2018	Tropical	Planktonic foraminifera		calcite					1.65	-1.09
1074	PF0007438			1.34	1.8	1.8	GTS 2020		0.01	Neogene	1	Pleistocene - Calabrian - Gelasian	Calabrian															Pacific	138-851E-3H-2		2.77	-110.572	2.4716	-109.622	Scotese & Wright 2018	Tropical	Planktonic foraminifera		calcite					1.77	-0.8
1075	PF0002130			1.34	1.8	1.8	GTS 2020		0.01	Neogene	1	Pleistocene - Calabrian - Gelasian	Calabrian															Indian	ODP-121/758.		5.384	90.3612	4.7064	90.1289	Scotese & Wright 2018	Tropical	Planktonic foraminifera		calcite					1.83	-1.07
1076	PF0002131			1.34	1.8	1.8	GTS 2020		0.01	Neogene	1	Pleistocene - Calabrian - Gelasian	Calabrian															Indian	ODP-121/758.		5.384	90.3612	4.7064	90.1289	Scotese & Wright 2018	Tropical	Planktonic foraminifera		calcite					1.9	-1.59
1077	PF0006809			1.34	1.8	1.8	GTS 2020		0.01	Neogene	1	Pleistocene - Calabrian - Gelasian	Calabrian															Indian	117-722B-6H-2,131		16.62	59.8	16.2999	59.5131	Scotese & Wright 2018	Tropical/Subtropical	Planktonic foraminifera		calcite						-0.54
1078	PF0006814			1.34	1.8	1.8	GTS 2020		0.01	Neogene	1	Pleistocene - Calabrian - Gelasian	Calabrian															Indian	117-722B-6H-3,1		16.62	59.8	16.2999	59.5131	Scotese & Wright 2018	Tropical/Subtropical	Planktonic foraminifera		calcite						-0.69
1079	PF0010477			1.34	1.8	1.8	GTS 2020		0.01	Neogene	1	Pleistocene - Calabrian - Gelasian	Calabrian															Pacific	138-847C-4H-6,21		0.193	-95.3202	0.1385	-95.9224	Scotese & Wright 2018	Tropical	Planktonic foraminifera		calcite						-0.91
1080	PF0010478			1.34	1.8	1.8	GTS 2020		0.01	Neogene	1	Pleistocene - Calabrian - Gelasian	Calabrian															Pacific	138-847C-4H-6,41		0.193	-95.3202	0.1385	-95.9224	Scotese & Wright 2018	Tropical	Planktonic foraminifera		calcite						-0.92
1081	PF0007375			1.35	1.8	1.8	GTS 2020		0.01	Neogene	1	Pleistocene - Calabrian - Gelasian	Calabrian															Pacific	138-851E-3H-2		2.77	-110.572	2.4695	-109.615	Scotese & Wright 2018	Tropical	Planktonic foraminifera		calcite					1.76	-1.02
1082	PF0002132			1.35	1.8	1.8	GTS 2020		0.01	Neogene	1	Pleistocene - Calabrian - Gelasian	Calabrian															Indian	ODP-121/758.		5.384	90.3612	4.7013	90.1271	Scotese & Wright 2018	Tropical	Planktonic foraminifera		calcite					1.56	-1.82
1083	PF0002133			1.35	1.8	1.8	GTS 2020		0.01	Neogene	1	Pleistocene - Calabrian - Gelasian	Calabrian															Indian	ODP-121/758.		5.384	90.3612	4.7013	90.1271	Scotese & Wright 2018	Tropical	Planktonic foraminifera		calcite					1.56	-1.36
1084	PF0006818			1.35	1.8	1.8	GTS 2020		0.01	Neogene	1	Pleistocene - Calabrian - Gelasian	Calabrian															Indian	117-722B-6H-3,21		16.62	59.8	16.2975	59.5109	Scotese & Wright 2018	Tropical/Subtropical	Planktonic foraminifera		calcite						-0.49
1085	PF0010730			1.36	1.8	1.8	GTS 2020		0.01	Neogene	1	Pleistocene - Calabrian - Gelasian	Calabrian															Pacific	89-586-4-5,50-52		-0.5	158.5	-1.06011	159.437	Scotese & Wright 2018	Tropical	Planktonic foraminifera		calcite						-1.23
1086	PF0010049			1.36	1.8	1.8	GTS 2020		0.01	Neogene	1	Pleistocene - Calabrian - Gelasian	Calabrian															Pacific	130-806A-4H-2,96		0.319	159.361	-0.2289	160.348	Scotese & Wright 2018	Tropical	Planktonic foraminifera		calcite						-1.11
1087	PF0002134			1.36	1.8	1.8	GTS 2020		0.01	Neogene	1	Pleistocene - Calabrian - Gelasian	Calabrian															Indian	ODP-121/758.		5.384	90.3612	4.6963	90.1254	Scotese & Wright 2018	Tropical	Planktonic foraminifera		calcite					1.57	-1.39
1088	PF0006044			1.36	1.8	1.8	GTS 2020		0.01	Neogene	1	Pleistocene - Calabrian - Gelasian	Calabrian															Indian	117-722B-6H-3,42-44		16.622	59.7953	16.2969	59.5088	Scotese & Wright 2018	Tropical/Subtropical	Planktonic foraminifera		calcite						-1.39
1089	PF0006819			1.36	1.8	1.8	GTS 2020		0.01	Neogene	1	Pleistocene - Calabrian - Gelasian	Calabrian															Indian	117-722B-6H-3,41		16.62	59.8	16.2951	59.5088	Scotese & Wright 2018	Tropical/Subtropical	Planktonic foraminifera		calcite						-1.47
1090	PF0006820			1.36	1.8	1.8	GTS 2020		0.01	Neogene	1	Pleistocene - Calabrian - Gelasian	Calabrian															Indian	117-722B-6H-3,61		16.62	59.8	16.2951	59.5088	Scotese & Wright 2018	Tropical/Subtropical	Planktonic foraminifera		calcite						-1.02
1091	PF0010479			1.36	1.8	1.8	GTS 2020		0.01	Neogene	1	Pleistocene - Calabrian - Gelasian	Calabrian															Pacific	138-847C-4H-6,81		0.193	-95.3202	0.1378	-95.9314	Scotese & Wright 2018	Tropical	Planktonic foraminifera		calcite						-0.73
1092	PF0002135			1.37	1.8	1.8	GTS 2020		0.01	Neogene	1	Pleistocene - Calabrian - Gelasian	Calabrian															Indian	ODP-121/758.		5.384	90.3612	4.6912	90.1236	Scotese & Wright 2018	Tropical	Planktonic foraminifera		calcite					1.54	-1.3
1093	PF0002136			1.37	1.8	1.8	GTS 2020		0.01	Neogene	1	Pleistocene - Calabrian - Gelasian	Calabrian															Indian	ODP-121/758.		5.384	90.3612	4.6912	90.1236	Scotese & Wright 2018	Tropical	Planktonic foraminifera		calcite					1.68	-1.27
1094	PF0006815			1.37	1.8	1.8	GTS 2020		0.01	Neogene	1	Pleistocene - Calabrian - Gelasian	Calabrian															Indian	117-722B-6H-3,101		16.62	59.8	16.2927	59.5066	Scotese & Wright 2018	Tropical/Subtropical	Planktonic foraminifera		calcite						-0.83
1095	PF0006821			1.37	1.8	1.8	GTS 2020		0.01	Neogene	1	Pleistocene - Calabrian - Gelasian	Calabrian															Indian	117-722B-6H-3,81		16.62	59.8	16.2927	59.5066	Scotese & Wright 2018	Tropical/Subtropical	Planktonic foraminifera		calcite						-0.63
1096	PF0010050			1.38	1.8	1.8	GTS 2020		0.01	Neogene	1	Pleistocene - Calabrian - Gelasian	Calabrian															Pacific	130-806A-4H-2,136		0.319	159.361	-0.237	160.362	Scotese & Wright 2018	Tropical	Planktonic foraminifera		calcite						-1.39
1097	PF0007355			1.38	1.8	1.8	GTS 2020		0.01	Neogene	1	Pleistocene - Calabrian - Gelasian	Calabrian															Pacific	138-851E-3H-3		2.77	-110.572	2.4629	-109.593	Scotese & Wright 2018	Tropical	Planktonic foraminifera		calcite					2.01	-1.05
1098	PF0002137			1.38	1.8	1.8	GTS 2020		0.01	Neogene	1	Pleistocene - Calabrian - Gelasian	Calabrian															Indian	ODP-121/758.		5.384	90.3612	4.6862	90.1219	Scotese & Wright 2018	Tropical	Planktonic foraminifera		calcite					1.79	-1.45
1099	PF0002138			1.38	1.8	1.8	GTS 2020		0.01	Neogene	1	Pleistocene - Calabrian - Gelasian	Calabrian															Indian	ODP-121/758.		5.384	90.3612	4.6862	90.1219	Scotese & Wright 2018	Tropical	Planktonic foraminifera		calcite					1.75	-1.41
1100	PF0006816			1.38	1.8	1.8	GTS 2020		0.01	Neogene	1	Pleistocene - Calabrian - Gelasian	Calabrian															Indian	117-722B-6H-3,121		16.62	59.8	16.2903	59.5045	Scotese & Wright 2018	Tropical/Subtropical	Planktonic foraminifera		calcite						-0.49
1101	PF0010480			1.38	1.8	1.8	GTS 2020		0.01	Neogene	1	Pleistocene - Calabrian - Gelasian	Calabrian															Pacific	138-847C-4H-6,125		0.193	-95.3202	0.1371	-95.9404	Scotese & Wright 2018	Tropical	Planktonic foraminifera		calcite						-0.76
1102	PF0002139			1.39	1.8	1.8	GTS 2020		0.01	Neogene	1	Pleistocene - Calabrian - Gelasian	Calabrian															Indian	ODP-121/758.		5.384	90.3612	4.6811	90.1201	Scotese & Wright 2018	Tropical	Planktonic foraminifera		calcite					1.81	-1.7
1103	PF0006817			1.39	1.8	1.8	GTS 2020		0.01	Neogene	1	Pleistocene - Calabrian - Gelasian	Calabrian															Indian	117-722B-6H-3,141		16.62	59.8	16.288	59.5023	Scotese & Wright 2018	Tropical/Subtropical	Planktonic foraminifera		calcite						-0.41
1104	PF0006822			1.39	1.8	1.8	GTS 2020		0.01	Neogene	1	Pleistocene - Calabrian - Gelasian	Calabrian															Indian	117-722B-6H-4,11		16.62	59.8	16.288	59.5023	Scotese & Wright 2018	Tropical/Subtropical	Planktonic foraminifera		calcite						-0.65
1105	PF0010481			1.39	1.8	1.8	GTS 2020		0.01	Neogene	1	Pleistocene - Calabrian - Gelasian	Calabrian															Pacific	138-847C-4H-7,11		0.193	-95.3202	0.1367	-95.9449	Scotese & Wright 2018	Tropical	Planktonic foraminifera		calcite						-1.48
1106	PF0007356			1.4	1.8	1.8	GTS 2020		0.01	Neogene	1	Pleistocene - Calabrian - Gelasian	Calabrian															Pacific	138-851E-3H-3		2.77	-110.572	2.4586	-109.579	Scotese & Wright 2018	Tropical	Planktonic foraminifera		calcite					2.09	-1.05
1107	PF0002140			1.4	1.8	1.8	GTS 2020		0.01	Neogene	1	Pleistocene - Calabrian - Gelasian	Calabrian															Indian	ODP-121/758.		5.384	90.3612	4.6761	90.1183	Scotese & Wright 2018	Tropical	Planktonic foraminifera		calcite					1.61	-1.5
1108	PF0002141			1.4	1.8	1.8	GTS 2020		0.01	Neogene	1	Pleistocene - Calabrian - Gelasian	Calabrian															Indian	ODP-121/758.		5.384	90.3612	4.6761	90.1183	Scotese & Wright 2018	Tropical	Planktonic foraminifera		calcite					1.25	-1.61
1109	PF0006045			1.4	1.8	1.8	GTS 2020		0.01	Neogene	1	Pleistocene - Calabrian - Gelasian	Calabrian															Indian	117-722B-6H-4,30-32		16.622	59.7953	16.2874	59.5002	Scotese & Wright 2018	Tropical/Subtropical	Planktonic foraminifera		calcite						-0.9
1110	PF0006825			1.4	1.8	1.8	GTS 2020		0.01	Neogene	1	Pleistocene - Calabrian - Gelasian	Calabrian															Indian	117-722B-6H-4,31		16.62	59.8	16.2856	59.5002	Scotese & Wright 2018	Tropical/Subtropical	Planktonic foraminifera		calcite						-0.94
1111	PF0006826			1.4	1.8	1.8	GTS 2020		0.01	Neogene	1	Pleistocene - Calabrian - Gelasian	Calabrian															Indian	117-722B-6H-4,51		16.62	59.8	16.2856	59.5002	Scotese & Wright 2018	Tropical/Subtropical	Planktonic foraminifera		calcite						-0.75
1112	PF0010482			1.4	1.8	1.8	GTS 2020		0.01	Neogene	1	Pleistocene - Calabrian - Gelasian	Calabrian															Pacific	138-847C-4H-7,53		0.193	-95.3202	0.1364	-95.9493	Scotese & Wright 2018	Tropical	Planktonic foraminifera		calcite						-0.95
16417	Am000061	EJ11-SCS-B		1.4	1.8	1.8	GTS2020		1.4	Neogene	1	Pleistocene - Calabrian - Gelasian	Calabrian					Swan Cay						51-100	Benthic foraminifera			Panama	Bocas del Toro	Swan Cay Shallow	9.45	-82.3	9.42	-82.07	Scotese, C.R., 2016. PALEOMAP PaleoAtlas for GPlates and the PaleoData Plotter Program, PALEOMAP Project, http://www.earthbyte.org/paleomap-paleoatlas_for_gplates/	Tropical	Gastropod	Conus sp.	aragonite			deep shelf	1.88	1.88	0.13
16418	Am000059	H19712	1995	1.4	1.8	1.8	GTS2020		1.2-1.6	Neogene	1	Pleistocene - Calabrian - Gelasian	Calabrian					Swan Cay						51-100	Benthic foraminifera			Panama	Bocas del Toro	Swan Cay	9.45	-82.3	9.42	-82.07	Scotese, C.R., 2016. PALEOMAP PaleoAtlas for GPlates and the PaleoData Plotter Program, PALEOMAP Project, http://www.earthbyte.org/paleomap-paleoatlas_for_gplates/	Tropical	Gastropod	Conus jaspideus?	aragonite			deep shelf	2.68	2.68	0.42
16419	Am000058	H19711	1995	1.4	1.8	1.8	GTS2020		1.2-1.6	Neogene	1	Pleistocene - Calabrian - Gelasian	Calabrian					Swan Cay						51-100	Benthic foraminifera			Panama	Bocas del Toro	Swan Cay	9.45	-82.3	9.42	-82.07	Scotese, C.R., 2016. PALEOMAP PaleoAtlas for GPlates and the PaleoData Plotter Program, PALEOMAP Project, http://www.earthbyte.org/paleomap-paleoatlas_for_gplates/	Tropical	Gastropod	Conus jaspideus?	aragonite			deep shelf	2.5	2.5	0.67
16420	Am000062	EJ11-SCS-C		1.4	1.8	1.8	GTS2020		1.4	Neogene	1	Pleistocene - Calabrian - Gelasian	Calabrian					Swan Cay						51-100	Benthic foraminifera			Panama	Bocas del Toro	Swan Cay Shallow	9.45	-82.3	9.42	-82.07	Scotese, C.R., 2016. PALEOMAP PaleoAtlas for GPlates and the PaleoData Plotter Program, PALEOMAP Project, http://www.earthbyte.org/paleomap-paleoatlas_for_gplates/	Tropical	Gastropod	Conus sp.	aragonite			deep shelf	2.51	2.51	0.73
16421	Am000060	EJ11-SCS-A		1.4	1.8	1.8	GTS2020		1.4	Neogene	1	Pleistocene - Calabrian - Gelasian	Calabrian					Swan Cay						51-100	Benthic foraminifera			Panama	Bocas del Toro	Swan Cay Shallow	9.45	-82.3	9.42	-82.07	Scotese, C.R., 2016. PALEOMAP PaleoAtlas for GPlates and the PaleoData Plotter Program, PALEOMAP Project, http://www.earthbyte.org/paleomap-paleoatlas_for_gplates/	Tropical	Gastropod	Conus sp.	aragonite			suspected as deep shelf	2.39	2.39	1.17
1113	PF0010051			1.41	1.8	1.8	GTS 2020		0.01	Neogene	1	Pleistocene - Calabrian - Gelasian	Calabrian															Pacific	130-806A-4H-3,66		0.319	159.361	-0.2492	160.384	Scotese & Wright 2018	Tropical	Planktonic foraminifera		calcite						-1.34
1114	PF0002142			1.41	1.8	1.8	GTS 2020		0.01	Neogene	1	Pleistocene - Calabrian - Gelasian	Calabrian															Indian	ODP-121/758.		5.384	90.3612	4.671	90.1166	Scotese & Wright 2018	Tropical	Planktonic foraminifera		calcite					1.33	-1.44
1115	PF0002143			1.41	1.8	1.8	GTS 2020		0.01	Neogene	1	Pleistocene - Calabrian - Gelasian	Calabrian															Indian	ODP-121/758.		5.384	90.3612	4.671	90.1166	Scotese & Wright 2018	Tropical	Planktonic foraminifera		calcite					1.2	-1.59
1116	PF0006827			1.41	1.8	1.8	GTS 2020		0.01	Neogene	1	Pleistocene - Calabrian - Gelasian	Calabrian															Indian	117-722B-6H-4,71		16.62	59.8	16.2832	59.4981	Scotese & Wright 2018	Tropical/Subtropical	Planktonic foraminifera		calcite						-0.39
1117	PF0002144			1.42	1.8	1.8	GTS 2020		0.01	Neogene	1	Pleistocene - Calabrian - Gelasian	Calabrian															Indian	ODP-121/758.		5.384	90.3612	4.666	90.1148	Scotese & Wright 2018	Tropical	Planktonic foraminifera		calcite					1.41	-1.27
1118	PF0006823			1.42	1.8	1.8	GTS 2020		0.01	Neogene	1	Pleistocene - Calabrian - Gelasian	Calabrian															Indian	117-722B-6H-4,111		16.62	59.8	16.2808	59.4959	Scotese & Wright 2018	Tropical/Subtropical	Planktonic foraminifera		calcite						-0.33
1119	PF0006828			1.42	1.8	1.8	GTS 2020		0.01	Neogene	1	Pleistocene - Calabrian - Gelasian	Calabrian															Indian	117-722B-6H-4,91		16.62	59.8	16.2808	59.4959	Scotese & Wright 2018	Tropical/Subtropical	Planktonic foraminifera		calcite						-0.54
1120	PF0010700			1.43	1.8	1.8	GTS 2020		0.01	Neogene	1	Pleistocene - Calabrian - Gelasian	Calabrian															Pacific	89-586-4-6,51-53		-0.5	158.5	-1.08915	159.485	Scotese & Wright 2018	Tropical	Planktonic foraminifera		calcite						-1.33
1121	PF0010052			1.43	1.8	1.8	GTS 2020		0.01	Neogene	1	Pleistocene - Calabrian - Gelasian	Calabrian															Pacific	130-806A-4H-3,106		0.319	159.361	-0.2573	160.398	Scotese & Wright 2018	Tropical	Planktonic foraminifera		calcite						-1.14
1122	PF0007276			1.43	1.8	1.8	GTS 2020		0.01	Neogene	1	Pleistocene - Calabrian - Gelasian	Calabrian															Pacific	138-851E-3H-3		2.77	-110.572	2.452	-109.558	Scotese & Wright 2018	Tropical	Planktonic foraminifera		calcite					2.41	-1.57
1123	PF0002145			1.43	1.8	1.8	GTS 2020		0.01	Neogene	1	Pleistocene - Calabrian - Gelasian	Calabrian															Indian	ODP-121/758.		5.384	90.3612	4.6609	90.113	Scotese & Wright 2018	Tropical	Planktonic foraminifera		calcite					1.78	-1.6
1124	PF0002146			1.43	1.8	1.8	GTS 2020		0.01	Neogene	1	Pleistocene - Calabrian - Gelasian	Calabrian															Indian	ODP-121/758.		5.384	90.3612	4.6609	90.113	Scotese & Wright 2018	Tropical	Planktonic foraminifera		calcite					1.81	-2.17
1125	PF0006824			1.43	1.8	1.8	GTS 2020		0.01	Neogene	1	Pleistocene - Calabrian - Gelasian	Calabrian															Indian	117-722B-6H-4,131		16.62	59.8	16.2784	59.4938	Scotese & Wright 2018	Tropical/Subtropical	Planktonic foraminifera		calcite						-0.87
1126	PF0006829			1.43	1.8	1.8	GTS 2020		0.01	Neogene	1	Pleistocene - Calabrian - Gelasian	Calabrian															Indian	117-722B-6H-5,1		16.62	59.8	16.2784	59.4938	Scotese & Wright 2018	Tropical/Subtropical	Planktonic foraminifera		calcite						-0.77
1127	PF0007271			1.44	1.8	1.8	GTS 2020		0.01	Neogene	1	Pleistocene - Calabrian - Gelasian	Calabrian															Pacific	138-851E-3H-3		2.77	-110.572	2.4498	-109.551	Scotese & Wright 2018	Tropical	Planktonic foraminifera		calcite					1.97	-1.61
1128	PF0010053			1.45	1.8	1.8	GTS 2020		0.01	Neogene	1	Pleistocene - Calabrian - Gelasian	Calabrian															Pacific	130-806A-4H-3,146		0.319	159.361	-0.2654	160.413	Scotese & Wright 2018	Tropical	Planktonic foraminifera		calcite						-1.1
1129	PF0002147			1.45	1.8	1.8	GTS 2020		0.01	Neogene	1	Pleistocene - Calabrian - Gelasian	Calabrian															Indian	ODP-121/758.		5.384	90.3612	4.6508	90.1095	Scotese & Wright 2018	Tropical	Planktonic foraminifera		calcite					1.55	-1.82
1130	PF0002148			1.45	1.8	1.8	GTS 2020		0.01	Neogene	1	Pleistocene - Calabrian - Gelasian	Calabrian															Indian	ODP-121/758.		5.384	90.3612	4.6508	90.1095	Scotese & Wright 2018	Tropical	Planktonic foraminifera		calcite					1.26	-1.89
1131	PF0007576			1.45	1.8	1.8	GTS 2020		0.01	Neogene	1	Pleistocene - Calabrian - Gelasian	Calabrian															Pacific	31-292-2H-CC		15.819	124.651	15.7831	124.909	Scotese & Wright 2018	Tropical/Subtropical	Planktonic foraminifera		calcite						-1.64
1132	PF0006833			1.45	1.8	1.8	GTS 2020		0.01	Neogene	1	Pleistocene - Calabrian - Gelasian	Calabrian															Indian	117-722B-6H-5,21		16.62	59.8	16.2737	59.4895	Scotese & Wright 2018	Tropical/Subtropical	Planktonic foraminifera		calcite						-0.61
1133	PF0002149			1.46	1.8	1.8	GTS 2020		0.01	Neogene	1	Pleistocene - Calabrian - Gelasian	Calabrian															Indian	ODP-121/758.		5.384	90.3612	4.6458	90.1077	Scotese & Wright 2018	Tropical	Planktonic foraminifera		calcite					1.19	-1.46
1134	PF0006834			1.46	1.8	1.8	GTS 2020		0.01	Neogene	1	Pleistocene - Calabrian - Gelasian	Calabrian															Indian	117-722B-6H-5,41		16.62	59.8	16.2713	59.4873	Scotese & Wright 2018	Tropical/Subtropical	Planktonic foraminifera		calcite						-0.48
1135	PF0006835			1.46	1.8	1.8	GTS 2020		0.01	Neogene	1	Pleistocene - Calabrian - Gelasian	Calabrian															Indian	117-722B-6H-5,61		16.62	59.8	16.2713	59.4873	Scotese & Wright 2018	Tropical/Subtropical	Planktonic foraminifera		calcite						-0.52
1136	PF0010483			1.46	1.8	1.8	GTS 2020		0.01	Neogene	1	Pleistocene - Calabrian - Gelasian	Calabrian															Pacific	138-847C-5H-1,57		0.193	-95.3202	0.1342	-95.9763	Scotese & Wright 2018	Tropical	Planktonic foraminifera		calcite						-0.77
1137	PF0010054			1.47	1.8	1.8	GTS 2020		0.01	Neogene	1	Pleistocene - Calabrian - Gelasian	Calabrian															Pacific	130-806A-4H-4,36		0.319	159.361	-0.2736	160.427	Scotese & Wright 2018	Tropical	Planktonic foraminifera		calcite						-1.39
1138	PF0002150			1.47	1.8	1.8	GTS 2020		0.01	Neogene	1	Pleistocene - Calabrian - Gelasian	Calabrian															Indian	ODP-121/758.		5.384	90.3612	4.6407	90.106	Scotese & Wright 2018	Tropical	Planktonic foraminifera		calcite					1.63	-1.15
1139	PF0002151			1.47	1.8	1.8	GTS 2020		0.01	Neogene	1	Pleistocene - Calabrian - Gelasian	Calabrian															Indian	ODP-121/758.		5.384	90.3612	4.6407	90.106	Scotese & Wright 2018	Tropical	Planktonic foraminifera		calcite					1.83	-1.38
1140	PF0006046			1.47	1.8	1.8	GTS 2020		0.01	Neogene	1	Pleistocene - Calabrian - Gelasian	Calabrian															Indian	117-722B-6H-5,60-62		16.622	59.7953	16.2707	59.4852	Scotese & Wright 2018	Tropical/Subtropical	Planktonic foraminifera		calcite						-0.54
1141	PF0006830			1.47	1.8	1.8	GTS 2020		0.01	Neogene	1	Pleistocene - Calabrian - Gelasian	Calabrian															Indian	117-722B-6H-5,101		16.62	59.8	16.2689	59.4852	Scotese & Wright 2018	Tropical/Subtropical	Planktonic foraminifera		calcite						-0.93
1142	PF0006836			1.47	1.8	1.8	GTS 2020		0.01	Neogene	1	Pleistocene - Calabrian - Gelasian	Calabrian															Indian	117-722B-6H-5,81		16.62	59.8	16.2689	59.4852	Scotese & Wright 2018	Tropical/Subtropical	Planktonic foraminifera		calcite						-1.32
1143	PF0002152			1.48	1.8	1.8	GTS 2020		0.01	Neogene	1	Pleistocene - Calabrian - Gelasian	Calabrian															Indian	ODP-121/758.		5.384	90.3612	4.6357	90.1042	Scotese & Wright 2018	Tropical	Planktonic foraminifera		calcite					1.79	-1.55
1144	PF0002153			1.48	1.8	1.8	GTS 2020		0.01	Neogene	1	Pleistocene - Calabrian - Gelasian	Calabrian															Indian	ODP-121/758.		5.384	90.3612	4.6357	90.1042	Scotese & Wright 2018	Tropical	Planktonic foraminifera		calcite					1.97	-2.18
1145	PF0006831			1.48	1.8	1.8	GTS 2020		0.01	Neogene	1	Pleistocene - Calabrian - Gelasian	Calabrian															Indian	117-722B-6H-5,121		16.62	59.8	16.2665	59.483	Scotese & Wright 2018	Tropical/Subtropical	Planktonic foraminifera		calcite						-0.66
1146	PF0010055			1.49	1.8	1.8	GTS 2020		0.01	Neogene	1	Pleistocene - Calabrian - Gelasian	Calabrian															Pacific	130-806A-4H-4,76		0.319	159.361	-0.2817	160.442	Scotese & Wright 2018	Tropical	Planktonic foraminifera		calcite						-1.25
1147	PF0002154			1.49	1.8	1.8	GTS 2020		0.01	Neogene	1	Pleistocene - Calabrian - Gelasian	Calabrian															Indian	ODP-121/758.		5.384	90.3612	4.6306	90.1024	Scotese & Wright 2018	Tropical	Planktonic foraminifera		calcite					1.74	-1.68
1148	PF0006832			1.49	1.8	1.8	GTS 2020		0.01	Neogene	1	Pleistocene - Calabrian - Gelasian	Calabrian															Indian	117-722B-6H-5,141		16.62	59.8	16.2641	59.4809	Scotese & Wright 2018	Tropical/Subtropical	Planktonic foraminifera		calcite						-0.54
1149	PF0006837			1.49	1.8	1.8	GTS 2020		0.01	Neogene	1	Pleistocene - Calabrian - Gelasian	Calabrian															Indian	117-722B-6H-6,11		16.62	59.8	16.2641	59.4809	Scotese & Wright 2018	Tropical/Subtropical	Planktonic foraminifera		calcite						-0.44
1150	PF0010056			1.5	1.8	1.8	GTS 2020		0.01	Neogene	1	Pleistocene - Calabrian - Gelasian	Calabrian															Pacific	130-806A-4H-4,119		0.319	159.361	-0.2857	160.449	Scotese & Wright 2018	Tropical	Planktonic foraminifera		calcite						-1.45
1151	PF0007323			1.5	1.8	1.8	GTS 2020		0.01	Neogene	1	Pleistocene - Calabrian - Gelasian	Calabrian															Pacific	138-851E-3H-4		2.77	-110.572	2.4368	-109.508	Scotese & Wright 2018	Tropical	Planktonic foraminifera		calcite					2.43	-1.17
1152	PF0002155			1.5	1.8	1.8	GTS 2020		0.01	Neogene	1	Pleistocene - Calabrian - Gelasian	Calabrian															Indian	ODP-121/758.		5.384	90.3612	4.6256	90.1007	Scotese & Wright 2018	Tropical	Planktonic foraminifera		calcite					1.78	-1.63
1153	PF0002156			1.5	1.8	1.8	GTS 2020		0.01	Neogene	1	Pleistocene - Calabrian - Gelasian	Calabrian															Indian	ODP-121/758.		5.384	90.3612	4.6256	90.1007	Scotese & Wright 2018	Tropical	Planktonic foraminifera		calcite					1.68	-1.3
1154	PF0006839			1.5	1.8	1.8	GTS 2020		0.01	Neogene	1	Pleistocene - Calabrian - Gelasian	Calabrian															Indian	117-722B-6H-6,31		16.62	59.8	16.2617	59.4787	Scotese & Wright 2018	Tropical/Subtropical	Planktonic foraminifera		calcite						-0.8
1155	PF0010484			1.5	1.8	1.8	GTS 2020		0.01	Neogene	1	Pleistocene - Calabrian - Gelasian	Calabrian															Pacific	138-847C-5H-1,131		0.193	-95.3202	0.1328	-95.9943	Scotese & Wright 2018	Tropical	Planktonic foraminifera		calcite						-1.44
1156	PF0002157			1.51	1.8	1.8	GTS 2020		0.01	Neogene	1	Pleistocene - Calabrian - Gelasian	Calabrian															Indian	ODP-121/758.		5.384	90.3612	4.6205	90.0989	Scotese & Wright 2018	Tropical	Planktonic foraminifera		calcite					1.76	-1.22
1157	PF0002158			1.51	1.8	1.8	GTS 2020		0.01	Neogene	1	Pleistocene - Calabrian - Gelasian	Calabrian															Indian	ODP-121/758.		5.384	90.3612	4.6205	90.0989	Scotese & Wright 2018	Tropical	Planktonic foraminifera		calcite					1.8	-1.52
1158	PF0006840			1.51	1.8	1.8	GTS 2020		0.01	Neogene	1	Pleistocene - Calabrian - Gelasian	Calabrian															Indian	117-722B-6H-6,51		16.62	59.8	16.2593	59.4766	Scotese & Wright 2018	Tropical/Subtropical	Planktonic foraminifera		calcite						-0.14
1159	PF0006841			1.51	1.8	1.8	GTS 2020		0.01	Neogene	1	Pleistocene - Calabrian - Gelasian	Calabrian															Indian	117-722B-6H-6,71		16.62	59.8	16.2593	59.4766	Scotese & Wright 2018	Tropical/Subtropical	Planktonic foraminifera		calcite						-0.04
1160	PF0010485			1.51	1.8	1.8	GTS 2020		0.01	Neogene	1	Pleistocene - Calabrian - Gelasian	Calabrian															Pacific	138-847C-5H-2,21		0.193	-95.3202	0.1325	-95.9987	Scotese & Wright 2018	Tropical	Planktonic foraminifera		calcite						-1.14
1161	PF0010057			1.52	1.8	1.8	GTS 2020		0.01	Neogene	1	Pleistocene - Calabrian - Gelasian	Calabrian															Pacific	130-806A-4H-5,6		0.319	159.361	-0.2939	160.464	Scotese & Wright 2018	Tropical	Planktonic foraminifera		calcite						-1.17
1162	PF0007333			1.52	1.8	1.8	GTS 2020		0.01	Neogene	1	Pleistocene - Calabrian - Gelasian	Calabrian															Pacific	138-851E-3H-4		2.77	-110.572	2.4325	-109.494	Scotese & Wright 2018	Tropical	Planktonic foraminifera		calcite					2.1	-1.13
1163	PF0007427			1.52	1.8	1.8	GTS 2020		0.01	Neogene	1	Pleistocene - Calabrian - Gelasian	Calabrian															Pacific	138-851E-3H-4		2.77	-110.572	2.4325	-109.494	Scotese & Wright 2018	Tropical	Planktonic foraminifera		calcite					1.98	-0.85
1164	PF0002159			1.52	1.8	1.8	GTS 2020		0.01	Neogene	1	Pleistocene - Calabrian - Gelasian	Calabrian															Indian	ODP-121/758.		5.384	90.3612	4.6155	90.0971	Scotese & Wright 2018	Tropical	Planktonic foraminifera		calcite					2.09	-1.61
1165	PF0006838			1.52	1.8	1.8	GTS 2020		0.01	Neogene	1	Pleistocene - Calabrian - Gelasian	Calabrian															Indian	117-722B-6H-6,111		16.62	59.8	16.257	59.4744	Scotese & Wright 2018	Tropical/Subtropical	Planktonic foraminifera		calcite						-0.82
1166	PF0006842			1.52	1.8	1.8	GTS 2020		0.01	Neogene	1	Pleistocene - Calabrian - Gelasian	Calabrian															Indian	117-722B-6H-6,91		16.62	59.8	16.257	59.4744	Scotese & Wright 2018	Tropical/Subtropical	Planktonic foraminifera		calcite						-0.51
1167	PF0010694			1.53	1.8	1.8	GTS 2020		0.01	Neogene	1	Pleistocene - Calabrian - Gelasian	Calabrian															Pacific	89-586-5-1,60-62		-0.5	158.5	-1.13066	159.554	Scotese & Wright 2018	Tropical	Planktonic foraminifera		calcite						-1.36
1168	PF0001679			1.53	1.8	1.8	GTS 2020		0.008	Neogene	1	Pleistocene - Calabrian - Gelasian	Calabrian															Atlantic	Site 925		0.32	159.369	-0.2973	160.481	Scotese & Wright 2018	Tropical	Planktonic foraminifera		calcite					2.58	-1.31
1169	PF0007383			1.53	1.8	1.8	GTS 2020		0.01	Neogene	1	Pleistocene - Calabrian - Gelasian	Calabrian															Pacific	138-851E-3H-5		2.77	-110.572	2.4303	-109.487	Scotese & Wright 2018	Tropical	Planktonic foraminifera		calcite					1.98	-0.98
1170	PF0002160			1.53	1.8	1.8	GTS 2020		0.01	Neogene	1	Pleistocene - Calabrian - Gelasian	Calabrian															Indian	ODP-121/758.		5.384	90.3612	4.6104	90.0953	Scotese & Wright 2018	Tropical	Planktonic foraminifera		calcite					1.96	-1.79
1171	PF0002161			1.53	1.8	1.8	GTS 2020		0.01	Neogene	1	Pleistocene - Calabrian - Gelasian	Calabrian															Indian	ODP-121/758.		5.384	90.3612	4.6104	90.0953	Scotese & Wright 2018	Tropical	Planktonic foraminifera		calcite					1.47	-1.64
1172	PF0010486			1.53	1.8	1.8	GTS 2020		0.01	Neogene	1	Pleistocene - Calabrian - Gelasian	Calabrian															Pacific	138-847C-5H-2,141		0.193	-95.3202	0.1318	-96.0077	Scotese & Wright 2018	Tropical	Planktonic foraminifera		calcite						-2.05
1173	PF0010058			1.54	1.8	1.8	GTS 2020		0.01	Neogene	1	Pleistocene - Calabrian - Gelasian	Calabrian															Pacific	130-806A-4H-5,46		0.319	159.361	-0.302	160.478	Scotese & Wright 2018	Tropical	Planktonic foraminifera		calcite						-1.27
1174	PF0006047			1.54	1.8	1.8	GTS 2020		0.01	Neogene	1	Pleistocene - Calabrian - Gelasian	Calabrian															Indian	117-722B-6H-6,70-72		16.622	59.7953	16.254	59.4702	Scotese & Wright 2018	Tropical/Subtropical	Planktonic foraminifera		calcite						-0.01
1175	PF0002573			1.55	1.8	1.8	GTS 2020		0.008	Neogene	1	Pleistocene - Calabrian - Gelasian	Calabrian															Pacific	DSDP Site 90-590		-31.167	163.359	-32.1336	163.348	Scotese & Wright 2018	Temperate	Planktonic foraminifera		calcite					-0.42
1176	PF0007308			1.55	1.8	1.8	GTS 2020		0.01	Neogene	1	Pleistocene - Calabrian - Gelasian	Calabrian															Pacific	138-851E-3H-5		2.77	-110.572	2.4259	-109.473	Scotese & Wright 2018	Tropical	Planktonic foraminifera		calcite					2.54	-1.22
1177	PF0002162			1.55	1.8	1.8	GTS 2020		0.01	Neogene	1	Pleistocene - Calabrian - Gelasian	Calabrian															Indian	ODP-121/758.		5.384	90.3612	4.6003	90.0918	Scotese & Wright 2018	Tropical	Planktonic foraminifera		calcite					1.32	-1.47
1178	PF0002163			1.55	1.8	1.8	GTS 2020		0.01	Neogene	1	Pleistocene - Calabrian - Gelasian	Calabrian															Indian	ODP-121/758.		5.384	90.3612	4.6003	90.0918	Scotese & Wright 2018	Tropical	Planktonic foraminifera		calcite					1.68	-1.3
1179	PF0006843			1.55	1.8	1.8	GTS 2020		0.01	Neogene	1	Pleistocene - Calabrian - Gelasian	Calabrian															Indian	117-722B-6H-7,1		16.62	59.8	16.2498	59.468	Scotese & Wright 2018	Tropical/Subtropical	Planktonic foraminifera		calcite						-1.16
1180	PF0006844			1.55	1.8	1.8	GTS 2020		0.01	Neogene	1	Pleistocene - Calabrian - Gelasian	Calabrian															Indian	117-722B-6H-7,21		16.62	59.8	16.2498	59.468	Scotese & Wright 2018	Tropical/Subtropical	Planktonic foraminifera		calcite						-0.56
1181	PF0010059			1.56	1.8	1.8	GTS 2020		0.01	Neogene	1	Pleistocene - Calabrian - Gelasian	Calabrian															Pacific	130-806A-4H-5,86		0.319	159.361	-0.3101	160.493	Scotese & Wright 2018	Tropical	Planktonic foraminifera		calcite						-1.31
1182	PF0007324			1.56	1.8	1.8	GTS 2020		0.01	Neogene	1	Pleistocene - Calabrian - Gelasian	Calabrian															Pacific	138-851E-3H-5		2.77	-110.572	2.4238	-109.466	Scotese & Wright 2018	Tropical	Planktonic foraminifera		calcite					2.33	-1.17
1183	PF0007368			1.56	1.8	1.8	GTS 2020		0.01	Neogene	1	Pleistocene - Calabrian - Gelasian	Calabrian															Pacific	138-851E-3H-5		2.77	-110.572	2.4238	-109.466	Scotese & Wright 2018	Tropical	Planktonic foraminifera		calcite					2.02	-1.03
1184	PF0002164			1.56	1.8	1.8	GTS 2020		0.01	Neogene	1	Pleistocene - Calabrian - Gelasian	Calabrian															Indian	ODP-121/758.		5.384	90.3612	4.5953	90.09	Scotese & Wright 2018	Tropical	Planktonic foraminifera		calcite					1.84	-1.35
1185	PF0006845			1.56	1.8	1.8	GTS 2020		0.01	Neogene	1	Pleistocene - Calabrian - Gelasian	Calabrian															Indian	117-722B-6H-7,41		16.62	59.8	16.2474	59.4659	Scotese & Wright 2018	Tropical/Subtropical	Planktonic foraminifera		calcite						-1.14
1186	PF0006846			1.56	1.8	1.8	GTS 2020		0.01	Neogene	1	Pleistocene - Calabrian - Gelasian	Calabrian															Indian	117-722B-6H-7,61		16.62	59.8	16.2474	59.4659	Scotese & Wright 2018	Tropical/Subtropical	Planktonic foraminifera		calcite						-0.56
1187	PF0007300			1.57	1.8	1.8	GTS 2020		0.01	Neogene	1	Pleistocene - Calabrian - Gelasian	Calabrian															Pacific	138-851E-3H-5		2.77	-110.572	2.4216	-109.459	Scotese & Wright 2018	Tropical	Planktonic foraminifera		calcite					2.45	-1.24
1188	PF0002165			1.57	1.8	1.8	GTS 2020		0.01	Neogene	1	Pleistocene - Calabrian - Gelasian	Calabrian															Indian	ODP-121/758.		5.384	90.3612	4.5902	90.0883	Scotese & Wright 2018	Tropical	Planktonic foraminifera		calcite					1.95	-1.59
1189	PF0002166			1.57	1.8	1.8	GTS 2020		0.01	Neogene	1	Pleistocene - Calabrian - Gelasian	Calabrian															Indian	ODP-121/758.		5.384	90.3612	4.5902	90.0883	Scotese & Wright 2018	Tropical	Planktonic foraminifera		calcite					1.9	-1.47
1190	PF0010487			1.57	1.8	1.8	GTS 2020		0.01	Neogene	1	Pleistocene - Calabrian - Gelasian	Calabrian															Pacific	138-847C-5H-3,111		0.193	-95.3202	0.1304	-96.0257	Scotese & Wright 2018	Tropical	Planktonic foraminifera		calcite						-1.07
1191	PF0002167			1.58	1.8	1.8	GTS 2020		0.01	Neogene	1	Pleistocene - Calabrian - Gelasian	Calabrian															Indian	ODP-121/758.		5.384	90.3612	4.5852	90.0865	Scotese & Wright 2018	Tropical	Planktonic foraminifera		calcite					1.82	-1.68
1192	PF0002168			1.58	1.8	1.8	GTS 2020		0.01	Neogene	1	Pleistocene - Calabrian - Gelasian	Calabrian															Indian	ODP-121/758.		5.384	90.3612	4.5852	90.0865	Scotese & Wright 2018	Tropical	Planktonic foraminifera		calcite					1.82	-1.84
1193	PF0010060			1.59	1.8	1.8	GTS 2020		0.01	Neogene	1	Pleistocene - Calabrian - Gelasian	Calabrian															Pacific	130-806A-4H-6,16		0.319	159.361	-0.3223	160.514	Scotese & Wright 2018	Tropical	Planktonic foraminifera		calcite						-1.13
1194	PF0002169			1.59	1.8	1.8	GTS 2020		0.01	Neogene	1	Pleistocene - Calabrian - Gelasian	Calabrian															Indian	ODP-121/758.		5.384	90.3612	4.5802	90.0847	Scotese & Wright 2018	Tropical	Planktonic foraminifera		calcite					1.77	-1.41
1195	PF0002170			1.6	1.8	1.8	GTS 2020		0.01	Neogene	1	Pleistocene - Calabrian - Gelasian	Calabrian															Indian	ODP-121/758.		5.384	90.3612	4.5751	90.0829	Scotese & Wright 2018	Tropical	Planktonic foraminifera		calcite					1.73	-1.28
1196	PF0002171			1.6	1.8	1.8	GTS 2020		0.01	Neogene	1	Pleistocene - Calabrian - Gelasian	Calabrian															Indian	ODP-121/758.		5.384	90.3612	4.5751	90.0829	Scotese & Wright 2018	Tropical	Planktonic foraminifera		calcite					1.8	-1.52
16422	Am000063	H19682	944	1.6	1.8	1.8	GTS2020		1.5-1.7	Neogene	1	Pleistocene - Calabrian - Gelasian	Calabrian					Moin						51-100	Benthic foraminifera			Costa Rica	Limon	Upper Lomas del Mar	9.99	-83.04	9.95	-82.77	Scotese, C.R., 2016. PALEOMAP PaleoAtlas for GPlates and the PaleoData Plotter Program, PALEOMAP Project, http://www.earthbyte.org/paleomap-paleoatlas_for_gplates/	Tropical	Gastropod	Conus cf. daucus	aragonite			deep shelf	1.62	1.62	-0.23
16423	Am000064	H19683	944	1.6	1.8	1.8	GTS2020		1.5-1.7	Neogene	1	Pleistocene - Calabrian - Gelasian	Calabrian					Moin						51-100	Benthic foraminifera			Costa Rica	Limon	Upper Lomas del Mar	9.99	-83.04	9.95	-82.77	Scotese, C.R., 2016. PALEOMAP PaleoAtlas for GPlates and the PaleoData Plotter Program, PALEOMAP Project, http://www.earthbyte.org/paleomap-paleoatlas_for_gplates/	Tropical	Gastropod	Conus cf. daucus	aragonite			deep shelf	1.75	1.75	0.02
16424	Am000065	JL06-33-1C		1.6	1.8	1.8	GTS2020		1.5-1.7	Neogene	1	Pleistocene - Calabrian - Gelasian	Calabrian					Moin						51-100	Benthic foraminifera			Costa Rica	Limon	Upper Lomas del Mar	10	-83.04	9.96	-82.77	Scotese, C.R., 2016. PALEOMAP PaleoAtlas for GPlates and the PaleoData Plotter Program, PALEOMAP Project, http://www.earthbyte.org/paleomap-paleoatlas_for_gplates/	Tropical	Gastropod	Conus sp.	aragonite			deep shelf	2.09	2.09	0.03
16425	Am000066	JL06-33-1F		1.6	1.8	1.8	GTS2020		1.5-1.7	Neogene	1	Pleistocene - Calabrian - Gelasian	Calabrian					Moin						51-100	Benthic foraminifera			Costa Rica	Limon	Upper Lomas del Mar	10	-83.04	9.96	-82.77	Scotese, C.R., 2016. PALEOMAP PaleoAtlas for GPlates and the PaleoData Plotter Program, PALEOMAP Project, http://www.earthbyte.org/paleomap-paleoatlas_for_gplates/	Tropical	Gastropod	Conus sp.	aragonite			deep shelf	1.69	1.69	0.04
1197	PF0010758			1.61	1.8	1.8	GTS 2020		0.01	Neogene	1	Pleistocene - Calabrian - Gelasian	Calabrian															Pacific	89-586-5-2,60-62		-0.5	158.5	-1.1639	159.609	Scotese & Wright 2018	Tropical	Planktonic foraminifera		calcite						-1.15
1198	PF0010061			1.61	1.8	1.8	GTS 2020		0.01	Neogene	1	Pleistocene - Calabrian - Gelasian	Calabrian															Pacific	130-806A-4H-6,56		0.319	159.361	-0.3304	160.529	Scotese & Wright 2018	Tropical	Planktonic foraminifera		calcite						-1.02
1199	PF0002172			1.61	1.8	1.8	GTS 2020		0.01	Neogene	1	Pleistocene - Calabrian - Gelasian	Calabrian															Indian	ODP-121/758.		5.384	90.3612	4.5701	90.0812	Scotese & Wright 2018	Tropical	Planktonic foraminifera		calcite					1.72	-1.67
1200	PF0010488			1.61	1.8	1.8	GTS 2020		0.01	Neogene	1	Pleistocene - Calabrian - Gelasian	Calabrian															Pacific	138-847C-5H-5,51		0.193	-95.3202	0.129	-96.0436	Scotese & Wright 2018	Tropical	Planktonic foraminifera		calcite						-1.04
1201	PF0006048			1.62	1.8	1.8	GTS 2020		0.01	Neogene	1	Pleistocene - Calabrian - Gelasian	Calabrian															Indian	117-722B-6H-CC,0-6		16.622	59.7953	16.2349	59.453	Scotese & Wright 2018	Tropical/Subtropical	Planktonic foraminifera		calcite						-0.39
1202	PF0006850			1.62	1.8	1.8	GTS 2020		0.01	Neogene	1	Pleistocene - Calabrian - Gelasian	Calabrian															Indian	117-722B-7H-1,21		16.62	59.8	16.2331	59.453	Scotese & Wright 2018	Tropical/Subtropical	Planktonic foraminifera		calcite						0.01
1203	PF0006851			1.62	1.8	1.8	GTS 2020		0.01	Neogene	1	Pleistocene - Calabrian - Gelasian	Calabrian															Indian	117-722B-7H-1,41		16.62	59.8	16.2331	59.453	Scotese & Wright 2018	Tropical/Subtropical	Planktonic foraminifera		calcite						-1.07
1204	PF0010062			1.63	1.8	1.8	GTS 2020		0.01	Neogene	1	Pleistocene - Calabrian - Gelasian	Calabrian															Pacific	130-806A-4H-6,106		0.319	159.361	-0.3386	160.543	Scotese & Wright 2018	Tropical	Planktonic foraminifera		calcite						-1.23
1205	PF0007439			1.63	1.8	1.8	GTS 2020		0.01	Neogene	1	Pleistocene - Calabrian - Gelasian	Calabrian															Pacific	138-851E-3H-6		2.77	-110.572	2.4086	-109.416	Scotese & Wright 2018	Tropical	Planktonic foraminifera		calcite					1.76	-0.8
1206	PF0002173			1.63	1.8	1.8	GTS 2020		0.01	Neogene	1	Pleistocene - Calabrian - Gelasian	Calabrian															Indian	ODP-121/758.		5.384	90.3612	4.56	90.0776	Scotese & Wright 2018	Tropical	Planktonic foraminifera		calcite					2.01	-1.79
1207	PF0002174			1.63	1.8	1.8	GTS 2020		0.01	Neogene	1	Pleistocene - Calabrian - Gelasian	Calabrian															Indian	ODP-121/758.		5.384	90.3612	4.56	90.0776	Scotese & Wright 2018	Tropical	Planktonic foraminifera		calcite					1.81	-1.45
1208	PF0006852			1.63	1.8	1.8	GTS 2020		0.01	Neogene	1	Pleistocene - Calabrian - Gelasian	Calabrian															Indian	117-722B-7H-1,61		16.62	59.8	16.2307	59.4508	Scotese & Wright 2018	Tropical/Subtropical	Planktonic foraminifera		calcite						-0.92
1209	PF0010489			1.63	1.8	1.8	GTS 2020		0.01	Neogene	1	Pleistocene - Calabrian - Gelasian	Calabrian															Pacific	138-847C-5H-5,96		0.193	-95.3202	0.1283	-96.0526	Scotese & Wright 2018	Tropical	Planktonic foraminifera		calcite						-1.01
1210	PF0002175			1.64	1.8	1.8	GTS 2020		0.01	Neogene	1	Pleistocene - Calabrian - Gelasian	Calabrian															Indian	ODP-121/758.		5.384	90.3612	4.5549	90.0758	Scotese & Wright 2018	Tropical	Planktonic foraminifera		calcite					1.85	-1.6
1211	PF0002176			1.64	1.8	1.8	GTS 2020		0.01	Neogene	1	Pleistocene - Calabrian - Gelasian	Calabrian															Indian	ODP-121/758.		5.384	90.3612	4.5549	90.0758	Scotese & Wright 2018	Tropical	Planktonic foraminifera		calcite					2.08	-1.88
1212	PF0006847			1.64	1.8	1.8	GTS 2020		0.01	Neogene	1	Pleistocene - Calabrian - Gelasian	Calabrian															Indian	117-722B-7H-1,101		16.62	59.8	16.2284	59.4487	Scotese & Wright 2018	Tropical/Subtropical	Planktonic foraminifera		calcite						-0.56
1213	PF0006853			1.64	1.8	1.8	GTS 2020		0.01	Neogene	1	Pleistocene - Calabrian - Gelasian	Calabrian															Indian	117-722B-7H-1,81		16.62	59.8	16.2284	59.4487	Scotese & Wright 2018	Tropical/Subtropical	Planktonic foraminifera		calcite						-0.3
1214	PF0010063			1.65	1.8	1.8	GTS 2020		0.01	Neogene	1	Pleistocene - Calabrian - Gelasian	Calabrian															Pacific	130-806A-4H-6,136		0.319	159.361	-0.3467	160.558	Scotese & Wright 2018	Tropical	Planktonic foraminifera		calcite						-1.08
1215	PF0010064			1.66	1.8	1.8	GTS 2020		0.01	Neogene	1	Pleistocene - Calabrian - Gelasian	Calabrian															Pacific	130-806A-4H-7,26		0.319	159.361	-0.3508	160.565	Scotese & Wright 2018	Tropical	Planktonic foraminifera		calcite						-1.32
1216	PF0002177			1.66	1.8	1.8	GTS 2020		0.01	Neogene	1	Pleistocene - Calabrian - Gelasian	Calabrian															Indian	ODP-121/758.		5.384	90.3612	4.5448	90.0723	Scotese & Wright 2018	Tropical	Planktonic foraminifera		calcite					2.08	-1.31
1217	PF0006848			1.66	1.8	1.8	GTS 2020		0.01	Neogene	1	Pleistocene - Calabrian - Gelasian	Calabrian															Indian	117-722B-7H-1,121		16.62	59.8	16.2236	59.4444	Scotese & Wright 2018	Tropical/Subtropical	Planktonic foraminifera		calcite						-0.13
1218	PF0006849			1.66	1.8	1.8	GTS 2020		0.01	Neogene	1	Pleistocene - Calabrian - Gelasian	Calabrian															Indian	117-722B-7H-1,141		16.62	59.8	16.2236	59.4444	Scotese & Wright 2018	Tropical/Subtropical	Planktonic foraminifera		calcite						-0.45
1219	PF0010490			1.66	1.8	1.8	GTS 2020		0.01	Neogene	1	Pleistocene - Calabrian - Gelasian	Calabrian															Pacific	138-847C-5H-6,21		0.193	-95.3202	0.1272	-96.0661	Scotese & Wright 2018	Tropical	Planktonic foraminifera		calcite						-0.44
1220	PF0010065			1.67	1.8	1.8	GTS 2020		0.01	Neogene	1	Pleistocene - Calabrian - Gelasian	Calabrian															Pacific	130-806A-5H-1,8		0.319	159.361	-0.3548	160.572	Scotese & Wright 2018	Tropical	Planktonic foraminifera		calcite						-1.02
1221	PF0007321			1.67	1.8	1.8	GTS 2020		0.01	Neogene	1	Pleistocene - Calabrian - Gelasian	Calabrian															Pacific	138-851E-3H-6		2.77	-110.572	2.4	-109.388	Scotese & Wright 2018	Tropical	Planktonic foraminifera		calcite					2.05	-1.18
1222	PF0002178			1.67	1.8	1.8	GTS 2020		0.01	Neogene	1	Pleistocene - Calabrian - Gelasian	Calabrian															Indian	ODP-121/758.		5.384	90.3612	4.5398	90.0705	Scotese & Wright 2018	Tropical	Planktonic foraminifera		calcite					1.98	-1.69
1223	PF0002179			1.67	1.8	1.8	GTS 2020		0.01	Neogene	1	Pleistocene - Calabrian - Gelasian	Calabrian															Indian	ODP-121/758.		5.384	90.3612	4.5398	90.0705	Scotese & Wright 2018	Tropical	Planktonic foraminifera		calcite					1.94	-1.75
1224	PF0006854			1.67	1.8	1.8	GTS 2020		0.01	Neogene	1	Pleistocene - Calabrian - Gelasian	Calabrian															Indian	117-722B-7H-2,11		16.62	59.8	16.2212	59.4422	Scotese & Wright 2018	Tropical/Subtropical	Planktonic foraminifera		calcite						-0.65
1225	PF0010491			1.67	1.8	1.8	GTS 2020		0.01	Neogene	1	Pleistocene - Calabrian - Gelasian	Calabrian															Pacific	138-847C-5H-6,41		0.193	-95.3202	0.1269	-96.0706	Scotese & Wright 2018	Tropical	Planktonic foraminifera		calcite						-0.9
1226	PF0010749			1.68	1.8	1.8	GTS 2020		0.01	Neogene	1	Pleistocene - Calabrian - Gelasian	Calabrian															Pacific	89-586-5-3,58-60		-0.5	158.5	-1.193	159.657	Scotese & Wright 2018	Tropical	Planktonic foraminifera		calcite						-1.17
1227	PF0010066			1.68	1.8	1.8	GTS 2020		0.01	Neogene	1	Pleistocene - Calabrian - Gelasian	Calabrian															Pacific	130-806A-4H-7,64		0.319	159.361	-0.3589	160.58	Scotese & Wright 2018	Tropical	Planktonic foraminifera		calcite						-1.01
1228	PF0010067			1.68	1.8	1.8	GTS 2020		0.01	Neogene	1	Pleistocene - Calabrian - Gelasian	Calabrian															Pacific	130-806A-4H-1,86		0.319	159.361	-0.3589	160.58	Scotese & Wright 2018	Tropical	Planktonic foraminifera		calcite						-1.21
1229	PF0010068			1.68	1.8	1.8	GTS 2020		0.01	Neogene	1	Pleistocene - Calabrian - Gelasian	Calabrian															Pacific	130-806A-4H-1,46		0.319	159.361	-0.3589	160.58	Scotese & Wright 2018	Tropical	Planktonic foraminifera		calcite						-1.14
1230	PF0007294			1.68	1.8	1.8	GTS 2020		0.01	Neogene	1	Pleistocene - Calabrian - Gelasian	Calabrian															Pacific	138-851E-3H-6		2.77	-110.572	2.3978	-109.381	Scotese & Wright 2018	Tropical	Planktonic foraminifera		calcite					2.09	-1.29
1231	PF0007346			1.68	1.8	1.8	GTS 2020		0.01	Neogene	1	Pleistocene - Calabrian - Gelasian	Calabrian															Pacific	138-851E-3H-6		2.77	-110.572	2.3978	-109.381	Scotese & Wright 2018	Tropical	Planktonic foraminifera		calcite					1.88	-1.09
1232	PF0002180			1.68	1.8	1.8	GTS 2020		0.01	Neogene	1	Pleistocene - Calabrian - Gelasian	Calabrian															Indian	ODP-121/758.		5.384	90.3612	4.5347	90.0687	Scotese & Wright 2018	Tropical	Planktonic foraminifera		calcite					1.65	-1.3
1233	PF0002181			1.68	1.8	1.8	GTS 2020		0.01	Neogene	1	Pleistocene - Calabrian - Gelasian	Calabrian															Indian	ODP-121/758.		5.384	90.3612	4.5347	90.0687	Scotese & Wright 2018	Tropical	Planktonic foraminifera		calcite					1.79	-1.25
1234	PF0003939			1.68	1.8	1.8	GTS 2020		0.018	Neogene	1	Pleistocene - Calabrian - Gelasian	Calabrian															Atlantic	165-999A-7H-1,5-7		12.744	-78.7393	12.7538	-78.5487	Scotese & Wright 2018	Tropical/Subtropical	Planktonic foraminifera		calcite					1.58	-0.84
1235	PF0004284			1.68	1.8	1.8	GTS 2020		0.018	Neogene	1	Pleistocene - Calabrian - Gelasian	Calabrian															Atlantic	165-999A-7H-1,15-17		12.744	-78.7393	12.7538	-78.5487	Scotese & Wright 2018	Tropical/Subtropical	Planktonic foraminifera		calcite					1.26	-0.98
1236	PF0004395			1.68	1.8	1.8	GTS 2020		0.018	Neogene	1	Pleistocene - Calabrian - Gelasian	Calabrian															Atlantic	165-999A-7H-1,25-27		12.744	-78.7393	12.7538	-78.5487	Scotese & Wright 2018	Tropical/Subtropical	Planktonic foraminifera		calcite					1.25	-1.09
1237	PF0004506			1.68	1.8	1.8	GTS 2020		0.018	Neogene	1	Pleistocene - Calabrian - Gelasian	Calabrian															Atlantic	165-999A-7H-1,35-37		12.744	-78.7393	12.7538	-78.5487	Scotese & Wright 2018	Tropical/Subtropical	Planktonic foraminifera		calcite					1.38	-1.07
1238	PF0006857			1.68	1.8	1.8	GTS 2020		0.01	Neogene	1	Pleistocene - Calabrian - Gelasian	Calabrian															Indian	117-722B-7H-2,31		16.62	59.8	16.2188	59.4401	Scotese & Wright 2018	Tropical/Subtropical	Planktonic foraminifera		calcite						-0.46
1239	PF0006858			1.68	1.8	1.8	GTS 2020		0.01	Neogene	1	Pleistocene - Calabrian - Gelasian	Calabrian															Indian	117-722B-7H-2,51		16.62	59.8	16.2188	59.4401	Scotese & Wright 2018	Tropical/Subtropical	Planktonic foraminifera		calcite						-0.5
1240	PF0010069			1.69	1.8	1.8	GTS 2020		0.01	Neogene	1	Pleistocene - Calabrian - Gelasian	Calabrian															Pacific	130-806A-5H-1,46		0.319	159.361	-0.363	160.587	Scotese & Wright 2018	Tropical	Planktonic foraminifera		calcite						-1
1241	PF0007351			1.69	1.8	1.8	GTS 2020		0.01	Neogene	1	Pleistocene - Calabrian - Gelasian	Calabrian															Pacific	138-851E-3H-6		2.77	-110.572	2.3956	-109.374	Scotese & Wright 2018	Tropical	Planktonic foraminifera		calcite					1.63	-1.07
1242	PF0002182			1.69	1.8	1.8	GTS 2020		0.01	Neogene	1	Pleistocene - Calabrian - Gelasian	Calabrian															Indian	ODP-121/758.		5.384	90.3612	4.5297	90.0669	Scotese & Wright 2018	Tropical	Planktonic foraminifera		calcite					1.74	-1.32
1243	PF0003940			1.69	1.8	1.8	GTS 2020		0.018	Neogene	1	Pleistocene - Calabrian - Gelasian	Calabrian															Atlantic	165-999A-7H-1,75-77		12.744	-78.7393	12.7538	-78.5476	Scotese & Wright 2018	Tropical/Subtropical	Planktonic foraminifera		calcite					1.24	-0.91
1244	PF0004617			1.69	1.8	1.8	GTS 2020		0.018	Neogene	1	Pleistocene - Calabrian - Gelasian	Calabrian															Atlantic	165-999A-7H-1,45-47		12.744	-78.7393	12.7538	-78.5476	Scotese & Wright 2018	Tropical/Subtropical	Planktonic foraminifera		calcite					1.52	-1.19
1245	PF0004728			1.69	1.8	1.8	GTS 2020		0.018	Neogene	1	Pleistocene - Calabrian - Gelasian	Calabrian															Atlantic	Data Repository item 2002064.		12.744	-78.7393	12.7538	-78.5476	Scotese & Wright 2018	Tropical/Subtropical	Planktonic foraminifera		calcite					1.51	-0.69
1246	PF0004839			1.69	1.8	1.8	GTS 2020		0.018	Neogene	1	Pleistocene - Calabrian - Gelasian	Calabrian															Atlantic	165-999A-7H-1,65-67		12.744	-78.7393	12.7538	-78.5476	Scotese & Wright 2018	Tropical/Subtropical	Planktonic foraminifera		calcite					1.55	-0.92
1247	PF0006859			1.69	1.8	1.8	GTS 2020		0.01	Neogene	1	Pleistocene - Calabrian - Gelasian	Calabrian															Indian	117-722B-7H-2,71		16.62	59.8	16.2164	59.438	Scotese & Wright 2018	Tropical/Subtropical	Planktonic foraminifera		calcite						-1.25
1248	PF0010070			1.7	1.8	1.8	GTS 2020		0.01	Neogene	1	Pleistocene - Calabrian - Gelasian	Calabrian															Pacific	130-806A-5H-1,86		0.319	159.361	-0.3671	160.594	Scotese & Wright 2018	Tropical	Planktonic foraminifera		calcite						-1.27
1249	PF0007338			1.7	1.8	1.8	GTS 2020		0.01	Neogene	1	Pleistocene - Calabrian - Gelasian	Calabrian															Pacific	138-851E-3H-7		2.77	-110.572	2.3935	-109.367	Scotese & Wright 2018	Tropical	Planktonic foraminifera		calcite					1.83	-1.11
1250	PF0007405			1.7	1.8	1.8	GTS 2020		0.01	Neogene	1	Pleistocene - Calabrian - Gelasian	Calabrian															Pacific	138-851E-3H-6		2.77	-110.572	2.3935	-109.367	Scotese & Wright 2018	Tropical	Planktonic foraminifera		calcite					1.78	-0.92
1251	PF0002183			1.7	1.8	1.8	GTS 2020		0.01	Neogene	1	Pleistocene - Calabrian - Gelasian	Calabrian															Indian	ODP-121/758.		5.384	90.3612	4.5247	90.0651	Scotese & Wright 2018	Tropical	Planktonic foraminifera		calcite					1.5	-1.39
1252	PF0002184			1.7	1.8	1.8	GTS 2020		0.01	Neogene	1	Pleistocene - Calabrian - Gelasian	Calabrian															Indian	ODP-121/758.		5.384	90.3612	4.5247	90.0651	Scotese & Wright 2018	Tropical	Planktonic foraminifera		calcite					1.72	-1.5
1253	PF0004064			1.7	1.8	1.8	GTS 2020		0.018	Neogene	1	Pleistocene - Calabrian - Gelasian	Calabrian															Atlantic	165-999A-7H-1,85-87		12.744	-78.7393	12.7539	-78.5464	Scotese & Wright 2018	Tropical/Subtropical	Planktonic foraminifera		calcite					1.26	-0.87
1254	PF0004075			1.7	1.8	1.8	GTS 2020		0.018	Neogene	1	Pleistocene - Calabrian - Gelasian	Calabrian															Atlantic	165-999A-7H-1,95-97		12.744	-78.7393	12.7539	-78.5464	Scotese & Wright 2018	Tropical/Subtropical	Planktonic foraminifera		calcite					1.43	-0.56
1255	PF0004086			1.7	1.8	1.8	GTS 2020		0.019	Neogene	1	Pleistocene - Calabrian - Gelasian	Calabrian															Atlantic	165-999A-7H-1,105-107		12.744	-78.7393	12.7539	-78.5464	Scotese & Wright 2018	Tropical/Subtropical	Planktonic foraminifera		calcite					1.27	-0.3
1256	PF0006855			1.7	1.8	1.8	GTS 2020		0.01	Neogene	1	Pleistocene - Calabrian - Gelasian	Calabrian															Indian	117-722B-7H-2,111		16.62	59.8	16.2141	59.4358	Scotese & Wright 2018	Tropical/Subtropical	Planktonic foraminifera		calcite						-0.67
1257	PF0006860			1.7	1.8	1.8	GTS 2020		0.01	Neogene	1	Pleistocene - Calabrian - Gelasian	Calabrian															Indian	117-722B-7H-2,91		16.62	59.8	16.2141	59.4358	Scotese & Wright 2018	Tropical/Subtropical	Planktonic foraminifera		calcite						-1.03
16426	Am000067	H19684	1988	1.7	1.8	1.8	GTS2020		1.5-1.9	Neogene	1	Pleistocene - Calabrian - Gelasian	Calabrian					Moin						51-100	Benthic foraminifera			Costa Rica	Limon	Lower Lomas del Mar	9.99	-83.04	9.95	-82.76	Scotese, C.R., 2016. PALEOMAP PaleoAtlas for GPlates and the PaleoData Plotter Program, PALEOMAP Project, http://www.earthbyte.org/paleomap-paleoatlas_for_gplates/	Tropical	Gastropod	C. cf. vacuanus	aragonite			deep shelf	1.99	1.99	0.26
16427	Am000068	H19685	1988	1.7	1.8	1.8	GTS2020		1.5-1.9	Neogene	1	Pleistocene - Calabrian - Gelasian	Calabrian					Moin						51-100	Benthic foraminifera			Costa Rica	Limon	Lower Lomas del Mar	9.99	-83.04	9.95	-82.76	Scotese, C.R., 2016. PALEOMAP PaleoAtlas for GPlates and the PaleoData Plotter Program, PALEOMAP Project, http://www.earthbyte.org/paleomap-paleoatlas_for_gplates/	Tropical	Gastropod	C. cf. vacuanus	aragonite			deep shelf	0.63	0.63	0.36
1258	PF0010071			1.71	1.8	1.8	GTS 2020		0.01	Neogene	1	Pleistocene - Calabrian - Gelasian	Calabrian															Pacific	130-806A-5H-1,126		0.319	159.361	-0.3711	160.601	Scotese & Wright 2018	Tropical	Planktonic foraminifera		calcite						-1.05
1259	PF0007401			1.71	1.8	1.8	GTS 2020		0.01	Neogene	1	Pleistocene - Calabrian - Gelasian	Calabrian															Pacific	138-851E-3H-7		2.77	-110.572	2.3913	-109.36	Scotese & Wright 2018	Tropical	Planktonic foraminifera		calcite					1.79	-0.94
1260	PF0002185			1.71	1.8	1.8	GTS 2020		0.01	Neogene	1	Pleistocene - Calabrian - Gelasian	Calabrian															Indian	ODP-121/758.		5.384	90.3612	4.5196	90.0634	Scotese & Wright 2018	Tropical	Planktonic foraminifera		calcite					1.49	-1.62
1261	PF0002186			1.71	1.8	1.8	GTS 2020		0.01	Neogene	1	Pleistocene - Calabrian - Gelasian	Calabrian															Indian	ODP-121/758.		5.384	90.3612	4.5196	90.0634	Scotese & Wright 2018	Tropical	Planktonic foraminifera		calcite					1.54	-1.73
1262	PF0004097			1.71	1.8	1.8	GTS 2020		0.019	Neogene	1	Pleistocene - Calabrian - Gelasian	Calabrian															Atlantic	165-999A-7H-1,115-117		12.744	-78.7393	12.7539	-78.5453	Scotese & Wright 2018	Tropical/Subtropical	Planktonic foraminifera		calcite					1.33	-0.64
1263	PF0004108			1.71	1.8	1.8	GTS 2020		0.019	Neogene	1	Pleistocene - Calabrian - Gelasian	Calabrian															Atlantic	165-999A-7H-1,125-127		12.744	-78.7393	12.7539	-78.5453	Scotese & Wright 2018	Tropical/Subtropical	Planktonic foraminifera		calcite					1.4	-0.76
1264	PF0004119			1.71	1.8	1.8	GTS 2020		0.019	Neogene	1	Pleistocene - Calabrian - Gelasian	Calabrian															Atlantic	165-999A-7H-1,135-137		12.744	-78.7393	12.7539	-78.5453	Scotese & Wright 2018	Tropical/Subtropical	Planktonic foraminifera		calcite					1.58	-0.87
1265	PF0004130			1.71	1.8	1.8	GTS 2020		0.019	Neogene	1	Pleistocene - Calabrian - Gelasian	Calabrian															Atlantic	165-999A-7H-1,145-147		12.744	-78.7393	12.7539	-78.5453	Scotese & Wright 2018	Tropical/Subtropical	Planktonic foraminifera		calcite					1.78	-0.77
1266	PF0006856			1.71	1.8	1.8	GTS 2020		0.01	Neogene	1	Pleistocene - Calabrian - Gelasian	Calabrian															Indian	117-722B-7H-2,131		16.62	59.8	16.2117	59.4337	Scotese & Wright 2018	Tropical/Subtropical	Planktonic foraminifera		calcite						-0.31
1267	PF0006861			1.71	1.8	1.8	GTS 2020		0.01	Neogene	1	Pleistocene - Calabrian - Gelasian	Calabrian															Indian	117-722B-7H-3,1		16.62	59.8	16.2117	59.4337	Scotese & Wright 2018	Tropical/Subtropical	Planktonic foraminifera		calcite						-0.39
1268	PF0002187			1.72	1.8	1.8	GTS 2020		0.01	Neogene	1	Pleistocene - Calabrian - Gelasian	Calabrian															Indian	ODP-121/758.		5.384	90.3612	4.5146	90.0616	Scotese & Wright 2018	Tropical	Planktonic foraminifera		calcite					1.35	-1.62
1269	PF0004141			1.72	1.8	1.8	GTS 2020		0.019	Neogene	1	Pleistocene - Calabrian - Gelasian	Calabrian															Atlantic	165-999A-7H-2,5-7		12.744	-78.7393	12.754	-78.5441	Scotese & Wright 2018	Tropical/Subtropical	Planktonic foraminifera		calcite					1.65	-0.9
1270	PF0004152			1.72	1.8	1.8	GTS 2020		0.019	Neogene	1	Pleistocene - Calabrian - Gelasian	Calabrian															Atlantic	165-999A-7H-2,15-17		12.744	-78.7393	12.754	-78.5441	Scotese & Wright 2018	Tropical/Subtropical	Planktonic foraminifera		calcite					1.55	-0.94
1271	PF0004163			1.72	1.8	1.8	GTS 2020		0.019	Neogene	1	Pleistocene - Calabrian - Gelasian	Calabrian															Atlantic	165-999A-7H-2,25-27		12.744	-78.7393	12.754	-78.5441	Scotese & Wright 2018	Tropical/Subtropical	Planktonic foraminifera		calcite					1.7	-1.04
1272	PF0006864			1.72	1.8	1.8	GTS 2020		0.01	Neogene	1	Pleistocene - Calabrian - Gelasian	Calabrian															Indian	117-722B-7H-3,21		16.62	59.8	16.2093	59.4315	Scotese & Wright 2018	Tropical/Subtropical	Planktonic foraminifera		calcite						-0.23
1273	PF0010072			1.73	1.8	1.8	GTS 2020		0.01	Neogene	1	Pleistocene - Calabrian - Gelasian	Calabrian															Pacific	130-806A-5H-2,16		0.319	159.361	-0.3793	160.616	Scotese & Wright 2018	Tropical	Planktonic foraminifera		calcite						-1.04
1274	PF0002188			1.73	1.8	1.8	GTS 2020		0.01	Neogene	1	Pleistocene - Calabrian - Gelasian	Calabrian															Indian	ODP-121/758.		5.384	90.3612	4.5095	90.0598	Scotese & Wright 2018	Tropical	Planktonic foraminifera		calcite					1.42	-1.43
1275	PF0002189			1.73	1.8	1.8	GTS 2020		0.01	Neogene	1	Pleistocene - Calabrian - Gelasian	Calabrian															Indian	ODP-121/758.		5.384	90.3612	4.5095	90.0598	Scotese & Wright 2018	Tropical	Planktonic foraminifera		calcite					1.06	-1.41
1276	PF0004174			1.73	1.8	1.8	GTS 2020		0.019	Neogene	1	Pleistocene - Calabrian - Gelasian	Calabrian															Atlantic	165-999A-7H-2,35-37		12.744	-78.7393	12.754	-78.543	Scotese & Wright 2018	Tropical/Subtropical	Planktonic foraminifera		calcite					1.46	-0.82
1277	PF0004185			1.73	1.8	1.8	GTS 2020		0.019	Neogene	1	Pleistocene - Calabrian - Gelasian	Calabrian															Atlantic	165-999A-7H-2,45-47		12.744	-78.7393	12.754	-78.543	Scotese & Wright 2018	Tropical/Subtropical	Planktonic foraminifera		calcite					1.7	-0.7
1278	PF0004196			1.73	1.8	1.8	GTS 2020		0.019	Neogene	1	Pleistocene - Calabrian - Gelasian	Calabrian															Atlantic	165-999A-7H-2,55-57		12.744	-78.7393	12.754	-78.543	Scotese & Wright 2018	Tropical/Subtropical	Planktonic foraminifera		calcite					1.68	-0.89
1279	PF0006865			1.73	1.8	1.8	GTS 2020		0.01	Neogene	1	Pleistocene - Calabrian - Gelasian	Calabrian															Indian	117-722B-7H-3,41		16.62	59.8	16.2069	59.4294	Scotese & Wright 2018	Tropical/Subtropical	Planktonic foraminifera		calcite						-0.99
1280	PF0006866			1.73	1.8	1.8	GTS 2020		0.01	Neogene	1	Pleistocene - Calabrian - Gelasian	Calabrian															Indian	117-722B-7H-3,61		16.62	59.8	16.2069	59.4294	Scotese & Wright 2018	Tropical/Subtropical	Planktonic foraminifera		calcite						-1.29
1281	PF0010492			1.73	1.8	1.8	GTS 2020		0.01	Neogene	1	Pleistocene - Calabrian - Gelasian	Calabrian															Pacific	138-847C-6H-1,11		0.193	-95.3202	0.1248	-96.0975	Scotese & Wright 2018	Tropical	Planktonic foraminifera		calcite						-1.11
1282	PF0010073			1.74	1.8	1.8	GTS 2020		0.01	Neogene	1	Pleistocene - Calabrian - Gelasian	Calabrian															Pacific	130-806A-5H-2,56		0.319	159.361	-0.3833	160.623	Scotese & Wright 2018	Tropical	Planktonic foraminifera		calcite						-1.08
1283	PF0007348			1.74	1.8	1.8	GTS 2020		0.01	Neogene	1	Pleistocene - Calabrian - Gelasian	Calabrian															Pacific	138-851C-3H-4		2.77	-110.572	2.3849	-109.338	Scotese & Wright 2018	Tropical	Planktonic foraminifera		calcite					2.06	-1.08
1284	PF0002190			1.74	1.8	1.8	GTS 2020		0.01	Neogene	1	Pleistocene - Calabrian - Gelasian	Calabrian															Indian	ODP-121/758.		5.384	90.3612	4.5045	90.058	Scotese & Wright 2018	Tropical	Planktonic foraminifera		calcite					1.45	-1.36
1285	PF0002191			1.74	1.8	1.8	GTS 2020		0.01	Neogene	1	Pleistocene - Calabrian - Gelasian	Calabrian															Indian	ODP-121/758.		5.384	90.3612	4.5045	90.058	Scotese & Wright 2018	Tropical	Planktonic foraminifera		calcite					1.41	-1.41
1286	PF0004207			1.74	1.8	1.8	GTS 2020		0.019	Neogene	1	Pleistocene - Calabrian - Gelasian	Calabrian															Atlantic	165-999A-7H-2,65-67		12.744	-78.7393	12.7541	-78.5419	Scotese & Wright 2018	Tropical/Subtropical	Planktonic foraminifera		calcite					1.81	-0.76
1287	PF0004218			1.74	1.8	1.8	GTS 2020		0.019	Neogene	1	Pleistocene - Calabrian - Gelasian	Calabrian															Atlantic	165-999A-7H-2,75-77		12.744	-78.7393	12.7541	-78.5419	Scotese & Wright 2018	Tropical/Subtropical	Planktonic foraminifera		calcite					1.7	-0.81
1288	PF0004229			1.74	1.8	1.8	GTS 2020		0.019	Neogene	1	Pleistocene - Calabrian - Gelasian	Calabrian															Atlantic	165-999A-7H-2,85-87		12.744	-78.7393	12.7541	-78.5419	Scotese & Wright 2018	Tropical/Subtropical	Planktonic foraminifera		calcite					1.67	-0.81
1289	PF0006862			1.74	1.8	1.8	GTS 2020		0.01	Neogene	1	Pleistocene - Calabrian - Gelasian	Calabrian															Indian	117-722B-7H-3,101		16.62	59.8	16.2045	59.4272	Scotese & Wright 2018	Tropical/Subtropical	Planktonic foraminifera		calcite						-0.82
1290	PF0006867			1.74	1.8	1.8	GTS 2020		0.01	Neogene	1	Pleistocene - Calabrian - Gelasian	Calabrian															Indian	117-722B-7H-3,81		16.62	59.8	16.2045	59.4272	Scotese & Wright 2018	Tropical/Subtropical	Planktonic foraminifera		calcite						-0.75
1291	PF0010708			1.75	1.8	1.8	GTS 2020		0.01	Neogene	1	Pleistocene - Calabrian - Gelasian	Calabrian															Pacific	89-586-5-4,60-62		-0.5	158.5	-1.22212	159.705	Scotese & Wright 2018	Tropical	Planktonic foraminifera		calcite						-1.3
1292	PF0010074			1.75	1.8	1.8	GTS 2020		0.01	Neogene	1	Pleistocene - Calabrian - Gelasian	Calabrian															Pacific	130-806A-5H-2,96		0.319	159.361	-0.3874	160.63	Scotese & Wright 2018	Tropical	Planktonic foraminifera		calcite						-0.98
1293	PF0007312			1.75	1.8	1.8	GTS 2020		0.01	Neogene	1	Pleistocene - Calabrian - Gelasian	Calabrian															Pacific	138-851C-3H-4		2.77	-110.572	2.3827	-109.331	Scotese & Wright 2018	Tropical	Planktonic foraminifera		calcite					1.94	-1.21
1294	PF0002192			1.75	1.8	1.8	GTS 2020		0.01	Neogene	1	Pleistocene - Calabrian - Gelasian	Calabrian															Indian	ODP-121/758.		5.384	90.3612	4.4994	90.0562	Scotese & Wright 2018	Tropical	Planktonic foraminifera		calcite					1.45	-1.74
1295	PF0004240			1.75	1.8	1.8	GTS 2020		0.019	Neogene	1	Pleistocene - Calabrian - Gelasian	Calabrian															Atlantic	165-999A-7H-2,95-97		12.744	-78.7393	12.7542	-78.5407	Scotese & Wright 2018	Tropical/Subtropical	Planktonic foraminifera		calcite					1.59	-0.91
1296	PF0004251			1.75	1.8	1.8	GTS 2020		0.019	Neogene	1	Pleistocene - Calabrian - Gelasian	Calabrian															Atlantic	165-999A-7H-2,105-107		12.744	-78.7393	12.7542	-78.5407	Scotese & Wright 2018	Tropical/Subtropical	Planktonic foraminifera		calcite					1.38	-0.58
1297	PF0004262			1.75	1.8	1.8	GTS 2020		0.019	Neogene	1	Pleistocene - Calabrian - Gelasian	Calabrian															Atlantic	165-999A-7H-2,115-117		12.744	-78.7393	12.7542	-78.5407	Scotese & Wright 2018	Tropical/Subtropical	Planktonic foraminifera		calcite					1.58	-0.47
1298	PF0006863			1.75	1.8	1.8	GTS 2020		0.01	Neogene	1	Pleistocene - Calabrian - Gelasian	Calabrian															Indian	117-722B-7H-3,121		16.62	59.8	16.2021	59.4251	Scotese & Wright 2018	Tropical/Subtropical	Planktonic foraminifera		calcite						-1.2
1299	PF0010493			1.75	1.8	1.8	GTS 2020		0.01	Neogene	1	Pleistocene - Calabrian - Gelasian	Calabrian															Pacific	138-847C-6H-1,51		0.193	-95.3202	0.1241	-96.1065	Scotese & Wright 2018	Tropical	Planktonic foraminifera		calcite						-1.05
1300	PF0007306			1.76	1.8	1.8	GTS 2020		0.01	Neogene	1	Pleistocene - Calabrian - Gelasian	Calabrian															Pacific	138-851C-3H-4		2.77	-110.572	2.3805	-109.324	Scotese & Wright 2018	Tropical	Planktonic foraminifera		calcite					2.15	-1.23
1301	PF0004273			1.76	1.8	1.8	GTS 2020		0.019	Neogene	1	Pleistocene - Calabrian - Gelasian	Calabrian															Atlantic	165-999A-7H-2,125-127		12.744	-78.7393	12.7542	-78.5396	Scotese & Wright 2018	Tropical/Subtropical	Planktonic foraminifera		calcite					1.33	-0.58
1302	PF0004285			1.76	1.8	1.8	GTS 2020		0.019	Neogene	1	Pleistocene - Calabrian - Gelasian	Calabrian															Atlantic	165-999A-7H-2,135-137		12.744	-78.7393	12.7542	-78.5396	Scotese & Wright 2018	Tropical/Subtropical	Planktonic foraminifera		calcite					1.63	-0.8
1303	PF0004296			1.76	1.8	1.8	GTS 2020		0.019	Neogene	1	Pleistocene - Calabrian - Gelasian	Calabrian															Atlantic	165-999A-7H-2,145-147		12.744	-78.7393	12.7542	-78.5396	Scotese & Wright 2018	Tropical/Subtropical	Planktonic foraminifera		calcite					1.66	-0.9
1304	PF0004307			1.76	1.8	1.8	GTS 2020		0.019	Neogene	1	Pleistocene - Calabrian - Gelasian	Calabrian															Atlantic	165-999A-7H-3,5-7		12.744	-78.7393	12.7542	-78.5396	Scotese & Wright 2018	Tropical/Subtropical	Planktonic foraminifera		calcite					1.71	-0.9
1305	PF0010494			1.76	1.8	1.8	GTS 2020		0.01	Neogene	1	Pleistocene - Calabrian - Gelasian	Calabrian															Pacific	138-847C-6H-1,96		0.193	-95.3202	0.1238	-96.111	Scotese & Wright 2018	Tropical	Planktonic foraminifera		calcite						-1.42
1306	PF0010075			1.77	1.8	1.8	GTS 2020		0.01	Neogene	1	Pleistocene - Calabrian - Gelasian	Calabrian															Pacific	130-806A-5H-2,136		0.319	159.361	-0.3956	160.645	Scotese & Wright 2018	Tropical	Planktonic foraminifera		calcite						-1.1
1307	PF0007349			1.77	1.8	1.8	GTS 2020		0.01	Neogene	1	Pleistocene - Calabrian - Gelasian	Calabrian															Pacific	138-851C-3H-4		2.77	-110.572	2.3784	-109.317	Scotese & Wright 2018	Tropical	Planktonic foraminifera		calcite					2.06	-1.08
1308	PF0002193			1.77	1.8	1.8	GTS 2020		0.01	Neogene	1	Pleistocene - Calabrian - Gelasian	Calabrian															Indian	ODP-121/758.		5.384	90.3612	4.4893	90.0527	Scotese & Wright 2018	Tropical	Planktonic foraminifera		calcite					1.42	-1.39
1309	PF0002194			1.77	1.8	1.8	GTS 2020		0.01	Neogene	1	Pleistocene - Calabrian - Gelasian	Calabrian															Indian	ODP-121/758.		5.384	90.3612	4.4893	90.0527	Scotese & Wright 2018	Tropical	Planktonic foraminifera		calcite					1.77	-1.47
1310	PF0002195			1.77	1.8	1.8	GTS 2020		0.01	Neogene	1	Pleistocene - Calabrian - Gelasian	Calabrian															Indian	ODP-121/758.		5.384	90.3612	4.4893	90.0527	Scotese & Wright 2018	Tropical	Planktonic foraminifera		calcite					1.62	-1.36
1311	PF0004318			1.77	1.8	1.8	GTS 2020		0.019	Neogene	1	Pleistocene - Calabrian - Gelasian	Calabrian															Atlantic	165-999A-7H-3,15-17		12.744	-78.7393	12.7543	-78.5385	Scotese & Wright 2018	Tropical/Subtropical	Planktonic foraminifera		calcite					2.14	-0.69
1312	PF0004329			1.77	1.8	1.8	GTS 2020		0.019	Neogene	1	Pleistocene - Calabrian - Gelasian	Calabrian															Atlantic	165-999A-7H-3,25-27		12.744	-78.7393	12.7543	-78.5385	Scotese & Wright 2018	Tropical/Subtropical	Planktonic foraminifera		calcite					1.94	-1.06
1313	PF0004340			1.77	1.8	1.8	GTS 2020		0.019	Neogene	1	Pleistocene - Calabrian - Gelasian	Calabrian															Atlantic	165-999A-7H-3,35-37		12.744	-78.7393	12.7543	-78.5385	Scotese & Wright 2018	Tropical/Subtropical	Planktonic foraminifera		calcite					1.77	-0.9
1314	PF0004351			1.77	1.8	1.8	GTS 2020		0.019	Neogene	1	Pleistocene - Calabrian - Gelasian	Calabrian															Atlantic	165-999A-7H-3,45-47		12.744	-78.7393	12.7543	-78.5385	Scotese & Wright 2018	Tropical/Subtropical	Planktonic foraminifera		calcite					2.07	-1.05
1315	PF0006868			1.77	1.8	1.8	GTS 2020		0.01	Neogene	1	Pleistocene - Calabrian - Gelasian	Calabrian															Indian	117-722B-7H-4,11		16.62	59.8	16.1974	59.4208	Scotese & Wright 2018	Tropical/Subtropical	Planktonic foraminifera		calcite						-0.92
1316	PF0010076			1.78	1.8	1.8	GTS 2020		0.01	Neogene	1	Pleistocene - Calabrian - Gelasian	Calabrian															Pacific	130-806A-5H-3,26		0.319	159.361	-0.3996	160.652	Scotese & Wright 2018	Tropical	Planktonic foraminifera		calcite						-0.89
1317	PF0007389			1.78	1.8	1.8	GTS 2020		0.01	Neogene	1	Pleistocene - Calabrian - Gelasian	Calabrian															Pacific	138-851C-3H-4		2.77	-110.572	2.3762	-109.31	Scotese & Wright 2018	Tropical	Planktonic foraminifera		calcite					1.94	-0.97
1318	PF0002196			1.78	1.8	1.8	GTS 2020		0.01	Neogene	1	Pleistocene - Calabrian - Gelasian	Calabrian															Indian	ODP-121/758.		5.384	90.3612	4.4843	90.0509	Scotese & Wright 2018	Tropical	Planktonic foraminifera		calcite					1.62	-1.5
1319	PF0004362			1.78	1.8	1.8	GTS 2020		0.019	Neogene	1	Pleistocene - Calabrian - Gelasian	Calabrian															Atlantic	165-999A-7H-3,75-77		12.744	-78.7393	12.7543	-78.5373	Scotese & Wright 2018	Tropical/Subtropical	Planktonic foraminifera		calcite					1.49	-1.13
1320	PF0004373			1.78	1.8	1.8	GTS 2020		0.019	Neogene	1	Pleistocene - Calabrian - Gelasian	Calabrian															Atlantic	165-999A-7H-3,85-87		12.744	-78.7393	12.7543	-78.5373	Scotese & Wright 2018	Tropical/Subtropical	Planktonic foraminifera		calcite					1.67	-1.05
1321	PF0004384			1.78	1.8	1.8	GTS 2020		0.019	Neogene	1	Pleistocene - Calabrian - Gelasian	Calabrian															Atlantic	165-999A-7H-3,95-97		12.744	-78.7393	12.7543	-78.5373	Scotese & Wright 2018	Tropical/Subtropical	Planktonic foraminifera		calcite					1.64	-1.11
1322	PF0004396			1.78	1.8	1.8	GTS 2020		0.019	Neogene	1	Pleistocene - Calabrian - Gelasian	Calabrian															Atlantic	165-999A-7H-3,105-107		12.744	-78.7393	12.7543	-78.5373	Scotese & Wright 2018	Tropical/Subtropical	Planktonic foraminifera		calcite					1.69	-0.86
1323	PF0006870			1.78	1.8	1.8	GTS 2020		0.01	Neogene	1	Pleistocene - Calabrian - Gelasian	Calabrian															Indian	117-722B-7H-4,31		16.62	59.8	16.195	59.4186	Scotese & Wright 2018	Tropical/Subtropical	Planktonic foraminifera		calcite						-0.82
1324	PF0010495			1.78	1.8	1.8	GTS 2020		0.01	Neogene	1	Pleistocene - Calabrian - Gelasian	Calabrian															Pacific	138-847C-6H-1,131		0.193	-95.3202	0.1231	-96.12	Scotese & Wright 2018	Tropical	Planktonic foraminifera		calcite						-0.9
1325	PF0010077			1.79	1.8	1.8	GTS 2020		0.01	Neogene	1	Pleistocene - Calabrian - Gelasian	Calabrian															Pacific	130-806A-5H-3,66		0.319	159.361	-0.4037	160.659	Scotese & Wright 2018	Tropical	Planktonic foraminifera		calcite						-0.92
1326	PF0007363			1.79	1.8	1.8	GTS 2020		0.01	Neogene	1	Pleistocene - Calabrian - Gelasian	Calabrian															Pacific	138-851C-3H-5		2.77	-110.572	2.3741	-109.303	Scotese & Wright 2018	Tropical	Planktonic foraminifera		calcite					1.8	-1.04
1327	PF0002197			1.79	1.8	1.8	GTS 2020		0.01	Neogene	1	Pleistocene - Calabrian - Gelasian	Calabrian															Indian	ODP-121/758.		5.384	90.3612	4.4793	90.0491	Scotese & Wright 2018	Tropical	Planktonic foraminifera		calcite					1.3	-1.73
1328	PF0002198			1.79	1.8	1.8	GTS 2020		0.01	Neogene	1	Pleistocene - Calabrian - Gelasian	Calabrian															Indian	ODP-121/758.		5.384	90.3612	4.4793	90.0491	Scotese & Wright 2018	Tropical	Planktonic foraminifera		calcite					1.41	-1.15
1329	PF0004407			1.79	1.8	1.8	GTS 2020		0.019	Neogene	1	Pleistocene - Calabrian - Gelasian	Calabrian															Atlantic	165-999A-7H-3,115-117		12.744	-78.7393	12.7544	-78.5362	Scotese & Wright 2018	Tropical/Subtropical	Planktonic foraminifera		calcite					1.71	-0.85
1330	PF0004418			1.79	1.8	1.8	GTS 2020		0.019	Neogene	1	Pleistocene - Calabrian - Gelasian	Calabrian															Atlantic	165-999A-7H-3,125-127		12.744	-78.7393	12.7544	-78.5362	Scotese & Wright 2018	Tropical/Subtropical	Planktonic foraminifera		calcite					1.58	-0.73
1331	PF0004429			1.79	1.8	1.8	GTS 2020		0.019	Neogene	1	Pleistocene - Calabrian - Gelasian	Calabrian															Atlantic	165-999A-7H-3,135-137		12.744	-78.7393	12.7544	-78.5362	Scotese & Wright 2018	Tropical/Subtropical	Planktonic foraminifera		calcite					1.48	-0.79
1332	PF0004440			1.79	1.8	1.8	GTS 2020		0.019	Neogene	1	Pleistocene - Calabrian - Gelasian	Calabrian															Atlantic	165-999A-7H-3,145-147		12.744	-78.7393	12.7544	-78.5362	Scotese & Wright 2018	Tropical/Subtropical	Planktonic foraminifera		calcite					1.48	-0.86
1333	PF0004451			1.79	1.8	1.8	GTS 2020		0.019	Neogene	1	Pleistocene - Calabrian - Gelasian	Calabrian															Atlantic	165-999A-7H-4,5-7		12.744	-78.7393	12.7544	-78.5362	Scotese & Wright 2018	Tropical/Subtropical	Planktonic foraminifera		calcite					1.27	-0.62
1334	PF0006871			1.79	1.8	1.8	GTS 2020		0.01	Neogene	1	Pleistocene - Calabrian - Gelasian	Calabrian															Indian	117-722B-7H-4,71		16.62	59.8	16.1926	59.4165	Scotese & Wright 2018	Tropical/Subtropical	Planktonic foraminifera		calcite						-0.43
1335	PF0010496			1.79	1.8	1.8	GTS 2020		0.01	Neogene	1	Pleistocene - Calabrian - Gelasian	Calabrian															Pacific	138-847C-6H-2,21		0.193	-95.3202	0.1228	-96.1244	Scotese & Wright 2018	Tropical	Planktonic foraminifera		calcite						-1.04
1336	PF0002199			1.8	1.8	1.8	GTS 2020		0.01	Neogene	1	Pleistocene - Calabrian - Gelasian	Calabrian															Indian	ODP-121/758.		5.384	90.3612	4.4742	90.0473	Scotese & Wright 2018	Tropical	Planktonic foraminifera		calcite					1.29	-1.45
1337	PF0002200			1.8	1.8	1.8	GTS 2020		0.01	Neogene	1	Pleistocene - Calabrian - Gelasian	Calabrian															Indian	ODP-121/758.		5.384	90.3612	4.4742	90.0473	Scotese & Wright 2018	Tropical	Planktonic foraminifera		calcite					1.47	-1.28
1338	PF0004462			1.8	1.8	1.8	GTS 2020		0.019	Neogene	1	Pleistocene - Calabrian - Gelasian	Calabrian															Atlantic	165-999A-7H-4,15-17		12.744	-78.7393	12.7544	-78.535	Scotese & Wright 2018	Tropical/Subtropical	Planktonic foraminifera		calcite					1.42	-0.69
1339	PF0004473			1.8	1.8	1.8	GTS 2020		0.019	Neogene	1	Pleistocene - Calabrian - Gelasian	Calabrian															Atlantic	165-999A-7H-4,25-27		12.744	-78.7393	12.7544	-78.535	Scotese & Wright 2018	Tropical/Subtropical	Planktonic foraminifera		calcite					1.37	-0.61
1340	PF0004484			1.8	1.8	1.8	GTS 2020		0.019	Neogene	1	Pleistocene - Calabrian - Gelasian	Calabrian															Atlantic	165-999A-7H-4,35-37		12.744	-78.7393	12.7544	-78.535	Scotese & Wright 2018	Tropical/Subtropical	Planktonic foraminifera		calcite					1.4	-0.65
1341	PF0004495			1.8	1.8	1.8	GTS 2020		0.019	Neogene	1	Pleistocene - Calabrian - Gelasian	Calabrian															Atlantic	165-999A-7H-4,45-47		12.744	-78.7393	12.7544	-78.535	Scotese & Wright 2018	Tropical/Subtropical	Planktonic foraminifera		calcite					1.68	-0.74
1342	PF0010497			1.8	1.8	1.8	GTS 2020		0.01	Neogene	1	Pleistocene - Calabrian - Gelasian	Calabrian															Pacific	138-847C-6H-2,66		0.193	-95.3202	0.1224	-96.1289	Scotese & Wright 2018	Tropical	Planktonic foraminifera		calcite						-0.91
16428	Am000069	112293		1.8	1.8	1.8	GTS2020		2.0-1.6	Neogene	1	Pleistocene - Calabrian - Gelasian	Calabrian					Caloosahatchee formation										USA	Florida	Hendry County	26.72	-81.49	25.96	81.61	Scotese, C.R., 2016. PALEOMAP PaleoAtlas for GPlates and the PaleoData Plotter Program, PALEOMAP Project, http://www.earthbyte.org/paleomap-paleoatlas_for_gplates/	Tropical/Subtropical	Gastropod	C.adversarius	aragonite				2.61	2.61	0.27			-0.33	-0.33
16429	Am000070	54437-1		1.8	1.8	1.8	GTS2020		2.0-1.6	Neogene	1	Pleistocene - Calabrian - Gelasian	Calabrian					Caloosahatchee formation										USA	Florida	Hendry County	26.72	-81.49	25.96	81.61	Scotese, C.R., 2016. PALEOMAP PaleoAtlas for GPlates and the PaleoData Plotter Program, PALEOMAP Project, http://www.earthbyte.org/paleomap-paleoatlas_for_gplates/	Tropical/Subtropical	Gastropod	C.adversarius	aragonite				1.75	1.75	0.44			-0.16	-0.16
16430	Am000071	54437-2		1.8	1.8	1.8	GTS2020		2.0-1.6	Neogene	1	Pleistocene - Calabrian - Gelasian	Calabrian					Caloosahatchee formation										USA	Florida	Hendry County	26.72	-81.49	25.96	81.61	Scotese, C.R., 2016. PALEOMAP PaleoAtlas for GPlates and the PaleoData Plotter Program, PALEOMAP Project, http://www.earthbyte.org/paleomap-paleoatlas_for_gplates/	Tropical/Subtropical	Gastropod	C.adversarius	aragonite				1.47	1.47	0.48			-0.12	-0.12
1343	PF0010078			1.81	2.6	2.6	GTS 2020		0.01	Neogene	1	Pleistocene - Calabrian - Gelasian	Gelasian															Pacific	130-806A-5H-3,106		0.319	159.361	-0.4118	160.674	Scotese & Wright 2018	Tropical	Planktonic foraminifera		calcite						-1.17
1344	PF0001680			1.81	2.6	2.6	GTS 2020		0.009	Neogene	1	Pleistocene - Calabrian - Gelasian	Gelasian															Atlantic	Site 925		0.32	159.369	-0.4112	160.684	Scotese & Wright 2018	Tropical	Planktonic foraminifera		calcite					1.93	-1.05
1345	PF0002201			1.81	2.6	2.6	GTS 2020		0.01	Neogene	1	Pleistocene - Calabrian - Gelasian	Gelasian															Indian	ODP-121/758.		5.384	90.3612	4.4692	90.0455	Scotese & Wright 2018	Tropical	Planktonic foraminifera		calcite					1.8	-1.34
1346	PF0004507			1.81	2.6	2.6	GTS 2020		0.019	Neogene	1	Pleistocene - Calabrian - Gelasian	Gelasian															Atlantic	165-999A-7H-4,55-57		12.744	-78.7393	12.7545	-78.5339	Scotese & Wright 2018	Tropical/Subtropical	Planktonic foraminifera		calcite					1.53	-0.73
1347	PF0004518			1.81	2.6	2.6	GTS 2020		0.019	Neogene	1	Pleistocene - Calabrian - Gelasian	Gelasian															Atlantic	165-999A-7H-4,65-67		12.744	-78.7393	12.7545	-78.5339	Scotese & Wright 2018	Tropical/Subtropical	Planktonic foraminifera		calcite					1.79	-0.59
1348	PF0004529			1.81	2.6	2.6	GTS 2020		0.019	Neogene	1	Pleistocene - Calabrian - Gelasian	Gelasian															Atlantic	165-999A-7H-4,75-77		12.744	-78.7393	12.7545	-78.5339	Scotese & Wright 2018	Tropical/Subtropical	Planktonic foraminifera		calcite					1.96	-0.82
1349	PF0004540			1.81	2.6	2.6	GTS 2020		0.019	Neogene	1	Pleistocene - Calabrian - Gelasian	Gelasian															Atlantic	165-999A-7H-4,85-87		12.744	-78.7393	12.7545	-78.5339	Scotese & Wright 2018	Tropical/Subtropical	Planktonic foraminifera		calcite					1.9	-0.6
1350	PF0006869			1.81	2.6	2.6	GTS 2020		0.01	Neogene	1	Pleistocene - Calabrian - Gelasian	Gelasian															Indian	117-722B-7H-4,131		16.62	59.8	16.1879	59.4122	Scotese & Wright 2018	Tropical/Subtropical	Planktonic foraminifera		calcite						-1.25
1351	PF0006872			1.81	2.6	2.6	GTS 2020		0.01	Neogene	1	Pleistocene - Calabrian - Gelasian	Gelasian															Indian	117-722B-7H-5,1		16.62	59.8	16.1879	59.4122	Scotese & Wright 2018	Tropical/Subtropical	Planktonic foraminifera		calcite						-0.65
1352	PF0010778			1.82	2.6	2.6	GTS 2020		0.01	Neogene	1	Pleistocene - Calabrian - Gelasian	Gelasian															Pacific	89-586-5-5,60-62		-0.5	158.5	-1.25127	159.753	Scotese & Wright 2018	Tropical	Planktonic foraminifera		calcite						-0.92
1353	PF0010079			1.82	2.6	2.6	GTS 2020		0.01	Neogene	1	Pleistocene - Calabrian - Gelasian	Gelasian															Pacific	130-806A-5H-3,146		0.319	159.361	-0.4159	160.681	Scotese & Wright 2018	Tropical	Planktonic foraminifera		calcite						-0.94
1354	PF0002202			1.82	2.6	2.6	GTS 2020		0.01	Neogene	1	Pleistocene - Calabrian - Gelasian	Gelasian															Indian	ODP-121/758.		5.384	90.3612	4.4641	90.0437	Scotese & Wright 2018	Tropical	Planktonic foraminifera		calcite					1.57	-1.29
1355	PF0004551			1.82	2.6	2.6	GTS 2020		0.019	Neogene	1	Pleistocene - Calabrian - Gelasian	Gelasian															Atlantic	165-999A-7H-4,95-97		12.744	-78.7393	12.7545	-78.5328	Scotese & Wright 2018	Tropical/Subtropical	Planktonic foraminifera		calcite					1.83	-0.97
1356	PF0004562			1.82	2.6	2.6	GTS 2020		0.019	Neogene	1	Pleistocene - Calabrian - Gelasian	Gelasian															Atlantic	165-999A-7H-4,105-107		12.744	-78.7393	12.7545	-78.5328	Scotese & Wright 2018	Tropical/Subtropical	Planktonic foraminifera		calcite					2.02	-0.9
1357	PF0004573			1.82	2.6	2.6	GTS 2020		0.019	Neogene	1	Pleistocene - Calabrian - Gelasian	Gelasian															Atlantic	165-999A-7H-4,115-117		12.744	-78.7393	12.7545	-78.5328	Scotese & Wright 2018	Tropical/Subtropical	Planktonic foraminifera		calcite					1.85	-0.62
1358	PF0006876			1.82	2.6	2.6	GTS 2020		0.01	Neogene	1	Pleistocene - Calabrian - Gelasian	Gelasian															Indian	117-722B-7H-5,21		16.62	59.8	16.1855	59.41	Scotese & Wright 2018	Tropical/Subtropical	Planktonic foraminifera		calcite						-0.37
1359	PF0010080			1.83	2.6	2.6	GTS 2020		0.01	Neogene	1	Pleistocene - Calabrian - Gelasian	Gelasian															Pacific	130-806A-5H-4,36		0.319	159.361	-0.42	160.688	Scotese & Wright 2018	Tropical	Planktonic foraminifera		calcite						-1.05
1360	PF0002203			1.83	2.6	2.6	GTS 2020		0.01	Neogene	1	Pleistocene - Calabrian - Gelasian	Gelasian															Indian	ODP-121/758.		5.384	90.3612	4.4591	90.0419	Scotese & Wright 2018	Tropical	Planktonic foraminifera		calcite					1.37	-1.45
1361	PF0004584			1.83	2.6	2.6	GTS 2020		0.019	Neogene	1	Pleistocene - Calabrian - Gelasian	Gelasian															Atlantic	165-999A-7H-4,125-127		12.744	-78.7393	12.7546	-78.5316	Scotese & Wright 2018	Tropical/Subtropical	Planktonic foraminifera		calcite					1.96	-0.75
1362	PF0004595			1.83	2.6	2.6	GTS 2020		0.019	Neogene	1	Pleistocene - Calabrian - Gelasian	Gelasian															Atlantic	165-999A-7H-4,135-137		12.744	-78.7393	12.7546	-78.5316	Scotese & Wright 2018	Tropical/Subtropical	Planktonic foraminifera		calcite					1.83	-0.95
1363	PF0004606			1.83	2.6	2.6	GTS 2020		0.019	Neogene	1	Pleistocene - Calabrian - Gelasian	Gelasian															Atlantic	165-999A-7H-4,145-147		12.744	-78.7393	12.7546	-78.5316	Scotese & Wright 2018	Tropical/Subtropical	Planktonic foraminifera		calcite					1.96	-0.81
1364	PF0006877			1.83	2.6	2.6	GTS 2020		0.01	Neogene	1	Pleistocene - Calabrian - Gelasian	Gelasian															Indian	117-722B-7H-5,41		16.62	59.8	16.1831	59.4079	Scotese & Wright 2018	Tropical/Subtropical	Planktonic foraminifera		calcite						-0.74
1365	PF0006878			1.83	2.6	2.6	GTS 2020		0.01	Neogene	1	Pleistocene - Calabrian - Gelasian	Gelasian															Indian	117-722B-7H-5,61		16.62	59.8	16.1831	59.4079	Scotese & Wright 2018	Tropical/Subtropical	Planktonic foraminifera		calcite						-1.13
1366	PF0010498			1.83	2.6	2.6	GTS 2020		0.01	Neogene	1	Pleistocene - Calabrian - Gelasian	Gelasian															Pacific	138-847C-6H-3,6		0.193	-95.3202	0.1214	-96.1424	Scotese & Wright 2018	Tropical	Planktonic foraminifera		calcite						-0.76
1367	PF0002204			1.84	2.6	2.6	GTS 2020		0.01	Neogene	1	Pleistocene - Calabrian - Gelasian	Gelasian															Indian	ODP-121/758.		5.384	90.3612	4.454	90.0402	Scotese & Wright 2018	Tropical	Planktonic foraminifera		calcite					1.44	-1.65
1368	PF0004618			1.84	2.6	2.6	GTS 2020		0.019	Neogene	1	Pleistocene - Calabrian - Gelasian	Gelasian															Atlantic	165-999A-7H-5,5-7		12.744	-78.7393	12.7547	-78.5305	Scotese & Wright 2018	Tropical/Subtropical	Planktonic foraminifera		calcite					1.85	-0.85
1369	PF0004629			1.84	2.6	2.6	GTS 2020		0.019	Neogene	1	Pleistocene - Calabrian - Gelasian	Gelasian															Atlantic	165-999A-7H-5,15-17		12.744	-78.7393	12.7547	-78.5305	Scotese & Wright 2018	Tropical/Subtropical	Planktonic foraminifera		calcite					1.81	-0.79
1370	PF0004640			1.84	2.6	2.6	GTS 2020		0.019	Neogene	1	Pleistocene - Calabrian - Gelasian	Gelasian															Atlantic	165-999A-7H-5,25-27		12.744	-78.7393	12.7547	-78.5305	Scotese & Wright 2018	Tropical/Subtropical	Planktonic foraminifera		calcite					1.46	-0.71
1371	PF0006873			1.84	2.6	2.6	GTS 2020		0.01	Neogene	1	Pleistocene - Calabrian - Gelasian	Gelasian															Indian	117-722B-7H-5,101		16.62	59.8	16.1807	59.4057	Scotese & Wright 2018	Tropical/Subtropical	Planktonic foraminifera		calcite						-1.16
1372	PF0010499			1.84	2.6	2.6	GTS 2020		0.01	Neogene	1	Pleistocene - Calabrian - Gelasian	Gelasian															Pacific	138-847C-6H-3,71		0.193	-95.3202	0.1211	-96.1469	Scotese & Wright 2018	Tropical	Planktonic foraminifera		calcite						-1.21
1373	PF0010500			1.84	2.6	2.6	GTS 2020		0.01	Neogene	1	Pleistocene - Calabrian - Gelasian	Gelasian															Pacific	138-847C-6H-3,111		0.193	-95.3202	0.1211	-96.1469	Scotese & Wright 2018	Tropical	Planktonic foraminifera		calcite						-1.1
1374	PF0010081			1.85	2.6	2.6	GTS 2020		0.01	Neogene	1	Pleistocene - Calabrian - Gelasian	Gelasian															Pacific	130-806A-5H-4,76		0.319	159.361	-0.4281	160.703	Scotese & Wright 2018	Tropical	Planktonic foraminifera		calcite						-1.2
1375	PF0002205			1.85	2.6	2.6	GTS 2020		0.01	Neogene	1	Pleistocene - Calabrian - Gelasian	Gelasian															Indian	ODP-121/758.		5.384	90.3612	4.449	90.0384	Scotese & Wright 2018	Tropical	Planktonic foraminifera		calcite					1.51	-1.66
1376	PF0004651			1.85	2.6	2.6	GTS 2020		0.019	Neogene	1	Pleistocene - Calabrian - Gelasian	Gelasian															Atlantic	165-999A-7H-5,55-57		12.744	-78.7393	12.7547	-78.5293	Scotese & Wright 2018	Tropical/Subtropical	Planktonic foraminifera		calcite					1.57	-0.88
1377	PF0004662			1.85	2.6	2.6	GTS 2020		0.019	Neogene	1	Pleistocene - Calabrian - Gelasian	Gelasian															Atlantic	165-999A-7H-5,65-67		12.744	-78.7393	12.7547	-78.5293	Scotese & Wright 2018	Tropical/Subtropical	Planktonic foraminifera		calcite					1.95	-1
1378	PF0006874			1.85	2.6	2.6	GTS 2020		0.01	Neogene	1	Pleistocene - Calabrian - Gelasian	Gelasian															Indian	117-722B-7H-5,121		16.62	59.8	16.1783	59.4036	Scotese & Wright 2018	Tropical/Subtropical	Planktonic foraminifera		calcite						-0.41
1379	PF0010501			1.85	2.6	2.6	GTS 2020		0.01	Neogene	1	Pleistocene - Calabrian - Gelasian	Gelasian															Pacific	138-847C-6H-4,6		0.193	-95.3202	0.1207	-96.1514	Scotese & Wright 2018	Tropical	Planktonic foraminifera		calcite						-1.38
1380	PF0010082			1.86	2.6	2.6	GTS 2020		0.01	Neogene	1	Pleistocene - Calabrian - Gelasian	Gelasian															Pacific	130-806A-5H-4,116		0.319	159.361	-0.4322	160.71	Scotese & Wright 2018	Tropical	Planktonic foraminifera		calcite						-1.32
1381	PF0002206			1.86	2.6	2.6	GTS 2020		0.01	Neogene	1	Pleistocene - Calabrian - Gelasian	Gelasian															Indian	ODP-121/758.		5.384	90.3612	4.4439	90.0366	Scotese & Wright 2018	Tropical	Planktonic foraminifera		calcite					1.54	-1.22
1382	PF0004673			1.86	2.6	2.6	GTS 2020		0.019	Neogene	1	Pleistocene - Calabrian - Gelasian	Gelasian															Atlantic	165-999A-7H-5,75-77		12.744	-78.7393	12.7548	-78.5282	Scotese & Wright 2018	Tropical/Subtropical	Planktonic foraminifera		calcite					1.95	-0.99
1383	PF0004684			1.86	2.6	2.6	GTS 2020		0.019	Neogene	1	Pleistocene - Calabrian - Gelasian	Gelasian															Atlantic	165-999A-7H-5,85-87		12.744	-78.7393	12.7548	-78.5282	Scotese & Wright 2018	Tropical/Subtropical	Planktonic foraminifera		calcite					2.15	-0.71
1384	PF0006875			1.86	2.6	2.6	GTS 2020		0.01	Neogene	1	Pleistocene - Calabrian - Gelasian	Gelasian															Indian	117-722B-7H-5,141		16.62	59.8	16.1759	59.4014	Scotese & Wright 2018	Tropical/Subtropical	Planktonic foraminifera		calcite						-0.54
1385	PF0010502			1.86	2.6	2.6	GTS 2020		0.01	Neogene	1	Pleistocene - Calabrian - Gelasian	Gelasian															Pacific	138-847C-6H-4,50		0.193	-95.3202	0.1204	-96.1559	Scotese & Wright 2018	Tropical	Planktonic foraminifera		calcite						-1.57
1386	PF0002207			1.87	2.6	2.6	GTS 2020		0.01	Neogene	1	Pleistocene - Calabrian - Gelasian	Gelasian															Indian	ODP-121/758.		5.384	90.3612	4.4389	90.0348	Scotese & Wright 2018	Tropical	Planktonic foraminifera		calcite					1.49	-1.38
1387	PF0002208			1.87	2.6	2.6	GTS 2020		0.01	Neogene	1	Pleistocene - Calabrian - Gelasian	Gelasian															Indian	ODP-121/758.		5.384	90.3612	4.4389	90.0348	Scotese & Wright 2018	Tropical	Planktonic foraminifera		calcite					1.61	-1.49
1388	PF0004695			1.87	2.6	2.6	GTS 2020		0.019	Neogene	1	Pleistocene - Calabrian - Gelasian	Gelasian															Atlantic	165-999A-7H-5,95-97		12.744	-78.7393	12.7548	-78.5271	Scotese & Wright 2018	Tropical/Subtropical	Planktonic foraminifera		calcite					1.94	-0.75
1389	PF0004706			1.87	2.6	2.6	GTS 2020		0.019	Neogene	1	Pleistocene - Calabrian - Gelasian	Gelasian															Atlantic	165-999A-7H-5,105-107		12.744	-78.7393	12.7548	-78.5271	Scotese & Wright 2018	Tropical/Subtropical	Planktonic foraminifera		calcite					1.98	-0.92
1390	PF0004717			1.87	2.6	2.6	GTS 2020		0.019	Neogene	1	Pleistocene - Calabrian - Gelasian	Gelasian															Atlantic	165-999A-7H-5,115-117		12.744	-78.7393	12.7548	-78.5271	Scotese & Wright 2018	Tropical/Subtropical	Planktonic foraminifera		calcite					1.97	-0.62
1391	PF0010503			1.87	2.6	2.6	GTS 2020		0.01	Neogene	1	Pleistocene - Calabrian - Gelasian	Gelasian															Pacific	138-847C-6H-4,126		0.193	-95.3202	0.12	-96.1604	Scotese & Wright 2018	Tropical	Planktonic foraminifera		calcite						-1.01
1392	PF0010083			1.88	2.6	2.6	GTS 2020		0.01	Neogene	1	Pleistocene - Calabrian - Gelasian	Gelasian															Pacific	130-806A-5H-5,6		0.319	159.361	-0.4404	160.725	Scotese & Wright 2018	Tropical	Planktonic foraminifera		calcite						-1.18
1393	PF0002209			1.88	2.6	2.6	GTS 2020		0.01	Neogene	1	Pleistocene - Calabrian - Gelasian	Gelasian															Indian	ODP-121/758.		5.384	90.3612	4.4339	90.033	Scotese & Wright 2018	Tropical	Planktonic foraminifera		calcite					1.65	-1.38
1394	PF0004729			1.88	2.6	2.6	GTS 2020		0.019	Neogene	1	Pleistocene - Calabrian - Gelasian	Gelasian															Atlantic	165-999A-7H-5,125-127		12.744	-78.7393	12.7549	-78.5259	Scotese & Wright 2018	Tropical/Subtropical	Planktonic foraminifera		calcite					2.1	-0.44
1395	PF0004740			1.88	2.6	2.6	GTS 2020		0.019	Neogene	1	Pleistocene - Calabrian - Gelasian	Gelasian															Atlantic	165-999A-7H-5,135-137		12.744	-78.7393	12.7549	-78.5259	Scotese & Wright 2018	Tropical/Subtropical	Planktonic foraminifera		calcite					2.09	-0.77
1396	PF0004751			1.88	2.6	2.6	GTS 2020		0.019	Neogene	1	Pleistocene - Calabrian - Gelasian	Gelasian															Atlantic	165-999A-7H-5,145-147		12.744	-78.7393	12.7549	-78.5259	Scotese & Wright 2018	Tropical/Subtropical	Planktonic foraminifera		calcite					2.17	-0.64
1397	PF0006881			1.88	2.6	2.6	GTS 2020		0.01	Neogene	1	Pleistocene - Calabrian - Gelasian	Gelasian															Indian	117-722B-7H-6,51		16.62	59.8	16.1712	59.3972	Scotese & Wright 2018	Tropical/Subtropical	Planktonic foraminifera		calcite						-0.42
1398	PF0006882			1.88	2.6	2.6	GTS 2020		0.01	Neogene	1	Pleistocene - Calabrian - Gelasian	Gelasian															Indian	117-722B-7H-6,71		16.62	59.8	16.1712	59.3972	Scotese & Wright 2018	Tropical/Subtropical	Planktonic foraminifera		calcite						-0.61
1399	PF0010716			1.89	2.6	2.6	GTS 2020		0.01	Neogene	1	Pleistocene - Calabrian - Gelasian	Gelasian															Pacific	89-586-5-6,60-62		-0.5	158.5	-1.28043	159.801	Scotese & Wright 2018	Tropical	Planktonic foraminifera		calcite						-1.27
1400	PF0010084			1.89	2.6	2.6	GTS 2020		0.01	Neogene	1	Pleistocene - Calabrian - Gelasian	Gelasian															Pacific	130-806A-5H-5,46		0.319	159.361	-0.4445	160.732	Scotese & Wright 2018	Tropical	Planktonic foraminifera		calcite						-1.21
1401	PF0002210			1.89	2.6	2.6	GTS 2020		0.01	Neogene	1	Pleistocene - Calabrian - Gelasian	Gelasian															Indian	ODP-121/758.		5.384	90.3612	4.4288	90.0312	Scotese & Wright 2018	Tropical	Planktonic foraminifera		calcite					1.59	-1.62
1402	PF0004762			1.89	2.6	2.6	GTS 2020		0.019	Neogene	1	Pleistocene - Calabrian - Gelasian	Gelasian															Atlantic	165-999A-7H-6,5-7		12.744	-78.7393	12.7549	-78.5248	Scotese & Wright 2018	Tropical/Subtropical	Planktonic foraminifera		calcite					1.9	-0.61
1403	PF0004773			1.89	2.6	2.6	GTS 2020		0.019	Neogene	1	Pleistocene - Calabrian - Gelasian	Gelasian															Atlantic	165-999A-7H-6,15-17		12.744	-78.7393	12.7549	-78.5248	Scotese & Wright 2018	Tropical/Subtropical	Planktonic foraminifera		calcite					1.93	-0.66
1404	PF0004784			1.89	2.6	2.6	GTS 2020		0.019	Neogene	1	Pleistocene - Calabrian - Gelasian	Gelasian															Atlantic	165-999A-7H-6,25-27		12.744	-78.7393	12.7549	-78.5248	Scotese & Wright 2018	Tropical/Subtropical	Planktonic foraminifera		calcite					1.85	-0.63
1405	PF0006879			1.89	2.6	2.6	GTS 2020		0.01	Neogene	1	Pleistocene - Calabrian - Gelasian	Gelasian															Indian	117-722B-7H-6,111		16.62	59.8	16.1688	59.395	Scotese & Wright 2018	Tropical/Subtropical	Planktonic foraminifera		calcite						-0.95
1406	PF0006883			1.89	2.6	2.6	GTS 2020		0.01	Neogene	1	Pleistocene - Calabrian - Gelasian	Gelasian															Indian	117-722B-7H-6,91		16.62	59.8	16.1688	59.395	Scotese & Wright 2018	Tropical/Subtropical	Planktonic foraminifera		calcite						-0.92
1407	PF0010085			1.9	2.6	2.6	GTS 2020		0.01	Neogene	1	Pleistocene - Calabrian - Gelasian	Gelasian															Pacific	130-806A-5H-5,86		0.319	159.361	-0.4485	160.739	Scotese & Wright 2018	Tropical	Planktonic foraminifera		calcite						-1.12
1408	PF0002211			1.9	2.6	2.6	GTS 2020		0.01	Neogene	1	Pleistocene - Calabrian - Gelasian	Gelasian															Indian	ODP-121/758.		5.384	90.3612	4.4238	90.0294	Scotese & Wright 2018	Tropical	Planktonic foraminifera		calcite					1.45	-1.07
1409	PF0004795			1.9	2.6	2.6	GTS 2020		0.019	Neogene	1	Pleistocene - Calabrian - Gelasian	Gelasian															Atlantic	165-999A-7H-6,35-37		12.744	-78.7393	12.755	-78.5237	Scotese & Wright 2018	Tropical/Subtropical	Planktonic foraminifera		calcite					1.75	-0.67
1410	PF0004806			1.9	2.6	2.6	GTS 2020		0.019	Neogene	1	Pleistocene - Calabrian - Gelasian	Gelasian															Atlantic	165-999A-7H-6,45-47		12.744	-78.7393	12.755	-78.5237	Scotese & Wright 2018	Tropical/Subtropical	Planktonic foraminifera		calcite					1.83	-0.88
1411	PF0004817			1.9	2.6	2.6	GTS 2020		0.02	Neogene	1	Pleistocene - Calabrian - Gelasian	Gelasian															Atlantic	165-999A-7H-6,55-57		12.744	-78.7393	12.755	-78.5237	Scotese & Wright 2018	Tropical/Subtropical	Planktonic foraminifera		calcite					1.7	-0.99
1412	PF0006880			1.9	2.6	2.6	GTS 2020		0.01	Neogene	1	Pleistocene - Calabrian - Gelasian	Gelasian															Indian	117-722B-7H-6,131		16.62	59.8	16.1664	59.3929	Scotese & Wright 2018	Tropical/Subtropical	Planktonic foraminifera		calcite						-0.27
1413	PF0010504			1.9	2.6	2.6	GTS 2020		0.01	Neogene	1	Pleistocene - Calabrian - Gelasian	Gelasian															Pacific	138-847C-6H-5,56		0.193	-95.3202	0.119	-96.1738	Scotese & Wright 2018	Tropical	Planktonic foraminifera		calcite						-1.01
1414	PF0007283			1.91	2.6	2.6	GTS 2020		0.01	Neogene	1	Pleistocene - Calabrian - Gelasian	Gelasian															Pacific	138-851E-4H-1		2.77	-110.572	2.3483	-109.218	Scotese & Wright 2018	Tropical	Planktonic foraminifera		calcite					1.68	-1.36
1415	PF0007532			1.91	2.6	2.6	GTS 2020		0.01	Neogene	1	Pleistocene - Calabrian - Gelasian	Gelasian															Pacific	138-851E-4H-1		2.77	-110.572	2.3483	-109.218	Scotese & Wright 2018	Tropical	Planktonic foraminifera		calcite					1.46	-0.4
1416	PF0002212			1.91	2.6	2.6	GTS 2020		0.01	Neogene	1	Pleistocene - Calabrian - Gelasian	Gelasian															Indian	ODP-121/758.		5.384	90.3612	4.4187	90.0276	Scotese & Wright 2018	Tropical	Planktonic foraminifera		calcite					1.62	-1.38
1417	PF0004828			1.91	2.6	2.6	GTS 2020		0.02	Neogene	1	Pleistocene - Calabrian - Gelasian	Gelasian															Atlantic	165-999A-7H-6,65-67		12.744	-78.7393	12.755	-78.5225	Scotese & Wright 2018	Tropical/Subtropical	Planktonic foraminifera		calcite					1.84	-1.34
1418	PF0004840			1.91	2.6	2.6	GTS 2020		0.02	Neogene	1	Pleistocene - Calabrian - Gelasian	Gelasian															Atlantic	165-999A-7H-6,75-77		12.744	-78.7393	12.755	-78.5225	Scotese & Wright 2018	Tropical/Subtropical	Planktonic foraminifera		calcite					1.56	-1.09
1419	PF0004851			1.91	2.6	2.6	GTS 2020		0.02	Neogene	1	Pleistocene - Calabrian - Gelasian	Gelasian															Atlantic	165-999A-7H-6,85-87		12.744	-78.7393	12.755	-78.5225	Scotese & Wright 2018	Tropical/Subtropical	Planktonic foraminifera		calcite					1.43	-1.2
1420	PF0006884			1.91	2.6	2.6	GTS 2020		0.01	Neogene	1	Pleistocene - Calabrian - Gelasian	Gelasian															Indian	117-722B-7H-7,1		16.62	59.8	16.164	59.3907	Scotese & Wright 2018	Tropical/Subtropical	Planktonic foraminifera		calcite						-0.77
1421	PF0006885			1.91	2.6	2.6	GTS 2020		0.01	Neogene	1	Pleistocene - Calabrian - Gelasian	Gelasian															Indian	117-722B-7H-7,21		16.62	59.8	16.164	59.3907	Scotese & Wright 2018	Tropical/Subtropical	Planktonic foraminifera		calcite						-0.31
1422	PF0010505			1.91	2.6	2.6	GTS 2020		0.01	Neogene	1	Pleistocene - Calabrian - Gelasian	Gelasian															Pacific	138-847C-6H-5,96		0.193	-95.3202	0.1187	-96.1783	Scotese & Wright 2018	Tropical	Planktonic foraminifera		calcite						-0.7
1423	PF0010086			1.92	2.6	2.6	GTS 2020		0.01	Neogene	1	Pleistocene - Calabrian - Gelasian	Gelasian															Pacific	130-806A-5H-5,126		0.319	159.361	-0.4567	160.753	Scotese & Wright 2018	Tropical	Planktonic foraminifera		calcite						-1.31
1424	PF0007384			1.92	2.6	2.6	GTS 2020		0.01	Neogene	1	Pleistocene - Calabrian - Gelasian	Gelasian															Pacific	138-851E-4H-1		2.77	-110.572	2.3462	-109.211	Scotese & Wright 2018	Tropical	Planktonic foraminifera		calcite					1.73	-0.98
1425	PF0007411			1.92	2.6	2.6	GTS 2020		0.01	Neogene	1	Pleistocene - Calabrian - Gelasian	Gelasian															Pacific	138-851E-4H-1		2.77	-110.572	2.3462	-109.211	Scotese & Wright 2018	Tropical	Planktonic foraminifera		calcite					1.91	-0.9
1426	PF0002213			1.92	2.6	2.6	GTS 2020		0.01	Neogene	1	Pleistocene - Calabrian - Gelasian	Gelasian															Indian	ODP-121/758.		5.384	90.3612	4.4137	90.0258	Scotese & Wright 2018	Tropical	Planktonic foraminifera		calcite					1.55	-1.77
1427	PF0004862			1.92	2.6	2.6	GTS 2020		0.02	Neogene	1	Pleistocene - Calabrian - Gelasian	Gelasian															Atlantic	165-999A-7H-6,95-97		12.744	-78.7393	12.7551	-78.5214	Scotese & Wright 2018	Tropical/Subtropical	Planktonic foraminifera		calcite					1.67	-0.95
1428	PF0004873			1.92	2.6	2.6	GTS 2020		0.02	Neogene	1	Pleistocene - Calabrian - Gelasian	Gelasian															Atlantic	165-999A-7H-6,105-107		12.744	-78.7393	12.7551	-78.5214	Scotese & Wright 2018	Tropical/Subtropical	Planktonic foraminifera		calcite					1.56	-0.6
1429	PF0004884			1.92	2.6	2.6	GTS 2020		0.02	Neogene	1	Pleistocene - Calabrian - Gelasian	Gelasian															Atlantic	165-999A-7H-6,115-117		12.744	-78.7393	12.7551	-78.5214	Scotese & Wright 2018	Tropical/Subtropical	Planktonic foraminifera		calcite					1.71	-0.3
1430	PF0006886			1.92	2.6	2.6	GTS 2020		0.01	Neogene	1	Pleistocene - Calabrian - Gelasian	Gelasian															Indian	117-722B-7H-7,41		16.62	59.8	16.1617	59.3886	Scotese & Wright 2018	Tropical/Subtropical	Planktonic foraminifera		calcite						-0.31
1431	PF0002574			1.93	2.6	2.6	GTS 2020		0.01	Neogene	1	Pleistocene - Calabrian - Gelasian	Gelasian															Pacific	DSDP Site 90-590		-31.167	163.359	-32.3705	163.347	Scotese & Wright 2018	Temperate	Planktonic foraminifera		calcite					1.29
1432	PF0002575			1.93	2.6	2.6	GTS 2020		0.01	Neogene	1	Pleistocene - Calabrian - Gelasian	Gelasian															Pacific	DSDP Site 90-590		-31.167	163.359	-32.3705	163.347	Scotese & Wright 2018	Temperate	Planktonic foraminifera		calcite					2.18
1433	PF0010087			1.93	2.6	2.6	GTS 2020		0.01	Neogene	1	Pleistocene - Calabrian - Gelasian	Gelasian															Pacific	130-806A-5H-6,16		0.319	159.361	-0.4608	160.761	Scotese & Wright 2018	Tropical	Planktonic foraminifera		calcite						-1.1
1434	PF0007350			1.93	2.6	2.6	GTS 2020		0.01	Neogene	1	Pleistocene - Calabrian - Gelasian	Gelasian															Pacific	138-851E-4H-1		2.77	-110.572	2.344	-109.204	Scotese & Wright 2018	Tropical	Planktonic foraminifera		calcite					1.97	-1.08
1435	PF0007469			1.93	2.6	2.6	GTS 2020		0.01	Neogene	1	Pleistocene - Calabrian - Gelasian	Gelasian															Pacific	138-851E-4H-1		2.77	-110.572	2.344	-109.204	Scotese & Wright 2018	Tropical	Planktonic foraminifera		calcite					1.81	-0.69
1436	PF0002214			1.93	2.6	2.6	GTS 2020		0.01	Neogene	1	Pleistocene - Calabrian - Gelasian	Gelasian															Indian	ODP-121/758.		5.384	90.3612	4.4086	90.024	Scotese & Wright 2018	Tropical	Planktonic foraminifera		calcite					1.55	-1.32
1437	PF0003941			1.93	2.6	2.6	GTS 2020		0.02	Neogene	1	Pleistocene - Calabrian - Gelasian	Gelasian															Atlantic	165-999A-7H-6,125-127		12.744	-78.7393	12.7552	-78.5202	Scotese & Wright 2018	Tropical/Subtropical	Planktonic foraminifera		calcite					1.68	-0.47
1438	PF0003942			1.93	2.6	2.6	GTS 2020		0.02	Neogene	1	Pleistocene - Calabrian - Gelasian	Gelasian															Atlantic	165-999A-7H-6,135-137		12.744	-78.7393	12.7552	-78.5202	Scotese & Wright 2018	Tropical/Subtropical	Planktonic foraminifera		calcite					1.78	-0.39
1439	PF0003943			1.93	2.6	2.6	GTS 2020		0.02	Neogene	1	Pleistocene - Calabrian - Gelasian	Gelasian															Atlantic	165-999A-7H-6,145-147		12.744	-78.7393	12.7552	-78.5202	Scotese & Wright 2018	Tropical/Subtropical	Planktonic foraminifera		calcite					1.43	-0.46
1440	PF0003944			1.93	2.6	2.6	GTS 2020		0.02	Neogene	1	Pleistocene - Calabrian - Gelasian	Gelasian															Atlantic	165-999A-7H-7,5-7		12.744	-78.7393	12.7552	-78.5202	Scotese & Wright 2018	Tropical/Subtropical	Planktonic foraminifera		calcite					1.73	-0.6
1441	PF0010088			1.94	2.6	2.6	GTS 2020		0.01	Neogene	1	Pleistocene - Calabrian - Gelasian	Gelasian															Pacific	130-806A-5H-6,56		0.319	159.361	-0.4648	160.768	Scotese & Wright 2018	Tropical	Planktonic foraminifera		calcite						-1.37
1442	PF0007273			1.94	2.6	2.6	GTS 2020		0.01	Neogene	1	Pleistocene - Calabrian - Gelasian	Gelasian															Pacific	138-851E-4H-1		2.77	-110.572	2.3419	-109.197	Scotese & Wright 2018	Tropical	Planktonic foraminifera		calcite					2.05	-1.6
1443	PF0002215			1.94	2.6	2.6	GTS 2020		0.01	Neogene	1	Pleistocene - Calabrian - Gelasian	Gelasian															Indian	ODP-121/758.		5.384	90.3612	4.4036	90.0222	Scotese & Wright 2018	Tropical	Planktonic foraminifera		calcite					1.58	-1.47
1444	PF0003945			1.94	2.6	2.6	GTS 2020		0.02	Neogene	1	Pleistocene - Calabrian - Gelasian	Gelasian															Atlantic	165-999A-7H-7,15-17		12.744	-78.7393	12.7552	-78.5191	Scotese & Wright 2018	Tropical/Subtropical	Planktonic foraminifera		calcite					1.77	-0.46
1445	PF0003946			1.94	2.6	2.6	GTS 2020		0.02	Neogene	1	Pleistocene - Calabrian - Gelasian	Gelasian															Atlantic	165-999A-7H-7,25-27		12.744	-78.7393	12.7552	-78.5191	Scotese & Wright 2018	Tropical/Subtropical	Planktonic foraminifera		calcite					1.98	-0.52
1446	PF0003947			1.94	2.6	2.6	GTS 2020		0.02	Neogene	1	Pleistocene - Calabrian - Gelasian	Gelasian															Atlantic	165-999A-7H-7,35-37		12.744	-78.7393	12.7552	-78.5191	Scotese & Wright 2018	Tropical/Subtropical	Planktonic foraminifera		calcite					1.85	-0.43
1447	PF0003948			1.94	2.6	2.6	GTS 2020		0.02	Neogene	1	Pleistocene - Calabrian - Gelasian	Gelasian															Atlantic	165-999A-7H-7,45-47		12.744	-78.7393	12.7552	-78.5191	Scotese & Wright 2018	Tropical/Subtropical	Planktonic foraminifera		calcite					1.9	-1.08
[truncated: 20,814 more rows]
[truncated: 20 more columns]
