# Supplementary material for: Ocean temperatures through the Phanerozoic reassessed
Source: Sci Rep. 2022 May 27;12:8938. doi: 10.1038/s41598-022-11493-1 (PMC9142518; doi:10.1038/s41598-022-11493-1)
Supplement: Supplementary file 2 — Supplementary Information 2. [file 41598_2022_11493_MOESM2_ESM.xlsx]

## Sheet: Columns
Columns	Header
A	id
B	igsn
C	sample
D	alternate_sample
E	age
F	age_min
G	age_max
H	age_reference
I	age_error_ma
J	age_comment
K	period
L	scotese_time
M	scotese_intervalls
N	stage_2020
O	formation
P	member
Q	number_interval_cm
R	country_ocean
S	location
T	locality_comment
U	latitude
V	longitude
W	paleolat
X	paleolang
Y	palaeolat_long_source
Z	climate_zone
AA	fossil_group
AB	taxon
AC	mineralogy
AD	cai
AE	overall_preservation
AF	sample_comment
AG	δ13c_permille
AH	select_d13c_permille
AI	sauerstof_isotop_permille
AJ	d18o_of_standard
AK	sims_correction_permille
AL	select_d18o_permille
AM	standard
AN	d18Osw, iceV
AO	D18Osw,lat. Mod
AP	D18Osw,lat. Pg
AQ	D18Osw,lat corr, climate corr
AR	d18Osw, iceV,lat corr
AS	T (PJ10; -1.08‰)
AT	T (PJ10; iceV)
AU	T (PJ10; iceV, lat corr)
AV	title
AW	journal
AX	volume
AY	issue
AZ	first_page
BA	last_page
BB	year
BC	book_title
BD	book_editor
BE	publisher
BF	authors

## Sheet: Blatt 1 - download-17no-formula
Appendix 2. Oxygen isotope compositions of biogenic phosphates and sample information.
id	igsn	sample	alternate_sample	age	age_min	age_max	age_reference	age_error_ma	age_comment	period	scotese_time	scotese_intervalls	stage_2020	formation	member	number_interval_cm	country_ocean	location	locality_comment	latitude	longitude	paleolat	paleolang	palaeolat_long_source	climate_zone	fossil_group	taxon	mineralogy	cai	overall_preservation	sample_comment	δ13c_permille	select_d13c_permille	sauerstof_isotop_permille	d18o_of_standard	sims_correction_permille	select_d18o_permille	standard	d18Osw, iceV	D18Osw,lat. Mod	D18Osw,lat. Pg	D18Osw,lat, climate corr	d18Osw, iceV,lat corr	T (PJ10; -1.08‰)	T (PJ10; iceV)	T (PJ10; iceV, lat corr)	title	journal	volume
12163	2002941	IV		0	0	0	GTS 2020			Modern	1	Pleistocene - Calabrian - Gelasian	Modern				France	Mediterranean				-0.0172389	-0.07881		Tropical	Fish	Myliobatis aquila	apatite						22.9	21,7		22.9		0	0.325739	0.110969	0.262571	0.262571	13.7044	18.262	19.3701	d18O values of coexisting brachiopods and fish: Temeprature differences and estimates of paleo-water depths	Geology	26
12164	2002943	II		0	0	0	GTS 2020			Modern	1	Pleistocene - Calabrian - Gelasian	Modern				France	Mediterranean								Fish	Squalus acanthias	apatite						23.7	21,7		23.7		0					10.3284	14.886		d18O values of coexisting brachiopods and fish: Temeprature differences and estimates of paleo-water depths	Geology	26
12165	2002944	III		0	0	0	GTS 2020			Modern	1	Pleistocene - Calabrian - Gelasian	Modern				France	Mediterranean								Fish	Galeorhinos galeus	apatite						24.1	21,7		24.1		0					8.6404	13.198		d18O values of coexisting brachiopods and fish: Temeprature differences and estimates of paleo-water depths	Geology	26
12166	2002945	I		0	0	0	GTS 2020			Modern	1	Pleistocene - Calabrian - Gelasian	Modern				France	Mediterranean								Fish	Dalatias licha	apatite						24.8	21,7		24.8		0					5.6864	10.244		d18O values of coexisting brachiopods and fish: Temeprature differences and estimates of paleo-water depths	Geology	26
12187	2003616	NSB-9b		0	0	0	GTS 2020			modern	1	Pleistocene - Calabrian - Gelasian	Modern				South Africa	KwaZulu-Natal		-28.75	32	-28.7959	31.8987		Tropical/Subtropical	Fish	Carcharhinus obscurus (Dusky shark)	apatite			Different AgPO4 preparation of same sample			20.9	22,6		20		0	0.640307	0.421528	0.57596	0.57596	25.9424	30.5	32.9306	Isotopic composition of recent shark teeth as a proxy for environmental conditions	Geochimica et Cosmochimica Acta,	65
12188	2003617	NSB-9		0	0	0	GTS 2020			modern	1	Pleistocene - Calabrian - Gelasian	Modern				South Africa	KwaZulu-Natal		-28.76	32.01	-28.75	32		Tropical/Subtropical	Fish	Carcharhinus obscurus (Dusky shark)	apatite			Top 10 mm of 20 mm tooth			21.4	22,6		20.5		0	0.640285	0.42216	0.57613	0.57613	23.8324	28.39	30.8213	Isotopic composition of recent shark teeth as a proxy for environmental conditions	Geochimica et Cosmochimica Acta,	65
12189	2003618	NSB-7		0	0	0	GTS 2020			modern	1	Pleistocene - Calabrian - Gelasian	Modern				South Africa	KwaZulu-Natal		-28.77	32.02	-28.75	32		Tropical/Subtropical	Fish	Carcharhinus obscurus (Dusky shark)	apatite			Top 10 of 19 mm tooth			21.5	22,6		20.6		0	0.640285	0.42216	0.57613	0.57613	23.4104	27.968	30.3993	Isotopic composition of recent shark teeth as a proxy for environmental conditions	Geochimica et Cosmochimica Acta,	65
12190	2003619	NSBTV-1		0	0	0	GTS 2020			modern	1	Pleistocene - Calabrian - Gelasian	Modern				South Africa	KwaZulu-Natal		-28.78	32.03	-28.75	32		Tropical/Subtropical	Fish	Galeocerdo cuvier (Tiger shark)	apatite			Top 6 of 20 mm tooth			21.5	22,6		20.6		0	0.640285	0.42216	0.57613	0.57613	23.4104	27.968	30.3993	Isotopic composition of recent shark teeth as a proxy for environmental conditions	Geochimica et Cosmochimica Acta,	65
12191	2003620	NSB-6		0	0	0	GTS 2020			modern	1	Pleistocene - Calabrian - Gelasian	Modern				South Africa	KwaZulu-Natal		-28.79	32.04	-28.75	32		Tropical/Subtropical	Fish	Sphyrna mokarran (Great hammerhead)	apatite			Top 10 of 14 mm tooth			21.5	22,6		20.6		0	0.640285	0.42216	0.57613	0.57613	23.4104	27.968	30.3993	Isotopic composition of recent shark teeth as a proxy for environmental conditions	Geochimica et Cosmochimica Acta,	65
12192	2003621	NSB-8		0	0	0	GTS 2020			modern	1	Pleistocene - Calabrian - Gelasian	Modern				South Africa	KwaZulu-Natal		-28.8	32.05	-28.75	32		Tropical/Subtropical	Fish	Carcharhinus obscurus (Dusky shark)	apatite			Top 8 of 19 mm tooth			21.6	22,6		20.7		0	0.640285	0.42216	0.57613	0.57613	22.9884	27.546	29.9773	Isotopic composition of recent shark teeth as a proxy for environmental conditions	Geochimica et Cosmochimica Acta,	65
12193	2003622	NSBTV-2		0	0	0	GTS 2020			modern	1	Pleistocene - Calabrian - Gelasian	Modern				South Africa	KwaZulu-Natal		-28.81	32.06	-28.75	32		Tropical/Subtropical	Fish	Galeocerdo cuvier (Tiger shark)	apatite			Top 5 of 18 mm tooth			21.7	22,6		20.8		0	0.640285	0.42216	0.57613	0.57613	22.5664	27.124	29.5553	Isotopic composition of recent shark teeth as a proxy for environmental conditions	Geochimica et Cosmochimica Acta,	65
12194	2003623	NSB-33gD		0	0	0	GTS 2020			modern	1	Pleistocene - Calabrian - Gelasian	Modern				South Africa	KwaZulu-Natal		-28.82	32.07	-28.75	32		Tropical/Subtropical	Fish	Carcharodon carcharias (Great white shark)	apatite			Root, bottom 4 of 30 mm tooth, dentine only			21.9	22,6		21		0	0.640285	0.42216	0.57613	0.57613	21.7224	26.28	28.7113	Isotopic composition of recent shark teeth as a proxy for environmental conditions	Geochimica et Cosmochimica Acta,	65
12195	2003624	NSB-4		0	0	0	GTS 2020			modern	1	Pleistocene - Calabrian - Gelasian	Modern				South Africa	KwaZulu-Natal		-28.83	32.08	-28.75	32		Tropical/Subtropical	Fish	Sphyrna mokarran (Great hammerhead)	apatite			Top 7 of 10 mm tooth			22	22,6		21.1		0	0.640285	0.42216	0.57613	0.57613	21.3004	25.858	28.2893	Isotopic composition of recent shark teeth as a proxy for environmental conditions	Geochimica et Cosmochimica Acta,	65
12196	2003625	NSB-5		0	0	0	GTS 2020			modern	1	Pleistocene - Calabrian - Gelasian	Modern				South Africa	KwaZulu-Natal		-28.84	32.09	-28.75	32		Tropical/Subtropical	Fish	Sphyrna mokarran (Great hammerhead)	apatite			Top 10 of 13 mm tooth			22	22,6		21.1		0	0.640285	0.42216	0.57613	0.57613	21.3004	25.858	28.2893	Isotopic composition of recent shark teeth as a proxy for environmental conditions	Geochimica et Cosmochimica Acta,	65
12197	2003626	NSB-39D		0	0	0	GTS 2020			modern	1	Pleistocene - Calabrian - Gelasian	Modern				South Africa	KwaZulu-Natal		-28.85	32.1	-28.75	32		Tropical/Subtropical	Fish	Carcharias taurus (Sand tiger)	apatite			24 mm tooth, fifth row (back), dentine only			22.1	22,6		21.2		0	0.640285	0.42216	0.57613	0.57613	20.8784	25.436	27.8673	Isotopic composition of recent shark teeth as a proxy for environmental conditions	Geochimica et Cosmochimica Acta,	65
12198	2003627	NSBTV-1D		0	0	0	GTS 2020			modern	1	Pleistocene - Calabrian - Gelasian	Modern				South Africa	KwaZulu-Natal		-28.86	32.11	-28.75	32		Tropical/Subtropical	Fish	Galeocerdo cuvier (Tiger shark)	apatite			Root, dentine only			22.1	22,6		21.2		0	0.640285	0.42216	0.57613	0.57613	20.8784	25.436	27.8673	Isotopic composition of recent shark teeth as a proxy for environmental conditions	Geochimica et Cosmochimica Acta,	65
12199	2003628	NSB-5D		0	0	0	GTS 2020			modern	1	Pleistocene - Calabrian - Gelasian	Modern				South Africa	KwaZulu-Natal		-28.87	32.12	-28.75	32		Tropical/Subtropical	Fish	Sphyrna mokarran (Great hammerhead)	apatite			Root, dentine only			22.1	22,6		21.2		0	0.640285	0.42216	0.57613	0.57613	20.8784	25.436	27.8673	Isotopic composition of recent shark teeth as a proxy for environmental conditions	Geochimica et Cosmochimica Acta,	65
12200	2003629	NSB-26D		0	0	0	GTS 2020			modern	1	Pleistocene - Calabrian - Gelasian	Modern				South Africa	KwaZulu-Natal		-28.88	32.13	-28.75	32		Tropical/Subtropical	Fish	Carcharias taurus (Sand tiger)	apatite			Root, osteodentine			22.2	22,6		21.3		0	0.640285	0.42216	0.57613	0.57613	20.4564	25.014	27.4453	Isotopic composition of recent shark teeth as a proxy for environmental conditions	Geochimica et Cosmochimica Acta,	65
12201	2003630	NSB-25D		0	0	0	GTS 2020			modern	1	Pleistocene - Calabrian - Gelasian	Modern				South Africa	KwaZulu-Natal		-28.89	32.14	-28.75	32		Tropical/Subtropical	Fish	Carcharias taurus (Sand tiger)	apatite			Root, osteodentine			22.3	22,6		21.4		0	0.640285	0.42216	0.57613	0.57613	20.0344	24.592	27.0233	Isotopic composition of recent shark teeth as a proxy for environmental conditions	Geochimica et Cosmochimica Acta,	65
12202	2003631	NSB-1b		0	0	0	GTS 2020			modern	1	Pleistocene - Calabrian - Gelasian	Modern				South Africa	KwaZulu-Natal		-28.9	32.15	-28.75	32		Tropical/Subtropical	Fish	Carcharodon carcharias (Great white shark)	apatite			As above			22.3	22,6		21.4		0	0.640285	0.42216	0.57613	0.57613	20.0344	24.592	27.0233	Isotopic composition of recent shark teeth as a proxy for environmental conditions	Geochimica et Cosmochimica Acta,	65
12203	2003632	NSB-3		0	0	0	GTS 2020			modern	1	Pleistocene - Calabrian - Gelasian	Modern				South Africa	KwaZulu-Natal		-28.91	32.16	-28.75	32		Tropical/Subtropical	Fish	Carcharodon carcharias (Great white shark)	apatite			Top 5 of 33 mm tooth			22.3	22,6		21.4		0	0.640285	0.42216	0.57613	0.57613	20.0344	24.592	27.0233	Isotopic composition of recent shark teeth as a proxy for environmental conditions	Geochimica et Cosmochimica Acta,	65
12204	2003633	NSB-33aE		0	0	0	GTS 2020			modern	1	Pleistocene - Calabrian - Gelasian	Modern				South Africa	KwaZulu-Natal		-28.92	32.17	-28.75	32		Tropical/Subtropical	Fish	Carcharodon carcharias (Great white shark)	apatite			Top 5 of 30 mm tooth, enameloid only			22.3	22,6		21.4		0	0.640285	0.42216	0.57613	0.57613	20.0344	24.592	27.0233	Isotopic composition of recent shark teeth as a proxy for environmental conditions	Geochimica et Cosmochimica Acta,	65
12205	2003634	NSB-36D		0	0	0	GTS 2020			modern	1	Pleistocene - Calabrian - Gelasian	Modern				South Africa	KwaZulu-Natal		-28.93	32.18	-28.75	32		Tropical/Subtropical	Fish	Carcharodon carcharias (Great white shark)	apatite			33 mm tooth, dentine only			22.3	22,6		21.4		0	0.640285	0.42216	0.57613	0.57613	20.0344	24.592	27.0233	Isotopic composition of recent shark teeth as a proxy for environmental conditions	Geochimica et Cosmochimica Acta,	65
12206	2003635	NSB-17D		0	0	0	GTS 2020			modern	1	Pleistocene - Calabrian - Gelasian	Modern				South Africa	KwaZulu-Natal		-28.94	32.19	-28.75	32		Tropical/Subtropical	Fish	Carcharhinus limbatus (Blacktip shark)	apatite			Root, dentine only			22.3	22,6		21.4		0	0.640285	0.42216	0.57613	0.57613	20.0344	24.592	27.0233	Isotopic composition of recent shark teeth as a proxy for environmental conditions	Geochimica et Cosmochimica Acta,	65
12207	2003636	NSB-39E		0	0	0	GTS 2020			modern	1	Pleistocene - Calabrian - Gelasian	Modern				South Africa	KwaZulu-Natal		-28.95	32.2	-28.75	32		Tropical/Subtropical	Fish	Carcharias taurus (Sand tiger)	apatite			24 mm tooth, fifth row (back), enameloid only			22.4	22,6		21.5		0	0.640285	0.42216	0.57613	0.57613	19.6124	24.17	26.6013	Isotopic composition of recent shark teeth as a proxy for environmental conditions	Geochimica et Cosmochimica Acta,	65
12208	2003637	NSB-1		0	0	0	GTS 2020			modern	1	Pleistocene - Calabrian - Gelasian	Modern				South Africa	KwaZulu-Natal		-28.96	32.21	-28.75	32		Tropical/Subtropical	Fish	Carcharodon carcharias (Great white shark)	apatite			Top 5 of 28 mm tooth			22.4	22,6		21.5		0	0.640285	0.42216	0.57613	0.57613	19.6124	24.17	26.6013	Isotopic composition of recent shark teeth as a proxy for environmental conditions	Geochimica et Cosmochimica Acta,	65
12209	2003638	NSB-30		0	0	0	GTS 2020			modern	1	Pleistocene - Calabrian - Gelasian	Modern				South Africa	KwaZulu-Natal		-28.97	32.22	-28.75	32		Tropical/Subtropical	Fish	Carcharhinus brevipinna (Spinner shark)	apatite			2 complete teeth			22.4	22,6		21.5		0	0.640285	0.42216	0.57613	0.57613	19.6124	24.17	26.6013	Isotopic composition of recent shark teeth as a proxy for environmental conditions	Geochimica et Cosmochimica Acta,	65
12210	2003639	NSB-26		0	0	0	GTS 2020			modern	1	Pleistocene - Calabrian - Gelasian	Modern				South Africa	KwaZulu-Natal		-28.98	32.23	-28.75	32		Tropical/Subtropical	Fish	Carcharias taurus (Sand tiger)	apatite			Top 5 of 33 mm tooth			22.5	22,6		21.6		0	0.640285	0.42216	0.57613	0.57613	19.1904	23.748	26.1793	Isotopic composition of recent shark teeth as a proxy for environmental conditions	Geochimica et Cosmochimica Acta,	65
12211	2003640	NSB-40D		0	0	0	GTS 2020			modern	1	Pleistocene - Calabrian - Gelasian	Modern				South Africa	KwaZulu-Natal		-28.99	32.24	-28.75	32		Tropical/Subtropical	Fish	Carcharias taurus (Sand tiger)	apatite			31 mm tooth, first row (front), dentine only			22.5	22,6		21.6		0	0.640285	0.42216	0.57613	0.57613	19.1904	23.748	26.1793	Isotopic composition of recent shark teeth as a proxy for environmental conditions	Geochimica et Cosmochimica Acta,	65
12212	2003641	NSB-33cD		0	0	0	GTS 2020			modern	1	Pleistocene - Calabrian - Gelasian	Modern				South Africa	KwaZulu-Natal		-28.1	32.25	-28.75	32		Tropical/Subtropical	Fish	Carcharodon carcharias (Great white shark)	apatite			Neck, 30 mm tooth, dentine only			22.5	22,6		21.6		0	0.640285	0.42216	0.57613	0.57613	19.1904	23.748	26.1793	Isotopic composition of recent shark teeth as a proxy for environmental conditions	Geochimica et Cosmochimica Acta,	65
12213	2003642	NSB-17		0	0	0	GTS 2020			modern	1	Pleistocene - Calabrian - Gelasian	Modern				South Africa	KwaZulu-Natal		-28.75	32.26	-28.75	32		Tropical/Subtropical	Fish	Carcharhinus limbatus (Blacktip shark)	apatite			Top 9 of 16 mm tooth			22.5	22,6		21.6		0	0.640285	0.42216	0.57613	0.57613	19.1904	23.748	26.1793	Isotopic composition of recent shark teeth as a proxy for environmental conditions	Geochimica et Cosmochimica Acta,	65
12214	2003643	NSB-10		0	0	0	GTS 2020			modern	1	Pleistocene - Calabrian - Gelasian	Modern				South Africa	KwaZulu-Natal		-28.75	32.27	-28.75	32		Tropical/Subtropical	Fish	Carcharias taurus (Sand tiger)	apatite			Top 5 of 33 mm tooth;			22.6	22,6				0								Isotopic composition of recent shark teeth as a proxy for environmental conditions	Geochimica et Cosmochimica Acta,	65
12215	2003644	NSB-23		0	0	0	GTS 2020			modern	1	Pleistocene - Calabrian - Gelasian	Modern				South Africa	KwaZulu-Natal		-28.75	32.28	-28.75	32		Tropical/Subtropical	Fish	Carcharias taurus (Sand tiger)	apatite			Top 5 of 15 mm tooth			22.6	22,6		21.7		0	0.640285	0.42216	0.57613	0.57613	18.7684	23.326	25.7573	Isotopic composition of recent shark teeth as a proxy for environmental conditions	Geochimica et Cosmochimica Acta,	65
12216	2003645	NSB-24		0	0	0	GTS 2020			modern	1	Pleistocene - Calabrian - Gelasian	Modern				South Africa	KwaZulu-Natal		-28.75	32.29	-28.75	32		Tropical/Subtropical	Fish	Carcharias taurus (Sand tiger)	apatite			Top 4 of 10 mm tooth			22.6	22,6		21.7		0	0.640285	0.42216	0.57613	0.57613	18.7684	23.326	25.7573	Isotopic composition of recent shark teeth as a proxy for environmental conditions	Geochimica et Cosmochimica Acta,	65
12217	2003646	NSB-41E		0	0	0	GTS 2020			modern	1	Pleistocene - Calabrian - Gelasian	Modern				South Africa	KwaZulu-Natal		-28.75	32.3	-28.75	32		Tropical/Subtropical	Fish	Carcharias taurus (Sand tiger)	apatite			28 mm tooth, third row, enameloid only			22.6	22,6		21.7		0	0.640285	0.42216	0.57613	0.57613	18.7684	23.326	25.7573	Isotopic composition of recent shark teeth as a proxy for environmental conditions	Geochimica et Cosmochimica Acta,	65
12218	2003647	NSB-42E		0	0	0	GTS 2020			modern	1	Pleistocene - Calabrian - Gelasian	Modern				South Africa	KwaZulu-Natal		-28.75	32.31	-28.75	32		Tropical/Subtropical	Fish	Carcharias taurus (Sand tiger)	apatite			30 mm tooth, second row, enameloid only			22.6	22,6		21.7		0	0.640285	0.42216	0.57613	0.57613	18.7684	23.326	25.7573	Isotopic composition of recent shark teeth as a proxy for environmental conditions	Geochimica et Cosmochimica Acta,	65
12219	2003648	NSB-42D		0	0	0	GTS 2020			modern	1	Pleistocene - Calabrian - Gelasian	Modern				South Africa	KwaZulu-Natal		-28.75	32.32	-28.75	32		Tropical/Subtropical	Fish	Carcharias taurus (Sand tiger)	apatite			30 mm tooth, second row, dentine only			22.6	22,6		21.7		0	0.640285	0.42216	0.57613	0.57613	18.7684	23.326	25.7573	Isotopic composition of recent shark teeth as a proxy for environmental conditions	Geochimica et Cosmochimica Acta,	65
12220	2003649	NSB-2		0	0	0	GTS 2020			modern	1	Pleistocene - Calabrian - Gelasian	Modern				South Africa	KwaZulu-Natal		-28.75	32.33	-28.75	32		Tropical/Subtropical	Fish	Carcharodon carcharias (Great white shark)	apatite			Top 5 of 29 mm tooth			22.6	22,6		21.7		0	0.640285	0.42216	0.57613	0.57613	18.7684	23.326	25.7573	Isotopic composition of recent shark teeth as a proxy for environmental conditions	Geochimica et Cosmochimica Acta,	65
12221	2003650	NSB-33cE		0	0	0	GTS 2020			modern	1	Pleistocene - Calabrian - Gelasian	Modern				South Africa	KwaZulu-Natal		-28.75	32.34	-28.75	32		Tropical/Subtropical	Fish	Carcharodon carcharias (Great white shark)	apatite			Neck, 30 mm tooth, enameloid only			22.6	22,6		21.7		0	0.640285	0.42216	0.57613	0.57613	18.7684	23.326	25.7573	Isotopic composition of recent shark teeth as a proxy for environmental conditions	Geochimica et Cosmochimica Acta,	65
12222	2003651	NSB-11		0	0	0	GTS 2020			modern	1	Pleistocene - Calabrian - Gelasian	Modern				South Africa	KwaZulu-Natal		-28.11	32.35	-28.75	32		Tropical/Subtropical	Fish	Carcharias taurus (Sand tiger)	apatite			Top 9 of 19 mm tooth;			22.7	22,6				0								Isotopic composition of recent shark teeth as a proxy for environmental conditions	Geochimica et Cosmochimica Acta,	65
12223	2003652	NSB-25		0	0	0	GTS 2020			modern	1	Pleistocene - Calabrian - Gelasian	Modern				South Africa	KwaZulu-Natal		-28.75	32.36	-28.75	32		Tropical/Subtropical	Fish	Carcharias taurus (Sand tiger)	apatite			Top 5 of 31 mm tooth			22.7	22,6		21.8		0	0.640285	0.42216	0.57613	0.57613	18.3464	22.904	25.3353	Isotopic composition of recent shark teeth as a proxy for environmental conditions	Geochimica et Cosmochimica Acta,	65
12224	2003653	NSB-33aD		0	0	0	GTS 2020			modern	1	Pleistocene - Calabrian - Gelasian	Modern				South Africa	KwaZulu-Natal		-28.75	32.37	-28.75	32		Tropical/Subtropical	Fish	Carcharodon carcharias (Great white shark)	apatite			Top 5 of 30 mm tooth, dentine only			22.7	22,6		21.8		0	0.640285	0.42216	0.57613	0.57613	18.3464	22.904	25.3353	Isotopic composition of recent shark teeth as a proxy for environmental conditions	Geochimica et Cosmochimica Acta,	65
12225	2003654	NSB-36E		0	0	0	GTS 2020			modern	1	Pleistocene - Calabrian - Gelasian	Modern				South Africa	KwaZulu-Natal		-28.75	32.38	-28.75	32		Tropical/Subtropical	Fish	Carcharodon carcharias (Great white shark)	apatite			33 mm tooth, enameloid only			22.7	22,6		21.8		0	0.640285	0.42216	0.57613	0.57613	18.3464	22.904	25.3353	Isotopic composition of recent shark teeth as a proxy for environmental conditions	Geochimica et Cosmochimica Acta,	65
12226	2003655	GW1-Std		0	0	0	GTS 2020			modern	1	Pleistocene - Calabrian - Gelasian	Modern				South Africa	KwaZulu-Natal		-28.75	32.39	-28.75	32		Tropical/Subtropical	Fish	Carcharodon carcharias (Great white shark)	apatite			Composite of several teeth			22.7	22,6		21.8		0	0.640285	0.42216	0.57613	0.57613	18.3464	22.904	25.3353	Isotopic composition of recent shark teeth as a proxy for environmental conditions	Geochimica et Cosmochimica Acta,	65
12227	2003656	NSB-15		0	0	0	GTS 2020			modern	1	Pleistocene - Calabrian - Gelasian	Modern				South Africa	KwaZulu-Natal		-28.75	32.4	-28.75	32		Tropical/Subtropical	Fish	Galeocerdo cuvier (Tiger shark)	apatite			Top 12 of 17 mm tooth			22.7	22,6		21.8		0	0.640285	0.42216	0.57613	0.57613	18.3464	22.904	25.3353	Isotopic composition of recent shark teeth as a proxy for environmental conditions	Geochimica et Cosmochimica Acta,	65
12228	2003657	NSB-16		0	0	0	GTS 2020			modern	1	Pleistocene - Calabrian - Gelasian	Modern				South Africa	KwaZulu-Natal		-28.75	32.41	-28.75	32		Tropical/Subtropical	Fish	Galeocerdo cuvier (Tiger shark)	apatite			Complete tooth			22.7	22,6		21.8		0	0.640285	0.42216	0.57613	0.57613	18.3464	22.904	25.3353	Isotopic composition of recent shark teeth as a proxy for environmental conditions	Geochimica et Cosmochimica Acta,	65
12229	2003658	NSB-32		0	0	0	GTS 2020			modern	1	Pleistocene - Calabrian - Gelasian	Modern				South Africa	KwaZulu-Natal		-28.75	32.42	-28.75	32		Tropical/Subtropical	Fish	Galeocerdo cuvier (Tiger shark)	apatite			Complete tooth, 17 mm			22.7	22,6		21.8		0	0.640285	0.42216	0.57613	0.57613	18.3464	22.904	25.3353	Isotopic composition of recent shark teeth as a proxy for environmental conditions	Geochimica et Cosmochimica Acta,	65
12230	2003659	NSB-12		0	0	0	GTS 2020			modern	1	Pleistocene - Calabrian - Gelasian	Modern				South Africa	KwaZulu-Natal		-28.75	32.43	-28.75	32		Tropical/Subtropical	Fish	Carcharias taurus (Sand tiger)	apatite			Top 10 of 20 mm tooth;			22.8	22,6				-0.48								Isotopic composition of recent shark teeth as a proxy for environmental conditions	Geochimica et Cosmochimica Acta,	65
12231	2003660	NSB-41D		0	0	0	GTS 2020			modern	1	Pleistocene - Calabrian - Gelasian	Modern				South Africa	KwaZulu-Natal		-28.75	32.44	-28.75	32		Tropical/Subtropical	Fish	Carcharias taurus (Sand tiger)	apatite			28 mm tooth, third row, dentine only			22.8	22,6		21.9		0	0.640285	0.42216	0.57613	0.57613	17.9244	22.482	24.9133	Isotopic composition of recent shark teeth as a proxy for environmental conditions	Geochimica et Cosmochimica Acta,	65
12232	2003661	NSB-1		0	0	0	GTS 2020			modern	1	Pleistocene - Calabrian - Gelasian	Modern				South Africa	KwaZulu-Natal		-28.12	32.45	-28.1663	32.3495		Tropical/Subtropical	Fish	Carcharodon carcharias (Great white shark)	apatite			Root, osteodentine			22.8	22,6		21.9		0	0.639583	0.429914	0.577916	0.577916	17.9244	22.482	24.9208	Isotopic composition of recent shark teeth as a proxy for environmental conditions	Geochimica et Cosmochimica Acta,	65
12233	2003662	NSB-3		0	0	0	GTS 2020			modern	1	Pleistocene - Calabrian - Gelasian	Modern				South Africa	KwaZulu-Natal		-28.75	32.46	-28.75	32		Tropical/Subtropical	Fish	Carcharodon carcharias (Great white shark)	apatite			Complete tooth			22.8	22,6		21.9		0	0.640285	0.42216	0.57613	0.57613	17.9244	22.482	24.9133	Isotopic composition of recent shark teeth as a proxy for environmental conditions	Geochimica et Cosmochimica Acta,	65
12234	2003663	NSB-18		0	0	0	GTS 2020			modern	1	Pleistocene - Calabrian - Gelasian	Modern				South Africa	KwaZulu-Natal		-28.75	32.47	-28.75	32		Tropical/Subtropical	Fish	Carcharhinus limbatus (Blacktip shark)	apatite			Top 11 of 17 mm tooth			22.8	22,6		21.9		0	0.640285	0.42216	0.57613	0.57613	17.9244	22.482	24.9133	Isotopic composition of recent shark teeth as a proxy for environmental conditions	Geochimica et Cosmochimica Acta,	65
12235	2003664	NSB-29		0	0	0	GTS 2020			modern	1	Pleistocene - Calabrian - Gelasian	Modern				South Africa	KwaZulu-Natal		-28.75	32.48	-28.75	32		Tropical/Subtropical	Fish	Carcharias taurus (Sand tiger)	apatite			Top 5 of 15 mm tooth			22.9	22,6		22		0	0.640285	0.42216	0.57613	0.57613	17.5024	22.06	24.4913	Isotopic composition of recent shark teeth as a proxy for environmental conditions	Geochimica et Cosmochimica Acta,	65
12236	2003665	NSB-40E		0	0	0	GTS 2020			modern	1	Pleistocene - Calabrian - Gelasian	Modern				South Africa	KwaZulu-Natal		-28.75	32.49	-28.75	32		Tropical/Subtropical	Fish	Carcharias taurus (Sand tiger)	apatite			31 mm tooth, first row (front), enameloid only			22.9	22,6		22		0	0.640285	0.42216	0.57613	0.57613	17.5024	22.06	24.4913	Isotopic composition of recent shark teeth as a proxy for environmental conditions	Geochimica et Cosmochimica Acta,	65
12237	2003666	NSB-22		0	0	0	GTS 2020			modern	1	Pleistocene - Calabrian - Gelasian	Modern				South Africa	KwaZulu-Natal		-28.75	32.5	-28.75	32		Tropical/Subtropical	Fish	Carcharias taurus (Sand tiger)	apatite			Top 6 of 18 mm tooth			23	22,6		22.1		0	0.640285	0.42216	0.57613	0.57613	17.0804	21.638	24.0693	Isotopic composition of recent shark teeth as a proxy for environmental conditions	Geochimica et Cosmochimica Acta,	65
12238	2003667	NSB-27		0	0	0	GTS 2020			modern	1	Pleistocene - Calabrian - Gelasian	Modern				South Africa	KwaZulu-Natal		-28.75	32.51	-28.75	32		Tropical/Subtropical	Fish	Carcharias taurus (Sand tiger)	apatite			Top 7 of 28 mm tooth			23	22,6		22.1		0	0.640285	0.42216	0.57613	0.57613	17.0804	21.638	24.0693	Isotopic composition of recent shark teeth as a proxy for environmental conditions	Geochimica et Cosmochimica Acta,	65
12239	2003668	NSB-13		0	0	0	GTS 2020			modern	1	Pleistocene - Calabrian - Gelasian	Modern				South Africa	KwaZulu-Natal		-28.75	32.52	-28.75	32		Tropical/Subtropical	Fish	Isurus oxyrhincus (Shortfin mako)	apatite			Complete 17 mm tooth, no osteodentine			23	22,6		22.1		0	0.640285	0.42216	0.57613	0.57613	17.0804	21.638	24.0693	Isotopic composition of recent shark teeth as a proxy for environmental conditions	Geochimica et Cosmochimica Acta,	65
12240	2003669	NSB-28		0	0	0	GTS 2020			modern	1	Pleistocene - Calabrian - Gelasian	Modern				South Africa	KwaZulu-Natal		-28.75	32.53	-28.75	32		Tropical/Subtropical	Fish	Carcharias taurus (Sand tiger)	apatite			Top 7 of 24 mm tooth			23.1	22,6		22.2		0	0.640285	0.42216	0.57613	0.57613	16.6584	21.216	23.6473	Isotopic composition of recent shark teeth as a proxy for environmental conditions	Geochimica et Cosmochimica Acta,	65
12241	2003670	NSB-14D		0	0	0	GTS 2020			modern	1	Pleistocene - Calabrian - Gelasian	Modern				South Africa	KwaZulu-Natal		-28.75	32.54	-28.75	32		Tropical/Subtropical	Fish	Isurus oxyrhincus (Shortfin mako)	apatite			Bottom dentine only			23.1	22,6		22.2		0	0.640285	0.42216	0.57613	0.57613	16.6584	21.216	23.6473	Isotopic composition of recent shark teeth as a proxy for environmental conditions	Geochimica et Cosmochimica Acta,	65
12242	2003671	NSB-21		0	0	0	GTS 2020			modern	1	Pleistocene - Calabrian - Gelasian	Modern				South Africa	KwaZulu-Natal		-28.13	32.55	-28.1763	32.4495		Tropical/Subtropical	Fish	Carcharias taurus (Sand tiger)	apatite			Top 6 of 20 mm tooth			23.2	22,6		22.3		0	0.639601	0.429786	0.577891	0.577891	16.2364	20.794	23.2327	Isotopic composition of recent shark teeth as a proxy for environmental conditions	Geochimica et Cosmochimica Acta,	65
12243	2003672	NSB-14		0	0	0	GTS 2020			modern	1	Pleistocene - Calabrian - Gelasian	Modern				South Africa	KwaZulu-Natal		-28.75	32.56	-28.75	32		Tropical/Subtropical	Fish	Isurus oxyrhincus (Shortfin mako)	apatite			Top 14 of 20 mm tooth			23.2	22,6		22.3		0	0.640285	0.42216	0.57613	0.57613	16.2364	20.794	23.2253	Isotopic composition of recent shark teeth as a proxy for environmental conditions	Geochimica et Cosmochimica Acta,	65
12244	2003673	NSB-19		0	0	0	GTS 2020			modern	1	Pleistocene - Calabrian - Gelasian	Modern				South Africa	KwaZulu-Natal		-28.75	32.57	-28.75	32		Tropical/Subtropical	Fish	Carcharhinus brevipinna (Spinner shark)	apatite			Top 5 of 8 mm tooth			23.3	22,6		22.4		0	0.640285	0.42216	0.57613	0.57613	15.8144	20.372	22.8033	Isotopic composition of recent shark teeth as a proxy for environmental conditions	Geochimica et Cosmochimica Acta,	65
12245	2003674	NSB-20		0	0	0	GTS 2020			modern	1	Pleistocene - Calabrian - Gelasian	Modern				South Africa	KwaZulu-Natal		-28.75	32.58	-28.75	32		Tropical/Subtropical	Fish	Carcharias taurus (Sand tiger)	apatite			Top 5 of 20 mm tooth			23.5	22,6		22.6		0	0.640285	0.42216	0.57613	0.57613	14.9704	19.528	21.9593	Isotopic composition of recent shark teeth as a proxy for environmental conditions	Geochimica et Cosmochimica Acta,	65
12246	2003675	A7		16.78	23	23	GTS 2020			Neogene	20	Early Miocene (Aquitanian&Burdigalian 19.5 Ma)	Miocene	Upper Marine Molasse			Germany		Apfingen (eastern edge of the village)	48.15	9.86	48.33	8.31		Temperate	Fish	Chrysophrys molassica	apatite			Half of button",",",20.20"	22,6							-0.48									107	121
12247	2003676	A10		16.78	23	23	GTS 2020			Neogene	20	Early Miocene (Aquitanian&Burdigalian 19.5 Ma)	Miocene	Upper Marine Molasse			Germany		Apfingen (eastern edge of the village)	48.15	9.86	48.33	8.31		Temperate	Fish	Synodontaspis sp.	apatite			Top 3 mm			20.4	22,6		19.5		-0.48	0.217171	0.0828837	0.135546	-0.344454	28.0524	30.5844	31.1564	Oxygen, strontium, and neodymium isotope composition of fossil shark teeth as a proxy for the palaeoceanography and palaeoclimatology of the Miocene northern Alpine Paratethys	Palaeogeography, Palaeoclimatology, Palaeoecology	142
12248	2003677	A11		16.78	23	23	GTS 2020			Neogene	20	Early Miocene (Aquitanian&Burdigalian 19.5 Ma)	Miocene	Upper Marine Molasse			Germany		Apfingen (eastern edge of the village)	48.15	9.86	48.33	8.31		Temperate	Fish	Synodontaspis sp.	apatite			Top 4 mm			20.7	22,6		19.8		-0.48	0.217171	0.0828837	0.135546	-0.344454	26.7864	29.3184	29.8904	Oxygen, strontium, and neodymium isotope composition of fossil shark teeth as a proxy for the palaeoceanography and palaeoclimatology of the Miocene northern Alpine Paratethys	Palaeogeography, Palaeoclimatology, Palaeoecology	142
12249	2003678	A8		16.78	23	23	GTS 2020			Neogene	20	Early Miocene (Aquitanian&Burdigalian 19.5 Ma)	Miocene	Upper Marine Molasse			Germany		Apfingen (eastern edge of the village)	48.15	9.86	48.33	8.31		Temperate	Fish	Chrysophrys molassica	apatite			Half of button",",",21.10"	22,6							-0.48									107	121
12250	2003679	A9b		16.78	23	23	GTS 2020			Neogene	20	Early Miocene (Aquitanian&Burdigalian 19.5 Ma)	Miocene	Upper Marine Molasse			Germany		Apfingen (eastern edge of the village)	48.15	9.86	48.33	8.31		Temperate	Fish	Chaenogaleus sp.	apatite			Mid 2 mm			21.2	22,6		20.3		-0.48	0.217171	0.0828837	0.135546	-0.344454	24.6764	27.2084	27.7804	Oxygen, strontium, and neodymium isotope composition of fossil shark teeth as a proxy for the palaeoceanography and palaeoclimatology of the Miocene northern Alpine Paratethys	Palaeogeography, Palaeoclimatology, Palaeoecology	142
12251	2003680	A13		16.78	23	23	GTS 2020			Neogene	20	Early Miocene (Aquitanian&Burdigalian 19.5 Ma)	Miocene	Upper Marine Molasse			Germany		Apfingen (eastern edge of the village)	48.15	9.86	48.33	8.31		Temperate	Fish	Chaenogaleus sp.	apatite			Complete			21.3	22,6		20.4		-0.48	0.217171	0.0828837	0.135546	-0.344454	24.2544	26.7864	27.3584	Oxygen, strontium, and neodymium isotope composition of fossil shark teeth as a proxy for the palaeoceanography and palaeoclimatology of the Miocene northern Alpine Paratethys	Palaeogeography, Palaeoclimatology, Palaeoecology	142
12252	2003681	A6		16.78	23	23	GTS 2020			Neogene	20	Early Miocene (Aquitanian&Burdigalian 19.5 Ma)	Miocene	Upper Marine Molasse			Germany		Apfingen (eastern edge of the village)	48.15	9.86	48.33	8.31		Temperate	Fish	Chaenogaleus sp.	apatite			Complete			21.4	22,6		20.5		-0.48	0.217171	0.0828837	0.135546	-0.344454	23.8324	26.3644	26.9364	Oxygen, strontium, and neodymium isotope composition of fossil shark teeth as a proxy for the palaeoceanography and palaeoclimatology of the Miocene northern Alpine Paratethys	Palaeogeography, Palaeoclimatology, Palaeoecology	142
12253	2003682	A12		16.78	23	23	GTS 2020			Neogene	20	Early Miocene (Aquitanian&Burdigalian 19.5 Ma)	Miocene	Upper Marine Molasse			Germany		Apfingen (eastern edge of the village)	48.15	9.86	48.33	8.31		Temperate	Fish	Synodontaspis sp.	apatite			Complete			21.6	22,6		20.7		-0.48	0.217171	0.0828837	0.135546	-0.344454	22.9884	25.5204	26.0924	Oxygen, strontium, and neodymium isotope composition of fossil shark teeth as a proxy for the palaeoceanography and palaeoclimatology of the Miocene northern Alpine Paratethys	Palaeogeography, Palaeoclimatology, Palaeoecology	142
12254	2003683	A9a		16.78	23	23	GTS 2020			Neogene	20	Early Miocene (Aquitanian&Burdigalian 19.5 Ma)	Miocene	Upper Marine Molasse			Germany		Apfingen (eastern edge of the village)	48.15	9.86	48.33	8.31		Temperate	Fish	Chaenogaleus sp.	apatite			Top 2 mm			21.7	22,6		20.8		-0.48	0.217171	0.0828837	0.135546	-0.344454	22.5664	25.0984	25.6704	Oxygen, strontium, and neodymium isotope composition of fossil shark teeth as a proxy for the palaeoceanography and palaeoclimatology of the Miocene northern Alpine Paratethys	Palaeogeography, Palaeoclimatology, Palaeoecology	142
12255	2003684	A9c(1)		16.78	23	23	GTS 2020			Neogene	20	Early Miocene (Aquitanian&Burdigalian 19.5 Ma)	Miocene	Upper Marine Molasse			Germany		Apfingen (eastern edge of the village)	48.15	9.86	48.33	8.31		Temperate	Fish	Chaenogaleus sp.	apatite			Bottom-dentine			21.7	22,6		20.8		-0.48	0.217171	0.0828837	0.135546	-0.344454	22.5664	25.0984	25.6704	Oxygen, strontium, and neodymium isotope composition of fossil shark teeth as a proxy for the palaeoceanography and palaeoclimatology of the Miocene northern Alpine Paratethys	Palaeogeography, Palaeoclimatology, Palaeoecology	142
12256	2003685	A9c(2)		16.78	23	23	GTS 2020			Neogene	20	Early Miocene (Aquitanian&Burdigalian 19.5 Ma)	Miocene	Upper Marine Molasse			Germany		Apfingen (eastern edge of the village)	48.15	9.86	48.33	8.31		Temperate	Fish	Chaenogaleus sp.	apatite			Bottom-dentine			21.7	22,6		20.8		-0.48	0.217171	0.0828837	0.135546	-0.344454	22.5664	25.0984	25.6704	Oxygen, strontium, and neodymium isotope composition of fossil shark teeth as a proxy for the palaeoceanography and palaeoclimatology of the Miocene northern Alpine Paratethys	Palaeogeography, Palaeoclimatology, Palaeoecology	142
12257	2003686	A1		16.78	23	23	GTS 2020			Neogene	20	Early Miocene (Aquitanian&Burdigalian 19.5 Ma)	Miocene	Upper Marine Molasse			Germany		Apfingen (eastern edge of the village)	48.15	9.86	48.33	8.31		Temperate	Fish	Synodontaspis sp.	apatite			Top 2 mm			21.9	22,6		21		-0.48	0.217171	0.0828837	0.135546	-0.344454	21.7224	24.2544	24.8264	Oxygen, strontium, and neodymium isotope composition of fossil shark teeth as a proxy for the palaeoceanography and palaeoclimatology of the Miocene northern Alpine Paratethys	Palaeogeography, Palaeoclimatology, Palaeoecology	142
12258	2003687	B5(1)		21.59	23	23	GTS 2020			Neogene	20	Early Miocene (Aquitanian&Burdigalian 19.5 Ma)	Miocene	Upper Marine Molasse			Germany		Ballendorf (region of Langenau)	48.55	10.08	48.59	8		Temperate	Fish	Chaenogaleus sp.	apatite			Complete			19.8	22,6		18.9		-0.48	0.206999	0.0794179	0.12945	-0.35055	30.5844	33.1164	33.6627	Oxygen, strontium, and neodymium isotope composition of fossil shark teeth as a proxy for the palaeoceanography and palaeoclimatology of the Miocene northern Alpine Paratethys	Palaeogeography, Palaeoclimatology, Palaeoecology	142
12259	2003688	B5(2)		21.59	23	23	GTS 2020			Neogene	20	Early Miocene (Aquitanian&Burdigalian 19.5 Ma)	Miocene	Upper Marine Molasse			Germany		Ballendorf (region of Langenau)	48.55	10.08	48.59	8		Temperate	Fish	Chaenogaleus sp.	apatite			Complete			19.8	22,6		18.9		-1.08	0.206999	0.0794179	0.0794179	-1.00058	30.5844	30.5844	30.9195	Oxygen, strontium, and neodymium isotope composition of fossil shark teeth as a proxy for the palaeoceanography and palaeoclimatology of the Miocene northern Alpine Paratethys	Palaeogeography, Palaeoclimatology, Palaeoecology	142
12260	2003689	B6(1)		21.59	23	23	GTS 2020			Neogene	20	Early Miocene (Aquitanian&Burdigalian 19.5 Ma)	Miocene	Upper Marine Molasse			Germany		Ballendorf (region of Langenau)	48.55	10.08	48.59	8		Temperate	Fish	Galeocerdo cf. aduncus	apatite			Complete			20	22,6		19.1		-0.48	0.206999	0.0794179	0.12945	-0.35055	29.7404	32.2724	32.8187	Oxygen, strontium, and neodymium isotope composition of fossil shark teeth as a proxy for the palaeoceanography and palaeoclimatology of the Miocene northern Alpine Paratethys	Palaeogeography, Palaeoclimatology, Palaeoecology	142
12261	2003690	B1		21.59	23	23	GTS 2020			Neogene	20	Early Miocene (Aquitanian&Burdigalian 19.5 Ma)	Miocene	Upper Marine Molasse			Germany		Ballendorf (region of Langenau)	48.55	10.08	48.59	8		Temperate	Fish	Synodontaspis sp.	apatite			Top 7 mm			20.1	22,6		19.2		-0.48	0.206999	0.0794179	0.12945	-0.35055	29.3184	31.8504	32.3967	Oxygen, strontium, and neodymium isotope composition of fossil shark teeth as a proxy for the palaeoceanography and palaeoclimatology of the Miocene northern Alpine Paratethys	Palaeogeography, Palaeoclimatology, Palaeoecology	142
12262	2003691	B6(3)		21.59	23	23	GTS 2020			Neogene	20	Early Miocene (Aquitanian&Burdigalian 19.5 Ma)	Miocene	Upper Marine Molasse			Germany		Ballendorf (region of Langenau)	48.55	10.08	48.59	8		Temperate	Fish	Galeocerdo cf. aduncus	apatite			Complete			20.1	22,6		19.2		-0.48	0.206999	0.0794179	0.12945	-0.35055	29.3184	31.8504	32.3967	Oxygen, strontium, and neodymium isotope composition of fossil shark teeth as a proxy for the palaeoceanography and palaeoclimatology of the Miocene northern Alpine Paratethys	Palaeogeography, Palaeoclimatology, Palaeoecology	142
12263	2003692	B6(2)		21.59	23	23	GTS 2020			Neogene	20	Early Miocene (Aquitanian&Burdigalian 19.5 Ma)	Miocene	Upper Marine Molasse			Germany		Ballendorf (region of Langenau)	48.55	10.08	48.59	8		Temperate	Fish	Galeocerdo cf. aduncus	apatite			Complete			20.5	22,6		19.6		-0.48	0.206999	0.0794179	0.12945	-0.35055	27.6304	30.1624	30.7087	Oxygen, strontium, and neodymium isotope composition of fossil shark teeth as a proxy for the palaeoceanography and palaeoclimatology of the Miocene northern Alpine Paratethys	Palaeogeography, Palaeoclimatology, Palaeoecology	142
12264	2003693	B4b		21.59	23	23	GTS 2020			Neogene	20	Early Miocene (Aquitanian&Burdigalian 19.5 Ma)	Miocene	Upper Marine Molasse			Germany		Ballendorf (region of Langenau)	48.55	10.08	48.59	8		Temperate	Fish	Synodontaspis sp.	apatite			Bottom-dentine			20.9	22,6		20		-0.48	0.206999	0.0794179	0.12945	-0.35055	25.9424	28.4744	29.0207	Oxygen, strontium, and neodymium isotope composition of fossil shark teeth as a proxy for the palaeoceanography and palaeoclimatology of the Miocene northern Alpine Paratethys	Palaeogeography, Palaeoclimatology, Palaeoecology	142
12265	2003694	B4a		21.59	23	23	GTS 2020			Neogene	20	Early Miocene (Aquitanian&Burdigalian 19.5 Ma)	Miocene	Upper Marine Molasse			Germany		Ballendorf (region of Langenau)	48.55	10.08	48.59	8		Temperate	Fish	Synodontaspis sp.	apatite			Top 7 mm			21.1	22,6		20.2		-0.48	0.206999	0.0794179	0.12945	-0.35055	25.0984	27.6304	28.1767	Oxygen, strontium, and neodymium isotope composition of fossil shark teeth as a proxy for the palaeoceanography and palaeoclimatology of the Miocene northern Alpine Paratethys	Palaeogeography, Palaeoclimatology, Palaeoecology	142
12266	2002955	C3		68.17	72.2	72.2	GTS 2020			Cretaceous	70	Late Cretaceous (Maastrichtian 69 Ma)	Maastrichtian				Belgium	Eben-Emael, Belgium		50.8	5.69	43.14	4.29		Temperate	Fish	Squalicorax pristodontus, Te	apatite						21.4	21,7		21.4		-1.08	0.403778	0.160554	0.160554	-0.919446	20.0344	20.0344	20.7119	Thermal evolution of Cretaceous Tethyan marine waters inferred from oxygen isotope composition of fish tooth enamels	Paleoceanography	18
12267	2002956	H3		69.12	72.2	72.2	GTS 2020			Cretaceous	70	Late Cretaceous (Maastrichtian 69 Ma)	Maastrichtian				Morocco	Youssoufa, Morocco		32.26	-8.5	24.43	-8.94		Tropical/Subtropical	Fish	undetermined, Te	apatite						20.4	21,7		20.4		-1.08	0.617591	0.464702	0.464702	-0.615298	24.2544	24.2544	26.2154	Thermal evolution of Cretaceous Tethyan marine waters inferred from oxygen isotope composition of fish tooth enamels	Paleoceanography	18
12268	2002957	Mmsel		69.12	72.2	72.2	GTS 2020			Cretaceous	70	Late Cretaceous (Maastrichtian 69 Ma)	Maastrichtian				Morocco	Oued Zem, Morocco		32.85	-6.61	24.61	-7.09		Tropical/Subtropical	Fish	Lamniforme, Te	apatite						20.2	21,7		20.2		-1.08	0.619302	0.463687	0.463687	-0.616313	25.0984	25.0984	27.0552	Thermal evolution of Cretaceous Tethyan marine waters inferred from oxygen isotope composition of fish tooth enamels	Paleoceanography	18
12269	2002958	PI11		69.12	72.2	72.2	GTS 2020			Cretaceous	70	Late Cretaceous (Maastrichtian 69 Ma)	Maastrichtian				Israel	Givat Mador, Israel		31.76	35.09	17.51	29.48		Tropical/Subtropical	Fish	Cretolamna sp., Te	apatite						20	21,7		20		-1.08	0.513481	0.443462	0.443462	-0.636538	25.9424	25.9424	27.8138	Thermal evolution of Cretaceous Tethyan marine waters inferred from oxygen isotope composition of fish tooth enamels	Paleoceanography	18
12270	2002959	H2		75.03	83.6	83.6	GTS 2020			Cretaceous	75	Late Cretaceous (Late Campanian 75 Ma)	Campanian				France	Malakoff (Charentes Maritimes)		46.63	-1.07	38.54	2.26		Temperate	Fish	undetermined, Te	apatite						21.4	21,7		21.4		-1.08	0.530909	0.244654	0.244654	-0.835346	20.0344	20.0344	21.0668	Thermal evolution of Cretaceous Tethyan marine waters inferred from oxygen isotope composition of fish tooth enamels	Paleoceanography	18
12271	2002960	H5		75.03	83.6	83.6	GTS 2020			Cretaceous	75	Late Cretaceous (Late Campanian 75 Ma)	Campanian				France	Meudon (Hauts de Seine)		48.8	2.23	40.46	5.41		Temperate	Fish	undetermined, Tw	apatite						21.6	21,7		21.6		-1.08	0.483104	0.2081	0.2081	-0.8719	19.1904	19.1904	20.0686	Thermal evolution of Cretaceous Tethyan marine waters inferred from oxygen isotope composition of fish tooth enamels	Paleoceanography	18
12272	2002961	D12		78.21	83.6	83.6	GTS 2020			Cretaceous	75	Late Cretaceous (Late Campanian 75 Ma)	Campanian				France	Beauval (Somme)		50.11	2.33	40.88	5.26		Temperate	Fish	undetermined, Te	apatite						19.2	21,7		19.2		-1.08	0.471604	0.200345	0.200345	-0.879655	29.3184	29.3184	30.1639	Thermal evolution of Cretaceous Tethyan marine waters inferred from oxygen isotope composition of fish tooth enamels	Paleoceanography	18
12273	2002962	N3an		82.36	83.6	83.6	GTS 2020			Cretaceous	75	Late Cretaceous (Late Campanian 75 Ma)	Campanian				France	Beauval (Somme)		50.11	2.33	40.31	4.46		Temperate	Fish	Anomotodon sp., Te	apatite						21.2	21,7		21.2		-1.08	0.487124	0.210893	0.210893	-0.869107	20.8784	20.8784	21.7684	Thermal evolution of Cretaceous Tethyan marine waters inferred from oxygen isotope composition of fish tooth enamels	Paleoceanography	18
12274	2002963	N3sq		82.36	83.6	83.6	GTS 2020			Cretaceous	75	Late Cretaceous (Late Campanian 75 Ma)	Campanian				France	Hallencourt (Somme)		49.99	1.88	40.21	4.08		Temperate	Fish	Squalicorax kaupi, Te	apatite						20.4	21,7		20.4		-1.08	0.489777	0.212762	0.212762	-0.867238	24.2544	24.2544	25.1523	Thermal evolution of Cretaceous Tethyan marine waters inferred from oxygen isotope composition of fish tooth enamels	Paleoceanography	18
12275	2002964	PC21		82.36	83.6	83.6	GTS 2020			Cretaceous	75	Late Cretaceous (Late Campanian 75 Ma)	Campanian				France	Puchevillers (Somme)		50.04	2.41	40.24	4.53		Temperate	Fish	undetermined, Te	apatite						20.9	21,7		20.9		-1.08	0.488983	0.212201	0.212201	-0.867799	22.1444	22.1444	23.0399	Thermal evolution of Cretaceous Tethyan marine waters inferred from oxygen isotope composition of fish tooth enamels	Paleoceanography	18
12276	2002965	M3		82.36	83.6	83.6	GTS 2020			Cretaceous	75	Late Cretaceous (Late Campanian 75 Ma)	Campanian				France	Hallencourt (Somme)		49.99	1.88	40.21	4.08		Temperate	Fish	Scapanorhynchus sp., Tw	apatite						21	21,7		21		-1.08	0.489777	0.212762	0.212762	-0.867238	21.7224	21.7224	22.6203	Thermal evolution of Cretaceous Tethyan marine waters inferred from oxygen isotope composition of fish tooth enamels	Paleoceanography	18
12277	2002966	D10		82.36	83.6	83.6	GTS 2020			Cretaceous	75	Late Cretaceous (Late Campanian 75 Ma)	Campanian				France	Sens (Yonne)		48.22	3.27	38.4	5.15		Temperate	Fish	Squalicorax pristodontus, Te	apatite						21.2	21,7		21.2		-1.08	0.534079	0.247376	0.247376	-0.832624	20.8784	20.8784	21.9223	Thermal evolution of Cretaceous Tethyan marine waters inferred from oxygen isotope composition of fish tooth enamels	Paleoceanography	18
12278	2002967	D11		82.36	83.6	83.6	GTS 2020			Cretaceous	75	Late Cretaceous (Late Campanian 75 Ma)	Campanian				France	Sens (Yonne)		48.22	3.27	38.4	5.15		Temperate	Fish	Cretolamna appendiculata, Te	apatite						21	21,7		21		-1.08	0.534079	0.247376	0.247376	-0.832624	21.7224	21.7224	22.7663	Thermal evolution of Cretaceous Tethyan marine waters inferred from oxygen isotope composition of fish tooth enamels	Paleoceanography	18
12279	2002968	N2an		82.98	83.6	83.6	GTS 2020			Cretaceous	75	Late Cretaceous (Late Campanian 75 Ma)	Campanian				France	Beauval (Somme)		50.11	2.33	40.3	4.33		Temperate	Fish	Anomotodon sp., Te	apatite						21.3	21,7		21.3		-1.08	0.48739	0.21108	0.21108	-0.86892	20.4564	20.4564	21.3472	Thermal evolution of Cretaceous Tethyan marine waters inferred from oxygen isotope composition of fish tooth enamels	Paleoceanography	18
12280	2002969	N1an		85.41	85.7	85.7	GTS 2020			Cretaceous	85	Late Cretaceous (Santonian&Coniacian 86.7 Ma)	Santonian				France	Beauval (Somme)		50.11	2.33	40.22	3.96		Temperate	Fish	Anomotodon sp., Te	apatite						20.9	21,7		20.9		-1.08	0.489512	0.212575	0.212575	-0.867425	22.1444	22.1444	23.0415	Thermal evolution of Cretaceous Tethyan marine waters inferred from oxygen isotope composition of fish tooth enamels	Paleoceanography	18
12281	2002970	PI27		87.7	89.4	89.4	GTS 2020			Cretaceous	85	Late Cretaceous (Santonian&Coniacian 86.7 Ma)	Coniacian				France	Vallee de la Maye (Somme)		50.18	1.69	40.23	3.15		Temperate	Fish	undetermined, Te	apatite						19.7	21,7		19.7		-1.08	0.489248	0.212388	0.212388	-0.867612	27.2084	27.2084	28.1047	Thermal evolution of Cretaceous Tethyan marine waters inferred from oxygen isotope composition of fish tooth enamels	Paleoceanography	18
12282	2002971	G3		91.7	93.9	93.9	GTS 2020			Cretaceous	90	Mid-Cretaceous (Turonian 91.9 Ma)	Turonian				France	Le Teil (Ardeche)		44.52	4.68	34.43	5.47		Temperate	Fish	Lamniforme, Te	apatite						18.4	21,7		18.4		-1.08	0.604944	0.325226	0.325226	-0.754774	32.6944	32.6944	34.0669	Thermal evolution of Cretaceous Tethyan marine waters inferred from oxygen isotope composition of fish tooth enamels	Paleoceanography	18
12283	2002972	PI23		91.7	93.9	93.9	GTS 2020			Cretaceous	90	Mid-Cretaceous (Turonian 91.9 Ma)	Turonian				France	bassin de Vivier et		44.74	-1.2	34.6	0.39		Temperate	Fish	undetermined, Te	apatite						20.1	21,7		20.1		-1.08	0.602681	0.321939	0.321939	-0.758061	25.5204	25.5204	26.879	Thermal evolution of Cretaceous Tethyan marine waters inferred from oxygen isotope composition of fish tooth enamels	Paleoceanography	18
12284	2002973	Cav1		92.98	93.9	93.9	GTS 2020			Cretaceous	90	Mid-Cretaceous (Turonian 91.9 Ma)	Turonian				Morocco	Goulmina, Morocco		31.69	-4.96	19.63	-5		Tropical/Subtropical	Fish	Pachyrhizodontidae, Tw	apatite						17.2	21,7		17.2		-1.08	0.551921	0.462924	0.462924	-0.617076	37.7584	37.7584	39.7119	Thermal evolution of Cretaceous Tethyan marine waters inferred from oxygen isotope composition of fish tooth enamels	Paleoceanography	18
12285	2002974	M2		94.85	100.5	100.5	GTS 2020			Cretaceous	95	Mid-Cretaceous (Cenomanian 97.2 Ma)	Cenomanian				France	Le Mans (Sarthe)		48	0.16	37.5178	1.41142		Temperate	Fish	Squalicorax falcatus, Tw	apatite						19.3	21,7		19.3		-1.08	0.553024	0.26464	0.26464	-0.81536	28.8964	28.8964	30.0132	Thermal evolution of Cretaceous Tethyan marine waters inferred from oxygen isotope composition of fish tooth enamels	Paleoceanography	18
12286	2002975	M1		94.85	100.5	100.5	GTS 2020			Cretaceous	95	Mid-Cretaceous (Cenomanian 97.2 Ma)	Cenomanian				France	Les Renardieres (Charentes Maritimes)		45.97	-0.83	35.5	0.62		Temperate	Fish	Carcharias amonensis, Tw	apatite						19.5	21,7		19.5		-1.08	0.589534	0.304386	0.304386	-0.775614	28.0524	28.0524	29.3369	Thermal evolution of Cretaceous Tethyan marine waters inferred from oxygen isotope composition of fish tooth enamels	Paleoceanography	18
12287	2002976	PS29		99.57	100.5	100.5	GTS 2020			Cretaceous	95	Mid-Cretaceous (Cenomanian 97.2 Ma)	Cenomanian				France	La Hevre (Meuse)		49.09	5.39	37.84	6.34		Temperate	Fish	undetermined, Tw	apatite						20.8	21,7		20.8		-1.08	0.546311	0.258315	0.258315	-0.821685	22.5664	22.5664	23.6565	Thermal evolution of Cretaceous Tethyan marine waters inferred from oxygen isotope composition of fish tooth enamels	Paleoceanography	18
12288	2002977	H1		99.57	100.5	100.5	GTS 2020			Cretaceous	95	Mid-Cretaceous (Cenomanian 97.2 Ma)	Cenomanian				France	Cap de la Heve (Seine-inferieure)		49.51	0.07	38.07	1.92		Temperate	Fish	undetermined, Te	apatite						19	21,7		19		-1.08	0.541373	0.253813	0.253813	-0.826187	30.1624	30.1624	31.2335	Thermal evolution of Cretaceous Tethyan marine waters inferred from oxygen isotope composition of fish tooth enamels	Paleoceanography	18
12289	2002978	D9		99.57	100.5	100.5	GTS 2020			Cretaceous	95	Mid-Cretaceous (Cenomanian 97.2 Ma)	Cenomanian				France	Neuvy-Sautour (Yonne)		48.04	3.79	36.73	5.09		Temperate	Fish	Lamna acuminata,, Te	apatite						18.6	21,7		18.6		-1.08	0.568422	0.28016	0.28016	-0.79984	31.8504	31.8504	33.0327	Thermal evolution of Cretaceous Tethyan marine waters inferred from oxygen isotope composition of fish tooth enamels	Paleoceanography	18
12290	2002979	Bl1		100.6	113.2	113.2	GTS 2020			Cretaceous	100	Early Cretaceous (late Albian 102.6 Ma)	Albian				France	Blieux (Alpes de Haute Provence)		43.87	6.37	32.63	7.99		Temperate	Fish	undetermined, Te	apatite						19.1	21,7		19.1		-1.08	0.624587	0.359113	0.359113	-0.720887	29.7404	29.7404	31.2559	Thermal evolution of Cretaceous Tethyan marine waters inferred from oxygen isotope composition of fish tooth enamels	Paleoceanography	18
12291	2002980	A5		102.63	113.2	113.2	GTS 2020			Cretaceous	100	Early Cretaceous (late Albian 102.6 Ma)	Albian				France	Entreves (Savoie)		45.82	6.95	29.69	10.97		Tropical/Subtropical	Fish	undetermined, Te	apatite						18.3	21,7		18.3		-1.08	0.639765	0.408583	0.408583	-0.671417	33.1164	33.1164	34.8406	Thermal evolution of Cretaceous Tethyan marine waters inferred from oxygen isotope composition of fish tooth enamels	Paleoceanography	18
12292	2002981	Vr1		103.65	113.2	113.2	GTS 2020			Cretaceous	100	Early Cretaceous (late Albian 102.6 Ma)	Albian				France	Salazac (Gard)		44.26	4.53	33.24	7.92		Temperate	Fish	undetermined, Te	apatite						19.7	21,7		19.7		-1.08	0.618815	0.347847	0.347847	-0.732153	27.2084	27.2084	28.6763	Thermal evolution of Cretaceous Tethyan marine waters inferred from oxygen isotope composition of fish tooth enamels	Paleoceanography	18
12293	2002982	PI26		106.19	113.2	113.2	GTS 2020			Cretaceous	100	Early Cretaceous (late Albian 102.6 Ma)	Albian				France	Viry (Jura)		46.29	5.74	35.51	10.15		Temperate	Fish	undetermined, Te	apatite						19.7	21,7		19.7		-1.08	0.589377	0.304189	0.304189	-0.775811	27.2084	27.2084	28.4921	Thermal evolution of Cretaceous Tethyan marine waters inferred from oxygen isotope composition of fish tooth enamels	Paleoceanography	18
12294	2002983	D7		106.19	113.2	113.2	GTS 2020			Cretaceous	100	Early Cretaceous (late Albian 102.6 Ma)	Albian				France	Courcelles (Aube)		48.47	4.54	37.66	9.04		Temperate	Fish	Lamniforme, Te	apatite						20.4	21,7		20.4		-1.08	0.550091	0.261846	0.261846	-0.818154	24.2544	24.2544	25.3594	Thermal evolution of Cretaceous Tethyan marine waters inferred from oxygen isotope composition of fish tooth enamels	Paleoceanography	18
12295	2002984	D5		106.19	113.2	113.2	GTS 2020			Cretaceous	100	Early Cretaceous (late Albian 102.6 Ma)	Albian				France	Ardennes		49.78	4.69	38.97	9.1		Temperate	Fish	Odontaspis, Tw	apatite						20.3	21,7		20.3		-1.08	0.520902	0.236335	0.236335	-0.843665	24.6764	24.6764	25.6737	Thermal evolution of Cretaceous Tethyan marine waters inferred from oxygen isotope composition of fish tooth enamels	Paleoceanography	18
12296	2002985	PS25		108.42	113.2	113.2	GTS 2020			Cretaceous	100	Early Cretaceous (late Albian 102.6 Ma)	Albian				France	La Houpette (Meuse)		48.65	5.08	37.99	10.68		Temperate	Fish	Otodus sp., Te	apatite						20.1	21,7		20.1		-1.08	0.543104	0.255377	0.255377	-0.824623	25.5204	25.5204	26.5981	Thermal evolution of Cretaceous Tethyan marine waters inferred from oxygen isotope composition of fish tooth enamels	Paleoceanography	18
12297	2002986	D4		110.05	113.2	113.2	GTS 2020			Cretaceous	100	Early Cretaceous (late Albian 102.6 Ma)	Albian				France	Grusse (Jura)		46.6	5.5	36.04	11.96		Temperate	Fish	Lamniforme,Te	apatite						19.7	21,7		19.7		-1.08	0.580709	0.293767	0.293767	-0.786233	27.2084	27.2084	28.4481	Thermal evolution of Cretaceous Tethyan marine waters inferred from oxygen isotope composition of fish tooth enamels	Paleoceanography	18
12298	2002987	A7		111.47	113.2	113.2	GTS 2020			Cretaceous	100	Early Cretaceous (late Albian 102.6 Ma)	Albian				France	Lancrans (Ain)		46.12	5.84	35.65	12.81		Temperate	Fish	undetermined, Te	apatite						20.4	21,7		20.4		-1.08	0.587153	0.301441	0.301441	-0.778559	24.2544	24.2544	25.5265	Thermal evolution of Cretaceous Tethyan marine waters inferred from oxygen isotope composition of fish tooth enamels	Paleoceanography	18
12299	2002988	Apt1		113.4	121.4	121.4	GTS 2020			Cretaceous	115	Early Cretaceous (late Aptian 115.8 Ma)	Aptian				France	Arnayon (Rhone-Alpes)		44.5	5.31	34.13	13.18		Temperate	Fish	undetermined, Tw	apatite						19.8	21,7		19.8		-1.08	0.608766	0.330996	0.330996	-0.749004	26.7864	26.7864	28.1832	Thermal evolution of Cretaceous Tethyan marine waters inferred from oxygen isotope composition of fish tooth enamels	Paleoceanography	18
12300	2002989	D3		114.67	121.4	121.4	GTS 2020			Cretaceous	115	Early Cretaceous (late Aptian 115.8 Ma)	Aptian				France	Trou du Mege, Allan (Ardeche)		44.52	4.69	34.24	13.44		Temperate	Fish	Pycnodus sp., Tw	apatite						20.7	21,7		20.7		-1.08	0.60739	0.328885	0.328885	-0.751115	22.9884	22.9884	24.3763	Thermal evolution of Cretaceous Tethyan marine waters inferred from oxygen isotope composition of fish tooth enamels	Paleoceanography	18
12301	2002990	D2		114.67	121.4	121.4	GTS 2020			Cretaceous	115	Early Cretaceous (late Aptian 115.8 Ma)	Aptian				France	Trou du Mege, Allan (Ardeche)		44.52	4.69	34.24	13.44		Temperate	Fish	Otodus Sp., Te	apatite						20.1	21,7		20.1		-1.08	0.60739	0.328885	0.328885	-0.751115	25.5204	25.5204	26.9083	Thermal evolution of Cretaceous Tethyan marine waters inferred from oxygen isotope composition of fish tooth enamels	Paleoceanography	18
12302	2002991	C1		115.56	121.4	121.4	GTS 2020			Cretaceous	115	Early Cretaceous (late Aptian 115.8 Ma)	Aptian				France	La Tuiliere (Vaucluse)		43.94	5.31	33.72	14.56		Temperate	Fish	Protolamna sokolovi, Tw	apatite						20.4	21,7		20.4		-1.08	0.613635	0.338813	0.338813	-0.741187	24.2544	24.2544	25.6842	Thermal evolution of Cretaceous Tethyan marine waters inferred from oxygen isotope composition of fish tooth enamels	Paleoceanography	18
12303	2002992	D13		115.56	121.4	121.4	GTS 2020			Cretaceous	115	Early Cretaceous (late Aptian 115.8 Ma)	Aptian				France	Martigues (Bouches-du-Rhone)		43.38	5	33.16	14.31		Temperate	Fish	undetermined, Te	apatite						20.5	21,7		20.5		-1.08	0.619624	0.349339	0.349339	-0.730661	23.8324	23.8324	25.3066	Thermal evolution of Cretaceous Tethyan marine waters inferred from oxygen isotope composition of fish tooth enamels	Paleoceanography	18
12304	2002993	A1		116.45	121.4	121.4	GTS 2020			Cretaceous	115	Early Cretaceous (late Aptian 115.8 Ma)	Aptian				Switzerland	La Lance, Switzerland		46.86	6.74	36.71	16.25		Temperate	Fish	undetermined, Te	apatite						19.7	21,7		19.7		-1.08	0.568794	0.280554	0.280554	-0.799446	27.2084	27.2084	28.3923	Thermal evolution of Cretaceous Tethyan marine waters inferred from oxygen isotope composition of fish tooth enamels	Paleoceanography	18
12305	2002994	D6		118.04	121.4	121.4	GTS 2020			Cretaceous	115	Early Cretaceous (late Aptian 115.8 Ma)	Aptian				France	Bellegarde (Ain)		46.12	5.84	36.02	16.36		Temperate	Fish	Odontaspididae gracilis, Te	apatite						21.8	21,7		21.8		-1.08	0.581049	0.294161	0.294161	-0.785839	18.3464	18.3464	19.5878	Thermal evolution of Cretaceous Tethyan marine waters inferred from oxygen isotope composition of fish tooth enamels	Paleoceanography	18
12306	2002995	A2		118.36	121.4	121.4	GTS 2020			Cretaceous	115	Early Cretaceous (late Aptian 115.8 Ma)	Aptian				France	Gorges du Frou (Chartreuse)		45.43	5.05	35.34	15.85		Temperate	Fish	undetermined, Te	apatite						20.9	21,7		20.9		-1.08	0.592014	0.307522	0.307522	-0.772478	22.1444	22.1444	23.4421	Thermal evolution of Cretaceous Tethyan marine waters inferred from oxygen isotope composition of fish tooth enamels	Paleoceanography	18
12307	2002996	Bd1		118.48	121.4	121.4	GTS 2020			Cretaceous	115	Early Cretaceous (late Aptian 115.8 Ma)	Aptian				France	St Jean de Conz (Savoie)		45.47	5.83	35.39	16.58		Temperate	Fish	undetermined, Tw	apatite						20.9	21,7		20.9		-1.08	0.591245	0.306542	0.306542	-0.773458	22.1444	22.1444	23.438	Thermal evolution of Cretaceous Tethyan marine waters inferred from oxygen isotope composition of fish tooth enamels	Paleoceanography	18
12308	2002997	Ba2		124.47	126.5	126.5	GTS 2020			Cretaceous	125	Early Cretaceous (Barremian 127.2 Ma)	Barremian				France	La Beguere (Vercors)		44.96	5.53	35.48	15.47		Temperate	Fish	undetermined, Tw	apatite						20.3	21,7		20.3		-1.08	0.589847	0.304778	0.304778	-0.775222	24.6764	24.6764	25.9626	Thermal evolution of Cretaceous Tethyan marine waters inferred from oxygen isotope composition of fish tooth enamels	Paleoceanography	18
12309	2002998	Ha6		128.67	132.6	132.6	GTS 2020			Cretaceous	130	Early Cretaceous (Hauterivian 131.2 Ma)	Hauterivian				Switzerland	Vaulion, Switzerland		46.69	6.39	37.39	15.76		Temperate	Fish	undetermined, Te	apatite						19.8	21,7		19.8		-1.08	0.55562	0.267153	0.267153	-0.812847	26.7864	26.7864	27.9138	Thermal evolution of Cretaceous Tethyan marine waters inferred from oxygen isotope composition of fish tooth enamels	Paleoceanography	18
12310	2002999	D1		130.41	132.6	132.6	GTS 2020			Cretaceous	130	Early Cretaceous (Hauterivian 131.2 Ma)	Hauterivian				France	Bleigny-le-Carreau (Yonne)		47.84	3.68	38.5	13.31		Temperate	Fish	Sphaerodus neocomiensis, Te	apatite						21.2	21,7		21.2		-1.08	0.531819	0.245431	0.245431	-0.834569	20.8784	20.8784	21.9141	Thermal evolution of Cretaceous Tethyan marine waters inferred from oxygen isotope composition of fish tooth enamels	Paleoceanography	18
12311	2003000	A3		131.28	132.6	132.6	GTS 2020			Cretaceous	130	Early Cretaceous (Hauterivian 131.2 Ma)	Hauterivian				France	Grand Essert (Jura)		46.21	5.86	36.94	15.23		Temperate	Fish	undetermined, Tw	apatite						20.8	21,7		20.8		-1.08	0.564459	0.276018	0.276018	-0.803982	22.5664	22.5664	23.7312	Thermal evolution of Cretaceous Tethyan marine waters inferred from oxygen isotope composition of fish tooth enamels	Paleoceanography	18
12312	2003001	H4		132.15	132.6	132.6	GTS 2020			Cretaceous	130	Early Cretaceous (Hauterivian 131.2 Ma)	Hauterivian				France	St Pierre de Cherennes (Isere)		45.12	5.38	35.85	14.83		Temperate	Fish	undetermined, Te	apatite						21.1	21,7		21.1		-1.08	0.583894	0.297508	0.297508	-0.782492	21.3004	21.3004	22.5559	Thermal evolution of Cretaceous Tethyan marine waters inferred from oxygen isotope composition of fish tooth enamels	Paleoceanography	18
12313	2003003	A6		134.1	137.7	137.7	GTS 2020			Cretaceous	135	Early Cretaceous (Valanginian 136.4 Ma)	Valanginian				Switzerland	Ste Croix, Switzerland		46.82	6.51	37.69	15.59		Temperate	Fish	undetermined, Tw	apatite						20.7	21,7		20.7		-1.08	0.549466	0.261257	0.261257	-0.818743	22.9884	22.9884	24.0909	Thermal evolution of Cretaceous Tethyan marine waters inferred from oxygen isotope composition of fish tooth enamels	Paleoceanography	18
12314	2003002	A4		134.1	137.7	137.7	GTS 2020			Cretaceous	135	Early Cretaceous (Valanginian 136.4 Ma)	Valanginian				France	Cenoran (Jura)		46.75	5.69	37.59	14.88		Temperate	Fish	undetermined, Te	apatite						20.5	21,7		20.5		-1.08	0.55154	0.263221	0.263221	-0.816779	23.8324	23.8324	24.9432	Thermal evolution of Cretaceous Tethyan marine waters inferred from oxygen isotope composition of fish tooth enamels	Paleoceanography	18
12315	2003004	Tr1		134.97	137.7	137.7	GTS 2020			Cretaceous	135	Early Cretaceous (Valanginian 136.4 Ma)	Valanginian				France	Les Jouvencelles (Jura)		46.45	6.05	37.36	15.14		Temperate	Fish	Pycnodus couloni, Te	apatite						21.3	21,7		21.3		-1.08	0.556224	0.267743	0.267743	-0.812257	20.4564	20.4564	21.5863	Thermal evolution of Cretaceous Tethyan marine waters inferred from oxygen isotope composition of fish tooth enamels	Paleoceanography	18
12316	2003005	V42		135.41	137.7	137.7	GTS 2020			Cretaceous	135	Early Cretaceous (Valanginian 136.4 Ma)	Valanginian				Switzerland	Auberson, Switzerland		46.82	6.48	37.77	15.45		Temperate	Fish	undetermined, Tw	apatite						21.6	21,7		21.6		-1.08	0.54779	0.259687	0.259687	-0.820313	19.1904	19.1904	20.2863	Thermal evolution of Cretaceous Tethyan marine waters inferred from oxygen isotope composition of fish tooth enamels	Paleoceanography	18
12317	2003006	Pe1		137.61	137.7	137.7	GTS 2020			Cretaceous	135	Early Cretaceous (Valanginian 136.4 Ma)	Valanginian				France	St Laurent sous Coirons (Ardeche)		44.63	4.49	35.65	13.66		Temperate	Fish	undetermined, Te	apatite						20.5	21,7		20.5		-1.08	0.587153	0.301441	0.301441	-0.778559	23.8324	23.8324	25.1045	Thermal evolution of Cretaceous Tethyan marine waters inferred from oxygen isotope composition of fish tooth enamels	Paleoceanography	18
12318	2003007	V5		137.61	137.7	137.7	GTS 2020			Cretaceous	135	Early Cretaceous (Valanginian 136.4 Ma)	Valanginian				France	St. Symphorien (Gard)		45.15	4.56	36.17	13.7		Temperate	Fish	Sphenodus sp., Te	apatite						20.8	21,7		20.8		-1.08	0.578481	0.291205	0.291205	-0.788795	22.5664	22.5664	23.7953	Thermal evolution of Cretaceous Tethyan marine waters inferred from oxygen isotope composition of fish tooth enamels	Paleoceanography	18
12319	2003008	V4a		137.61	137.7	137.7	GTS 2020			Cretaceous	135	Early Cretaceous (Valanginian 136.4 Ma)	Valanginian				France	Moules et Baucels (Gard)		43.95	3.75	34.95	13.05		Temperate	Fish	Paraorthacodus sp., Te	apatite						20.1	21,7		20.1		-1.08	0.597801	0.315141	0.315141	-0.764859	25.5204	25.5204	26.8503	Thermal evolution of Cretaceous Tethyan marine waters inferred from oxygen isotope composition of fish tooth enamels	Paleoceanography	18
12320	2003009	V2a		137.61	137.7	137.7	GTS 2020			Cretaceous	135	Early Cretaceous (Valanginian 136.4 Ma)	Valanginian				France	Moules et Baucels (Gard)		43.95	3.75	34.95	13.05		Temperate	Fish	Sphenodus sp., Te	apatite						20	21,7		20		-1.08	0.597801	0.315141	0.315141	-0.764859	25.9424	25.9424	27.2723	Thermal evolution of Cretaceous Tethyan marine waters inferred from oxygen isotope composition of fish tooth enamels	Paleoceanography	18
12321	2003010	V39		137.61	137.7	137.7	GTS 2020			Cretaceous	135	Early Cretaceous (Valanginian 136.4 Ma)	Valanginian				France	Ponte du Suchet, Switzerland		46.7	6.7	37.78	15.47		Temperate	Fish	undetermined, b	apatite						19.3	21,7		19.3		-1.08	0.547579	0.259491	0.259491	-0.820509	28.8964	28.8964	29.9915	Thermal evolution of Cretaceous Tethyan marine waters inferred from oxygen isotope composition of fish tooth enamels	Paleoceanography	18
12322	2003011	V2b		137.61	137.7	137.7	GTS 2020			Cretaceous	135	Early Cretaceous (Valanginian 136.4 Ma)	Valanginian				France	Moules et Baucels (Gard)		43.95	3.75	34.95	13.05		Temperate	Fish	Sphenodus sp., Te	apatite						20.2	21,7		20.2		-1.08	0.597801	0.315141	0.315141	-0.764859	25.0984	25.0984	26.4283	Thermal evolution of Cretaceous Tethyan marine waters inferred from oxygen isotope composition of fish tooth enamels	Paleoceanography	18
12323	2003012	V3a		137.61	137.7	137.7	GTS 2020			Cretaceous	135	Early Cretaceous (Valanginian 136.4 Ma)	Valanginian				France	Moules et Baucels (Gard)		43.95	3.75	34.95	13.05		Temperate	Fish	Welcomia bodeuri, Te	apatite						20.2	21,7		20.2		-1.08	0.597801	0.315141	0.315141	-0.764859	25.0984	25.0984	26.4283	Thermal evolution of Cretaceous Tethyan marine waters inferred from oxygen isotope composition of fish tooth enamels	Paleoceanography	18
12324	2003013	V1a		137.61	137.7	137.7	GTS 2020			Cretaceous	135	Early Cretaceous (Valanginian 136.4 Ma)	Valanginian				France	Moules et Baucels (Gard)		43.95	3.75	34.95	13.05		Temperate	Fish	Sphenodus sp., Te	apatite						20.9	21,7		20.9		-1.08	0.597801	0.315141	0.315141	-0.764859	22.1444	22.1444	23.4743	Thermal evolution of Cretaceous Tethyan marine waters inferred from oxygen isotope composition of fish tooth enamels	Paleoceanography	18
12325	2003014	V1b		137.61	137.7	137.7	GTS 2020			Cretaceous	135	Early Cretaceous (Valanginian 136.4 Ma)	Valanginian				France	Moules et Baucels (Gard)		43.95	3.75	34.95	13.05		Temperate	Fish	Sphenodus sp., Te	apatite						19.2	21,7		19.2		-1.08	0.597801	0.315141	0.315141	-0.764859	29.3184	29.3184	30.6483	Thermal evolution of Cretaceous Tethyan marine waters inferred from oxygen isotope composition of fish tooth enamels	Paleoceanography	18
12326	2003015	VSR		138.52	137.7	137.7	GTS 2020			Cretaceous	135	Early Cretaceous (Valanginian 136.4 Ma)	Valanginian				France	La Cabane (Gard)		44.12	3.87	35.17	13.07		Temperate	Fish	undetermined, Te	apatite						20.93	21,7		20.9		-1.08	0.594582	0.310848	0.310848	-0.769152	22.1444	22.1444	23.4562	Thermal evolution of Cretaceous Tethyan marine waters inferred from oxygen isotope composition of fish tooth enamels	Paleoceanography	18
12327	2003016	G2		138.52	143.1	143.1	GTS 2020			Cretaceous	140	Early Cretaceous (Berriasian 142.4 Ma)	Berriasian				France	Val de Fier (Haute Savoie)		45.93	5.86	37.04	14.72		Temperate	Fish	Pycnodus, Tw	apatite						22	21,7		22		-1.08	0.562536	0.274046	0.274046	-0.805954	17.5024	17.5024	18.6589	Thermal evolution of Cretaceous Tethyan marine waters inferred from oxygen isotope composition of fish tooth enamels	Paleoceanography	18
12328	2003017	V40		139.57	143.1	143.1	GTS 2020			Cretaceous	140	Early Cretaceous (Berriasian 142.4 Ma)	Berriasian				Switzerland	Bonvillars, Switzerland		46.84	6.68	38.04	15.29		Temperate	Fish	undetermined, Te	apatite						21.2	21,7		21.2		-1.08	0.542024	0.254399	0.254399	-0.825601	20.8784	20.8784	21.952	Thermal evolution of Cretaceous Tethyan marine waters inferred from oxygen isotope composition of fish tooth enamels	Paleoceanography	18
12329	2003018	G1		139.57	143.1	143.1	GTS 2020			Cretaceous	140	Early Cretaceous (Berriasian 142.4 Ma)	Berriasian				France	Beaulieu (Ardeche)		44.34	4.24	35.46	13.31		Temperate	Fish	undetermined, Tw	apatite						19.43	21,7		19.4		-1.08	0.59016	0.30517	0.30517	-0.77483	28.4744	28.4744	29.7622	Thermal evolution of Cretaceous Tethyan marine waters inferred from oxygen isotope composition of fish tooth enamels	Paleoceanography	18
12330	2000141	BG64		149.72	149.2	149.2	GTS 2020			Jurassic	150	Late Jurassic (Tithonian 148.6 Ma)	Tithonian				Germany	Solnhofen		48.89	10.96	-12.19	14.77		Tropical/Subtropical	Fish	Thalassamydidae	apatite		Chelonia	Chelonia			19.2	21,7		19.2		-1.08	0.40836	0.348053	0.348053	-0.731947	29.3184	29.3184	30.7872	Oxygen isotope compositions of Late Jurassic vertebrate remains from lithographic limestones of western Europe: implications for the ecology of fish, turtles, and crocodilians	Palaeogeography, Palaeoclimatology, Palaeoecology	216
12331	2000146	BG67		149.72	149.2	149.2	GTS 2020			Jurassic	150	Late Jurassic (Tithonian 148.6 Ma)	Tithonian				Germany	Solnhofen		48.89	10.96	40.64	18.79		Temperate	Fish	Gyrodus circularis	apatite		Osteichthyes	Osteichthyes			19.9	21,7		19.9		-1.08	0.47822	0.204764	0.204764	-0.875236	26.3644	26.3644	27.2285	Oxygen isotope compositions of Late Jurassic vertebrate remains from lithographic limestones of western Europe: implications for the ecology of fish, turtles, and crocodilians	Palaeogeography, Palaeoclimatology, Palaeoecology	216
12332	2000158	BG68		149.72	149.2	149.2	GTS 2020			Jurassic	150	Late Jurassic (Tithonian 148.6 Ma)	Tithonian				Germany	Solnhofen		48.89	10.96	40.64	18.79		Temperate	Fish	Lepidotes maximus	apatite		Osteichthyes	Osteichthyes			20.8	21,7		20.8		-1.08	0.47822	0.204764	0.204764	-0.875236	22.5664	22.5664	23.4305	Oxygen isotope compositions of Late Jurassic vertebrate remains from lithographic limestones of western Europe: implications for the ecology of fish, turtles, and crocodilians	Palaeogeography, Palaeoclimatology, Palaeoecology	216
12333	2000159	BG72		149.72	149.2	149.2	GTS 2020			Jurassic	150	Late Jurassic (Tithonian 148.6 Ma)	Tithonian				Germany	Solnhofen		48.89	10.96	40.64	18.79		Temperate	Fish	Lepidotes maximus	apatite		Osteichthyes	Osteichthyes			21	21,7		21		-1.08	0.47822	0.204764	0.204764	-0.875236	21.7224	21.7224	22.5865	Oxygen isotope compositions of Late Jurassic vertebrate remains from lithographic limestones of western Europe: implications for the ecology of fish, turtles, and crocodilians	Palaeogeography, Palaeoclimatology, Palaeoecology	216
12334	2000160	BG63		149.72	149.2	149.2	GTS 2020			Jurassic	150	Late Jurassic (Tithonian 148.6 Ma)	Tithonian				Germany	Solnhofen		48.89	10.96	40.64	18.79		Temperate	Reptile	Steneosaurus sp.	apatite		Crocodylia	Crocodylia			21	21,7		21		-1.08	0.47822	0.204764	0.204764	-0.875236	21.7224	21.7224	22.5865	Oxygen isotope compositions of Late Jurassic vertebrate remains from lithographic limestones of western Europe: implications for the ecology of fish, turtles, and crocodilians	Palaeogeography, Palaeoclimatology, Palaeoecology	216
12335	2000163	BG62		149.72	149.2	149.2	GTS 2020			Jurassic	150	Late Jurassic (Tithonian 148.6 Ma)	Tithonian				Germany	Solnhofen		48.89	10.96	40.64	18.79		Temperate	Reptile	Steneosaurus sp.	apatite		Crocodylia	Crocodylia			21.3	21,7		21.3		-1.08	0.47822	0.204764	0.204764	-0.875236	20.4564	20.4564	21.3205	Oxygen isotope compositions of Late Jurassic vertebrate remains from lithographic limestones of western Europe: implications for the ecology of fish, turtles, and crocodilians	Palaeogeography, Palaeoclimatology, Palaeoecology	216
12336	2000164	BG65		149.72	149.2	149.2	GTS 2020			Jurassic	150	Late Jurassic (Tithonian 148.6 Ma)	Tithonian				Germany	Solnhofen		48.89	10.96	40.64	18.79		Temperate	Reptile	Plesiochelyidae	apatite		Chelonia	Chelonia			21.4	21,7		21.4		-1.08	0.47822	0.204764	0.204764	-0.875236	20.0344	20.0344	20.8985	Oxygen isotope compositions of Late Jurassic vertebrate remains from lithographic limestones of western Europe: implications for the ecology of fish, turtles, and crocodilians	Palaeogeography, Palaeoclimatology, Palaeoecology	216
12337	2000140	BG35		149.72	149.2	149.2	GTS 2020			Jurassic	150	Late Jurassic (Tithonian 148.6 Ma)	Tithonian				France	Canjuers		43.65	6.45	35.19	15.3		Temperate	Reptile	Eurysternum sp.	apatite		Chelonia	Chelonia			18.9	21,7		18.9		-1.08	0.594283	0.310457	0.310457	-0.769543	30.5844	30.5844	31.8945	Oxygen isotope compositions of Late Jurassic vertebrate remains from lithographic limestones of western Europe: implications for the ecology of fish, turtles, and crocodilians	Palaeogeography, Palaeoclimatology, Palaeoecology	216
12338	2000142	BG24		149.72	149.2	149.2	GTS 2020			Jurassic	150	Late Jurassic (Tithonian 148.6 Ma)	Tithonian				France	Crayssac		44.52	1.35	35.86	10.76		Temperate	Fish	Osteichthyes	apatite		Osteichthyes	Osteichthyes			19.7	21,7		19.7		-1.08	0.583728	0.297311	0.297311	-0.782689	27.2084	27.2084	28.4631	Oxygen isotope compositions of Late Jurassic vertebrate remains from lithographic limestones of western Europe: implications for the ecology of fish, turtles, and crocodilians	Palaeogeography, Palaeoclimatology, Palaeoecology	216
12339	2000143	BG38		149.72	149.2	149.2	GTS 2020			Jurassic	150	Late Jurassic (Tithonian 148.6 Ma)	Tithonian				France	Canjuers		43.65	6.45	35.19	15.3		Temperate	Fish	Proscinetes sp.	apatite		Osteichthyes	Osteichthyes			19.8	21,7		19.8		-1.08	0.594283	0.310457	0.310457	-0.769543	26.7864	26.7864	28.0965	Oxygen isotope compositions of Late Jurassic vertebrate remains from lithographic limestones of western Europe: implications for the ecology of fish, turtles, and crocodilians	Palaeogeography, Palaeoclimatology, Palaeoecology	216
12340	2000144	BG32		149.72	149.2	149.2	GTS 2020			Jurassic	150	Late Jurassic (Tithonian 148.6 Ma)	Tithonian				France	Canjuers		43.65	6.45	35.19	15.3		Temperate	Fish	Proscinetes sp.	apatite		Osteichthyes	Osteichthyes			19.9	21,7		19.9		-1.08	0.594283	0.310457	0.310457	-0.769543	26.3644	26.3644	27.6745	Oxygen isotope compositions of Late Jurassic vertebrate remains from lithographic limestones of western Europe: implications for the ecology of fish, turtles, and crocodilians	Palaeogeography, Palaeoclimatology, Palaeoecology	216
12341	2000145	BG33d		149.72	149.2	149.2	GTS 2020			Jurassic	150	Late Jurassic (Tithonian 148.6 Ma)	Tithonian				France	Canjuers		43.65	6.45	35.19	15.3		Temperate	Reptile	Steneosaurus priscus	apatite		Crocodylia	Crocodylia			19.9	21,7		19.9		-1.08	0.594283	0.310457	0.310457	-0.769543	26.3644	26.3644	27.6745	Oxygen isotope compositions of Late Jurassic vertebrate remains from lithographic limestones of western Europe: implications for the ecology of fish, turtles, and crocodilians	Palaeogeography, Palaeoclimatology, Palaeoecology	216
12342	2000147	BG36		149.72	149.2	149.2	GTS 2020			Jurassic	150	Late Jurassic (Tithonian 148.6 Ma)	Tithonian				France	Canjuers		43.65	6.45	35.19	15.3		Temperate	Fish	Lepidotes sp.	apatite		Osteichthyes	Osteichthyes			20.1	21,7		20.1		-1.08	0.594283	0.310457	0.310457	-0.769543	25.5204	25.5204	26.8305	Oxygen isotope compositions of Late Jurassic vertebrate remains from lithographic limestones of western Europe: implications for the ecology of fish, turtles, and crocodilians	Palaeogeography, Palaeoclimatology, Palaeoecology	216
12343	2000148	BG28		149.72	149.2	149.2	GTS 2020			Jurassic	150	Late Jurassic (Tithonian 148.6 Ma)	Tithonian				France	Crayssac		44.52	1.35	35.86	10.76		Temperate	Fish	Lepidotes sp.	apatite		Osteichthyes	Osteichthyes			20.2	21,7		20.2		-1.08	0.583728	0.297311	0.297311	-0.782689	25.0984	25.0984	26.3531	Oxygen isotope compositions of Late Jurassic vertebrate remains from lithographic limestones of western Europe: implications for the ecology of fish, turtles, and crocodilians	Palaeogeography, Palaeoclimatology, Palaeoecology	216
12344	2000149	BG21		149.72	149.2	149.2	GTS 2020			Jurassic	150	Late Jurassic (Tithonian 148.6 Ma)	Tithonian				France	Crayssac		44.52	1.35	35.86	10.76		Temperate	Reptile	Steneosaurus sp	apatite		Crocodylia	Crocodylia			20.2	21,7		20.2		-1.08	0.583728	0.297311	0.297311	-0.782689	25.0984	25.0984	26.3531	Oxygen isotope compositions of Late Jurassic vertebrate remains from lithographic limestones of western Europe: implications for the ecology of fish, turtles, and crocodilians	Palaeogeography, Palaeoclimatology, Palaeoecology	216
12345	2000150	BG50d		149.72	149.2	149.2	GTS 2020			Jurassic	150	Late Jurassic (Tithonian 148.6 Ma)	Tithonian				France	Canjuers		43.65	6.45	35.19	15.3		Temperate	Reptile	Steneosaurus priscus	apatite		Crocodylia	Crocodylia			20.3	21,7		20.3		-1.08	0.594283	0.310457	0.310457	-0.769543	24.6764	24.6764	25.9865	Oxygen isotope compositions of Late Jurassic vertebrate remains from lithographic limestones of western Europe: implications for the ecology of fish, turtles, and crocodilians	Palaeogeography, Palaeoclimatology, Palaeoecology	216
12346	2000151	BG25		149.72	149.2	149.2	GTS 2020			Jurassic	150	Late Jurassic (Tithonian 148.6 Ma)	Tithonian				France	Crayssac		44.52	1.35	35.86	10.76		Temperate	Fish	Lepidotes sp.	apatite		Osteichthyes	Osteichthyes			20.3	21,7		20.3		-1.08	0.583728	0.297311	0.297311	-0.782689	24.6764	24.6764	25.9311	Oxygen isotope compositions of Late Jurassic vertebrate remains from lithographic limestones of western Europe: implications for the ecology of fish, turtles, and crocodilians	Palaeogeography, Palaeoclimatology, Palaeoecology	216
12347	2000152	BG23		149.72	149.2	149.2	GTS 2020			Jurassic	150	Late Jurassic (Tithonian 148.6 Ma)	Tithonian				France	Crayssac		44.52	1.35	35.86	10.76		Temperate	Fish	Semionotidae	apatite		Osteichthyes	Osteichthyes			20.3	21,7		20.3		-1.08	0.583728	0.297311	0.297311	-0.782689	24.6764	24.6764	25.9311	Oxygen isotope compositions of Late Jurassic vertebrate remains from lithographic limestones of western Europe: implications for the ecology of fish, turtles, and crocodilians	Palaeogeography, Palaeoclimatology, Palaeoecology	216
12348	2000153	BG34		149.72	149.2	149.2	GTS 2020			Jurassic	150	Late Jurassic (Tithonian 148.6 Ma)	Tithonian				France	Crayssac		43.65	6.45	35.19	15.3		Temperate	Reptile	Chelonia	apatite		Chelonia	Chelonia			20.3	21,7		20.3		-1.08	0.594283	0.310457	0.310457	-0.769543	24.6764	24.6764	25.9865	Oxygen isotope compositions of Late Jurassic vertebrate remains from lithographic limestones of western Europe: implications for the ecology of fish, turtles, and crocodilians	Palaeogeography, Palaeoclimatology, Palaeoecology	216
12349	2000154	BG37		149.72	149.2	149.2	GTS 2020			Jurassic	150	Late Jurassic (Tithonian 148.6 Ma)	Tithonian				France	Canjuers		43.65	6.45	35.19	15.3		Temperate	Fish	Lepidotes sp.	apatite		Osteichthyes	Osteichthyes			20.4	21,7		20.4		-1.08	0.594283	0.310457	0.310457	-0.769543	24.2544	24.2544	25.5645	Oxygen isotope compositions of Late Jurassic vertebrate remains from lithographic limestones of western Europe: implications for the ecology of fish, turtles, and crocodilians	Palaeogeography, Palaeoclimatology, Palaeoecology	216
12350	2000155	BG31		149.72	149.2	149.2	GTS 2020			Jurassic	150	Late Jurassic (Tithonian 148.6 Ma)	Tithonian				France	Crayssac		44.52	1.35	35.86	10.76		Temperate	Reptile	Steneosaurus sp.	apatite		Crocodylia	Crocodylia			20.5	21,7		20.5		-1.08	0.583728	0.297311	0.297311	-0.782689	23.8324	23.8324	25.0871	Oxygen isotope compositions of Late Jurassic vertebrate remains from lithographic limestones of western Europe: implications for the ecology of fish, turtles, and crocodilians	Palaeogeography, Palaeoclimatology, Palaeoecology	216
12351	2000156	BG39		149.72	149.2	149.2	GTS 2020			Jurassic	150	Late Jurassic (Tithonian 148.6 Ma)	Tithonian				France	Canjuers		43.65	6.45	35.19	15.3		Temperate	Fish	Lepidotes sp.	apatite		Osteichthyes	Osteichthyes			20.6	21,7		20.6		-1.08	0.594283	0.310457	0.310457	-0.769543	23.4104	23.4104	24.7205	Oxygen isotope compositions of Late Jurassic vertebrate remains from lithographic limestones of western Europe: implications for the ecology of fish, turtles, and crocodilians	Palaeogeography, Palaeoclimatology, Palaeoecology	216
12352	2000157	BG20		149.72	149.2	149.2	GTS 2020			Jurassic	150	Late Jurassic (Tithonian 148.6 Ma)	Tithonian				France	Crayssac		44.52	1.35	35.86	10.76		Temperate	Fish	Lepidotes sp.	apatite		Osteichthyes	Osteichthyes			20.7	21,7		20.7		-1.08	0.583728	0.297311	0.297311	-0.782689	22.9884	22.9884	24.2431	Oxygen isotope compositions of Late Jurassic vertebrate remains from lithographic limestones of western Europe: implications for the ecology of fish, turtles, and crocodilians	Palaeogeography, Palaeoclimatology, Palaeoecology	216
12353	2000161	BG29		149.72	149.2	149.2	GTS 2020			Jurassic	150	Late Jurassic (Tithonian 148.6 Ma)	Tithonian				France	Chassiron		46.04	-1.41	37.31	8.27		Temperate	Reptile	Steneosaurus sp.	apatite		Crocodylia	Crocodylia			21.1	21,7		21.1		-1.08	0.557226	0.268727	0.268727	-0.811273	21.3004	21.3004	22.4344	Oxygen isotope compositions of Late Jurassic vertebrate remains from lithographic limestones of western Europe: implications for the ecology of fish, turtles, and crocodilians	Palaeogeography, Palaeoclimatology, Palaeoecology	216
12354	2000162	BG17		149.72	149.2	149.2	GTS 2020			Jurassic	150	Late Jurassic (Tithonian 148.6 Ma)	Tithonian				France	Chassiron		46.04	-1.41	37.31	8.27		Temperate	Fish	Semionotidae	apatite		Osteichthyes	Osteichthyes			21.3	21,7		21.3		-1.08	0.557226	0.268727	0.268727	-0.811273	20.4564	20.4564	21.5904	Oxygen isotope compositions of Late Jurassic vertebrate remains from lithographic limestones of western Europe: implications for the ecology of fish, turtles, and crocodilians	Palaeogeography, Palaeoclimatology, Palaeoecology	216
12355	2000165	BG43		149.72	149.2	149.2	GTS 2020			Jurassic	150	Late Jurassic (Tithonian 148.6 Ma)	Tithonian				France	Chassiron		46.04	-1.41	37.31	8.27		Temperate	Fish	Lepidotes sp.	apatite		Osteichthyes	Osteichthyes			21.5	21,7		21.5		-1.08	0.557226	0.268727	0.268727	-0.811273	19.6124	19.6124	20.7464	Oxygen isotope compositions of Late Jurassic vertebrate remains from lithographic limestones of western Europe: implications for the ecology of fish, turtles, and crocodilians	Palaeogeography, Palaeoclimatology, Palaeoecology	216
12356	2000166	BG16 d		149.72	149.2	149.2	GTS 2020			Jurassic	150	Late Jurassic (Tithonian 148.6 Ma)	Tithonian				France	Chassiron		46.04	-1.41	37.31	8.27		Temperate	Reptile	Thalassemys moseri	apatite		Chelonia	Chelonia			21.6	21,7		21.6		-1.08	0.557226	0.268727	0.268727	-0.811273	19.1904	19.1904	20.3244	Oxygen isotope compositions of Late Jurassic vertebrate remains from lithographic limestones of western Europe: implications for the ecology of fish, turtles, and crocodilians	Palaeogeography, Palaeoclimatology, Palaeoecology	216
12357	2000167	BG42		149.72	149.2	149.2	GTS 2020			Jurassic	150	Late Jurassic (Tithonian 148.6 Ma)	Tithonian				France	Chassiron		46.04	-1.41	37.31	8.27		Temperate	Fish	Lepidotes sp.	apatite		Osteichthyes	Osteichthyes			21.7	21,7		21.7		-1.08	0.557226	0.268727	0.268727	-0.811273	18.7684	18.7684	19.9024	Oxygen isotope compositions of Late Jurassic vertebrate remains from lithographic limestones of western Europe: implications for the ecology of fish, turtles, and crocodilians	Palaeogeography, Palaeoclimatology, Palaeoecology	216
12358	2000168	BG22		149.72	149.2	149.2	GTS 2020			Jurassic	150	Late Jurassic (Tithonian 148.6 Ma)	Tithonian				France	Crayssac		44.52	1.35	35.86	10.76		Temperate	Reptile	Steneosaurus sp.	apatite		Crocodylia	Crocodylia			21.7	21,7		21.7		-1.08	0.583728	0.297311	0.297311	-0.782689	18.7684	18.7684	20.0231	Oxygen isotope compositions of Late Jurassic vertebrate remains from lithographic limestones of western Europe: implications for the ecology of fish, turtles, and crocodilians	Palaeogeography, Palaeoclimatology, Palaeoecology	216
12359	2000169	BG12		149.72	149.2	149.2	GTS 2020			Jurassic	150	Late Jurassic (Tithonian 148.6 Ma)	Tithonian				France	Chassiron		46.04	-1.41	37.31	8.27		Temperate	Reptile	Steneosaurus sp.	apatite		Crocodylia	Crocodylia			21.9	21,7		21.9		-1.08	0.557226	0.268727	0.268727	-0.811273	17.9244	17.9244	19.0584	Oxygen isotope compositions of Late Jurassic vertebrate remains from lithographic limestones of western Europe: implications for the ecology of fish, turtles, and crocodilians	Palaeogeography, Palaeoclimatology, Palaeoecology	216
12360	2000170	BG10 d		149.72	149.2	149.2	GTS 2020			Jurassic	150	Late Jurassic (Tithonian 148.6 Ma)	Tithonian				France	Chassiron		46.04	-1.41	37.31	8.27		Temperate	Reptile	Thalassemys moseri	apatite		Chelonia	Chelonia			21.9	21,7		21.9		-1.08	0.557226	0.268727	0.268727	-0.811273	17.9244	17.9244	19.0584	Oxygen isotope compositions of Late Jurassic vertebrate remains from lithographic limestones of western Europe: implications for the ecology of fish, turtles, and crocodilians	Palaeogeography, Palaeoclimatology, Palaeoecology	216
12361	2000171	BG11		149.72	149.2	149.2	GTS 2020			Jurassic	150	Late Jurassic (Tithonian 148.6 Ma)	Tithonian				France	Chassiron		46.04	-1.41	37.31	8.27		Temperate	Fish	Lepidotes sp.	apatite		Osteichthyes	Osteichthyes			22	21,7		22		-1.08	0.557226	0.268727	0.268727	-0.811273	17.5024	17.5024	18.6364	Oxygen isotope compositions of Late Jurassic vertebrate remains from lithographic limestones of western Europe: implications for the ecology of fish, turtles, and crocodilians	Palaeogeography, Palaeoclimatology, Palaeoecology	216
12362	2000172	BG14		149.72	149.2	149.2	GTS 2020			Jurassic	150	Late Jurassic (Tithonian 148.6 Ma)	Tithonian				France	Chassiron		46.04	-1.41	37.31	8.27		Temperate	Fish	Semionotidae	apatite		Osteichthyes	Osteichthyes			22.1	21,7		22.1		-1.08	0.557226	0.268727	0.268727	-0.811273	17.0804	17.0804	18.2144	Oxygen isotope compositions of Late Jurassic vertebrate remains from lithographic limestones of western Europe: implications for the ecology of fish, turtles, and crocodilians	Palaeogeography, Palaeoclimatology, Palaeoecology	216
12363	2000173	BG05		149.72	149.2	149.2	GTS 2020			Jurassic	150	Late Jurassic (Tithonian 148.6 Ma)	Tithonian				France	Crayssac		44.52	1.35	35.86	10.76		Temperate	Fish	Semionotidae	apatite		Osteichthyes	Osteichthyes			22.6	21,7		22.6		-1.08	0.583728	0.297311	0.297311	-0.782689	14.9704	14.9704	16.2251	Oxygen isotope compositions of Late Jurassic vertebrate remains from lithographic limestones of western Europe: implications for the ecology of fish, turtles, and crocodilians	Palaeogeography, Palaeoclimatology, Palaeoecology	216
12364	2000174	BG41		149.72	149.2	149.2	GTS 2020			Jurassic	150	Late Jurassic (Tithonian 148.6 Ma)	Tithonian				France	Chassiron		46.04	-1.41	37.31	8.27		Temperate	Fish	Lepidotes sp.	apatite		Osteichthyes	Osteichthyes			22.8	21,7		22.8		-1.08	0.557226	0.268727	0.268727	-0.811273	14.1264	14.1264	15.2604	Oxygen isotope compositions of Late Jurassic vertebrate remains from lithographic limestones of western Europe: implications for the ecology of fish, turtles, and crocodilians	Palaeogeography, Palaeoclimatology, Palaeoecology	216
12365	2000175	BG44		149.72	149.2	149.2	GTS 2020			Jurassic	150	Late Jurassic (Tithonian 148.6 Ma)	Tithonian				France	Crayssac		44.52	1.35	35.86	10.76		Temperate	Fish	Lepidotes sp.	apatite		Osteichthyes	Osteichthyes			22.8	21,7		22.8		-1.08	0.583728	0.297311	0.297311	-0.782689	14.1264	14.1264	15.3811	Oxygen isotope compositions of Late Jurassic vertebrate remains from lithographic limestones of western Europe: implications for the ecology of fish, turtles, and crocodilians	Palaeogeography, Palaeoclimatology, Palaeoecology	216
12366	2000176	BG71		151.12	149.2	149.2	GTS 2020			Jurassic	150	Late Jurassic (Tithonian 148.6 Ma)	Tithonian				France	Cerin		46.23	6.01	37.61	14.81		Temperate	Reptile	Idiochelys fitzingeri	apatite		Chelonia	Chelonia			19.5	21,7		19.5		-1.08	0.551127	0.262828	0.262828	-0.817172	28.0524	28.0524	29.1615	Oxygen isotope compositions of Late Jurassic vertebrate remains from lithographic limestones of western Europe: implications for the ecology of fish, turtles, and crocodilians	Palaeogeography, Palaeoclimatology, Palaeoecology	216
12367	2000177	BG47		151.12	149.2	149.2	GTS 2020			Jurassic	150	Late Jurassic (Tithonian 148.6 Ma)	Tithonian				France	Cerin		46.23	6.01	37.61	14.81		Temperate	Fish	Osteichthyes	apatite		Osteichthyes	Osteichthyes			19.7	21,7		19.7		-1.08	0.551127	0.262828	0.262828	-0.817172	27.2084	27.2084	28.3175	Oxygen isotope compositions of Late Jurassic vertebrate remains from lithographic limestones of western Europe: implications for the ecology of fish, turtles, and crocodilians	Palaeogeography, Palaeoclimatology, Palaeoecology	216
12368	2000178	BG49		151.12	149.2	149.2	GTS 2020			Jurassic	150	Late Jurassic (Tithonian 148.6 Ma)	Tithonian				France	Cerin		46.23	6.01	37.61	14.81		Temperate	Fish	Pycnodontiformes	apatite		Osteichthyes	Osteichthyes			20.2	21,7		20.2		-1.08	0.551127	0.262828	0.262828	-0.817172	25.0984	25.0984	26.2075	Oxygen isotope compositions of Late Jurassic vertebrate remains from lithographic limestones of western Europe: implications for the ecology of fish, turtles, and crocodilians	Palaeogeography, Palaeoclimatology, Palaeoecology	216
12369	2000179	BG45		151.12	149.2	149.2	GTS 2020			Jurassic	150	Late Jurassic (Tithonian 148.6 Ma)	Tithonian				France	Cerin		46.23	6.01	37.61	14.81		Temperate	Fish	Pycnodontiformes	apatite		Osteichthyes	Osteichthyes			20.2	21,7		20.2		-1.08	0.551127	0.262828	0.262828	-0.817172	25.0984	25.0984	26.2075	Oxygen isotope compositions of Late Jurassic vertebrate remains from lithographic limestones of western Europe: implications for the ecology of fish, turtles, and crocodilians	Palaeogeography, Palaeoclimatology, Palaeoecology	216
12370	2000180	BG70		151.12	149.2	149.2	GTS 2020			Jurassic	150	Late Jurassic (Tithonian 148.6 Ma)	Tithonian				France	Cerin		46.23	6.01	37.61	14.81		Temperate	Fish	Lepidotes sp.	apatite		Osteichthyes	Osteichthyes			20.3	21,7		20.3		-1.08	0.551127	0.262828	0.262828	-0.817172	24.6764	24.6764	25.7855	Oxygen isotope compositions of Late Jurassic vertebrate remains from lithographic limestones of western Europe: implications for the ecology of fish, turtles, and crocodilians	Palaeogeography, Palaeoclimatology, Palaeoecology	216
12371	2000181	BG48		151.12	149.2	149.2	GTS 2020			Jurassic	150	Late Jurassic (Tithonian 148.6 Ma)	Tithonian				France	Cerin		46.23	6.01	37.61	14.81		Temperate	Fish	Pycnodontiformes	apatite		Osteichthyes	Osteichthyes			20.8	21,7		20.8		-1.08	0.551127	0.262828	0.262828	-0.817172	22.5664	22.5664	23.6755	Oxygen isotope compositions of Late Jurassic vertebrate remains from lithographic limestones of western Europe: implications for the ecology of fish, turtles, and crocodilians	Palaeogeography, Palaeoclimatology, Palaeoecology	216
12372	2000182	BG46		151.12	149.2	149.2	GTS 2020			Jurassic	150	Late Jurassic (Tithonian 148.6 Ma)	Tithonian				France	Cerin		46.23	6.01	37.61	14.81		Temperate	Fish	Osteichthyes	apatite		Osteichthyes	Osteichthyes			22.3	21,7		22.3		-1.08	0.551127	0.262828	0.262828	-0.817172	16.2364	16.2364	17.3455	Oxygen isotope compositions of Late Jurassic vertebrate remains from lithographic limestones of western Europe: implications for the ecology of fish, turtles, and crocodilians	Palaeogeography, Palaeoclimatology, Palaeoecology	216
12373	2001406			154.6	154.8	154.8	GTS 2020			Jurassic	155	Late Jurassic (Kimmeridgian 154.7 Ma)	Kimmeridgian				France	Saone and Loire, Flace-les-Macon		46.31	4.8	37.32	13.97		Temperate	Fish	Asteracanthus	apatite						19.7	21,7		19.7		-1.08	0.557026	0.26853	0.26853	-0.81147	27.2084	27.2084	28.3416	Ice age at the Middle^Late Jurassic transition?	Earth and Planetary Science Letters	213
12374	2001407			156.97	161.5	161.5	GTS 2020			Jurassic	160	Late Jurassic (Oxfordian 160.4 Ma)	Oxfordian				France	Yonne, Tonnerre		47.81	4.04	38.67	13.4		Temperate	Fish	Asteracanthus ornatissimus	apatite						19.7	21,7		19.7		-1.08	0.527927	0.242132	0.242132	-0.837868	27.2084	27.2084	28.2302	Ice age at the Middle^Late Jurassic transition?	Earth and Planetary Science Letters	213
12375	2001389			161.79	161.5	161.5	GTS 2020			Jurassic	160	Late Jurassic (Oxfordian 160.4 Ma)	Oxfordian				France	Jura, Ornans		47.09	6.14	37.47	15.62		Temperate	Fish	Asteracanthus	apatite						20.9	21,7		20.9		-1.08	0.553999	0.265579	0.265579	-0.814421	22.1444	22.1444	23.2651	Ice age at the Middle^Late Jurassic transition?	Earth and Planetary Science Letters	213
12376	2001408			161.79	161.5	161.5	GTS 2020			Jurassic	160	Late Jurassic (Oxfordian 160.4 Ma)	Oxfordian				France	Jura, Salins		46.94	5.89	37.3	15.42		Temperate	Fish	Asteracanthus	apatite						20.4	21,7		20.4		-1.08	0.557426	0.268924	0.268924	-0.811076	24.2544	24.2544	25.3893	Ice age at the Middle^Late Jurassic transition?	Earth and Planetary Science Letters	213
12377	2002946	8		161.79	161.5	161.5	GTS 2020			Jurassic	160	Late Jurassic (Oxfordian 160.4 Ma)	Oxfordian					France		48.98	6.03	39.34	15.29		Temperate	Fish		apatite						20.6	21,7		20.6		-1.08	0.511963	0.22923	0.22923	-0.85077	23.4104	23.4104	24.3778	d18O values of coexisting brachiopods and fish: Temeprature differences and estimates of paleo-water depths	Geology	26
12378	2001390			163.37	161.5	161.5	GTS 2020			Jurassic	160	Late Jurassic (Oxfordian 160.4 Ma)	Oxfordian				France	Arvel (CH)		48.76	2.58	38.72	12.49		Temperate	Fish	Asteracanthus	apatite						20.5	21,7		20.5		-1.08	0.52677	0.241164	0.241164	-0.838836	23.8324	23.8324	24.8501	Ice age at the Middle^Late Jurassic transition?	Earth and Planetary Science Letters	213
12379	2001391			164.52	165.3	165.3	GTS 2020			Jurassic	165	Middle Jurassic (Callovian 164.8 Ma)	Callovian				France	Cote d'Or, Talant		47.33	4.96	37.33	14.74		Temperate	Fish	Asteracanthus	apatite						19.5	21,7		19.5		-1.08	0.556826	0.268334	0.268334	-0.811666	28.0524	28.0524	29.1848	Ice age at the Middle^Late Jurassic transition?	Earth and Planetary Science Letters	213
12380	2002947	04. Mai		164.52	165.3	165.3	GTS 2020			Jurassic	165	Middle Jurassic (Callovian 164.8 Ma)	Callovian					France		47.89	4.53	37.85	14.31		Temperate	Fish		apatite						18.8	21,7		18.8		-1.08	0.546099	0.258119	0.258119	-0.821881	31.0064	31.0064	32.0957	d18O values of coexisting brachiopods and fish: Temeprature differences and estimates of paleo-water depths	Geology	26
12381	2002948	6		164.52	165.3	165.3	GTS 2020			Jurassic	165	Middle Jurassic (Callovian 164.8 Ma)	Callovian					France		47.89	4.53	37.85	14.31		Temperate	Fish		apatite						19.6	21,7		19.6		-1.08	0.546099	0.258119	0.258119	-0.821881	27.6304	27.6304	28.7197	d18O values of coexisting brachiopods and fish: Temeprature differences and estimates of paleo-water depths	Geology	26
12382	2002949	04. Mai		164.52	165.3	165.3	GTS 2020			Jurassic	165	Middle Jurassic (Callovian 164.8 Ma)	Callovian					France		47.89	4.53	37.85	14.31		Temperate	Fish		apatite						20	21,7		20		-1.08	0.546099	0.258119	0.258119	-0.821881	25.9424	25.9424	27.0317	d18O values of coexisting brachiopods and fish: Temeprature differences and estimates of paleo-water depths	Geology	26
12383	2001392			164.83	165.3	165.3	GTS 2020			Jurassic	165	Middle Jurassic (Callovian 164.8 Ma)	Callovian				France	Cote d'Or, Prusly		47.86	4.67	37.8	14.44		Temperate	Fish	Asteracanthus	apatite						18.9	21,7		18.9		-1.08	0.547157	0.259099	0.259099	-0.820901	30.5844	30.5844	31.6778	Ice age at the Middle^Late Jurassic transition?	Earth and Planetary Science Letters	213
12384	2000001			165.53	165.3	165.3	GTS 2020			Jurassic	165	Middle Jurassic (Callovian 164.8 Ma)	Callovian	Oxford Clay	Petersborough		UK	mainly in Petersborough area		52.57	-0.3	42.07	9.73		Temperate	Fish	Leedsichthys	apatite						20.1	std uncertain				-1.08								The stable isotopic records of fossils from the Peterborough Member, Oxford Clay Formation (Jurassic), UK: paleoenvironmental implications	Journal of the Geological Society	151
12385	2000002			165.53	165.3	165.3	GTS 2020			Jurassic	165	Middle Jurassic (Callovian 164.8 Ma)	Callovian	Oxford Clay	Petersborough		UK	mainly in Petersborough area		52.57	-0.3	42.07	9.73		Temperate	Reptile	Steneosaurus	apatite						19.4	std uncertain				-1.08								The stable isotopic records of fossils from the Peterborough Member, Oxford Clay Formation (Jurassic), UK: paleoenvironmental implications	Journal of the Geological Society	151
12386	2000003			165.53	165.3	165.3	GTS 2020			Jurassic	165	Middle Jurassic (Callovian 164.8 Ma)	Callovian	Oxford Clay	Petersborough		UK	mainly in Petersborough area		52.57	-0.3	42.07	9.73		Temperate	Reptile	Steneosaurus	apatite						19.7	std uncertain				-1.08								The stable isotopic records of fossils from the Peterborough Member, Oxford Clay Formation (Jurassic), UK: paleoenvironmental implications	Journal of the Geological Society	151
12387	2000004			165.53	165.3	165.3	GTS 2020			Jurassic	165	Middle Jurassic (Callovian 164.8 Ma)	Callovian	Oxford Clay	Petersborough		UK	mainly in Petersborough area		52.57	-0.3	42.07	9.73		Temperate	Reptile	Metriorhynchus	apatite						18.6	std uncertain				-1.08								The stable isotopic records of fossils from the Peterborough Member, Oxford Clay Formation (Jurassic), UK: paleoenvironmental implications	Journal of the Geological Society	151
12388	2000005			165.53	165.3	165.3	GTS 2020			Jurassic	165	Middle Jurassic (Callovian 164.8 Ma)	Callovian	Oxford Clay	Petersborough		UK	mainly in Petersborough area		52.57	-0.3	42.07	9.73		Temperate	Ichthyosaur	Ophthalmosaurus	apatite						18.2	std uncertain				-1.08								The stable isotopic records of fossils from the Peterborough Member, Oxford Clay Formation (Jurassic), UK: paleoenvironmental implications	Journal of the Geological Society	151
12389	2000006			165.53	165.3	165.3	GTS 2020			Jurassic	165	Middle Jurassic (Callovian 164.8 Ma)	Callovian	Oxford Clay	Petersborough		UK	mainly in Petersborough area		52.57	-0.3	42.07	9.73		Temperate	Ichthyosaur	Ophthalmosaurus	apatite						16.9	std uncertain				-1.08								The stable isotopic records of fossils from the Peterborough Member, Oxford Clay Formation (Jurassic), UK: paleoenvironmental implications	Journal of the Geological Society	151
12390	2000007			165.53	165.3	165.3	GTS 2020			Jurassic	165	Middle Jurassic (Callovian 164.8 Ma)	Callovian	Oxford Clay	Petersborough		UK	mainly in Petersborough area		52.57	-0.3	42.07	9.73		Temperate	Ichthyosaur	Ophthalmosaurus	apatite						19.7	std uncertain				-1.08								The stable isotopic records of fossils from the Peterborough Member, Oxford Clay Formation (Jurassic), UK: paleoenvironmental implications	Journal of the Geological Society	151
12391	2000008			165.53	165.3	165.3	GTS 2020			Jurassic	165	Middle Jurassic (Callovian 164.8 Ma)	Callovian	Oxford Clay	Petersborough		UK	mainly in Petersborough area		52.57	-0.3	42.07	9.73		Temperate	Ichthyosaur	Ophthalmosaurus	apatite						19.7	std uncertain				-1.08								The stable isotopic records of fossils from the Peterborough Member, Oxford Clay Formation (Jurassic), UK: paleoenvironmental implications	Journal of the Geological Society	151
12392	2000009			165.53	165.3	165.3	GTS 2020			Jurassic	165	Middle Jurassic (Callovian 164.8 Ma)	Callovian	Oxford Clay	Petersborough		UK	mainly in Petersborough area		52.57	-0.3	42.07	9.73		Temperate	Reptile	Cryptoclidus	apatite						20.2	std uncertain				-1.08								The stable isotopic records of fossils from the Peterborough Member, Oxford Clay Formation (Jurassic), UK: paleoenvironmental implications	Journal of the Geological Society	151
12393	2000010			165.53	165.3	165.3	GTS 2020			Jurassic	165	Middle Jurassic (Callovian 164.8 Ma)	Callovian	Oxford Clay	Petersborough		UK	mainly in Petersborough area		52.57	-0.3	42.07	9.73		Temperate	Reptile	cf. Liopleurodon	apatite						19.7	std uncertain				-1.08								The stable isotopic records of fossils from the Peterborough Member, Oxford Clay Formation (Jurassic), UK: paleoenvironmental implications	Journal of the Geological Society	151
12394	2000011			165.53	165.3	165.3	GTS 2020			Jurassic	165	Middle Jurassic (Callovian 164.8 Ma)	Callovian	Oxford Clay	Petersborough		UK	mainly in Petersborough area		52.57	-0.3	42.07	9.73		Temperate	Fish	Lepidotes	apatite						19.9	std uncertain				-1.08								The stable isotopic records of fossils from the Peterborough Member, Oxford Clay Formation (Jurassic), UK: paleoenvironmental implications	Journal of the Geological Society	151
12395	2000012			165.53	165.3	165.3	GTS 2020			Jurassic	165	Middle Jurassic (Callovian 164.8 Ma)	Callovian	Oxford Clay	Petersborough		UK	mainly in Petersborough area		52.57	-0.3	42.07	9.73		Temperate	Fish	Lepidotes	apatite						19.5	std uncertain				-1.08								The stable isotopic records of fossils from the Peterborough Member, Oxford Clay Formation (Jurassic), UK: paleoenvironmental implications	Journal of the Geological Society	151
12396	2000013			165.53	165.3	165.3	GTS 2020			Jurassic	165	Middle Jurassic (Callovian 164.8 Ma)	Callovian	Oxford Clay	Petersborough		UK	mainly in Petersborough area		52.57	-0.3	42.07	9.73		Temperate	Fish	Pachymylus	apatite						19.5	std uncertain				-1.08								The stable isotopic records of fossils from the Peterborough Member, Oxford Clay Formation (Jurassic), UK: paleoenvironmental implications	Journal of the Geological Society	151
12397	2000014			165.53	165.3	165.3	GTS 2020			Jurassic	165	Middle Jurassic (Callovian 164.8 Ma)	Callovian	Oxford Clay	Petersborough		UK	mainly in Petersborough area		52.57	-0.3	42.07	9.73		Temperate	Fish	Asteracanthus	apatite						20	std uncertain				-1.08								The stable isotopic records of fossils from the Peterborough Member, Oxford Clay Formation (Jurassic), UK: paleoenvironmental implications	Journal of the Geological Society	151
12398	2000015			165.53	165.3	165.3	GTS 2020			Jurassic	165	Middle Jurassic (Callovian 164.8 Ma)	Callovian	Oxford Clay	Petersborough		UK	mainly in Petersborough area		52.57	-0.3	42.07	9.73		Temperate	Fish	Hybodus	apatite						19.2	std uncertain				-1.08								The stable isotopic records of fossils from the Peterborough Member, Oxford Clay Formation (Jurassic), UK: paleoenvironmental implications	Journal of the Geological Society	151
12399	2000016			165.53	165.3	165.3	GTS 2020			Jurassic	165	Middle Jurassic (Callovian 164.8 Ma)	Callovian	Oxford Clay	Petersborough		UK	mainly in Petersborough area		52.57	-0.3	42.07	9.73		Temperate	Fish	Asteracanthus or Hybodus	apatite						18.6	std uncertain				-1.08								The stable isotopic records of fossils from the Peterborough Member, Oxford Clay Formation (Jurassic), UK: paleoenvironmental implications	Journal of the Geological Society	151
12400	2000017			165.53	165.3	165.3	GTS 2020			Jurassic	165	Middle Jurassic (Callovian 164.8 Ma)	Callovian	Oxford Clay	Petersborough		UK	Petersborough		52.57	-0.3	42.07	9.73		Temperate	na	Coprolite	apatite						19.6	std uncertain				-1.08								The stable isotopic records of fossils from the Peterborough Member, Oxford Clay Formation (Jurassic), UK: paleoenvironmental implications	Journal of the Geological Society	151
12401	2001393			165.53	165.3	165.3	GTS 2020			Jurassic	165	Middle Jurassic (Callovian 164.8 Ma)	Callovian				France	Cote d'Or, Etrochey		47.89	4.53	37.74	14.37		Temperate	Fish	Asteracanthus	apatite						19.2	21,7		19.2		-1.08	0.54842	0.260276	0.260276	-0.819724	29.3184	29.3184	30.4168	Ice age at the Middle^Late Jurassic transition?	Earth and Planetary Science Letters	213
12402	2001394			165.91	165.3	165.3	GTS 2020			Jurassic	165	Middle Jurassic (Callovian 164.8 Ma)	Callovian				France	Cote d'Or, Authoison		47.86	4.62	37.67	14.48		Temperate	Fish	Asteracanthus tenuis	apatite						19.1	21,7		19.1		-1.08	0.549883	0.26165	0.26165	-0.81835	29.7404	29.7404	30.8446	Ice age at the Middle^Late Jurassic transition?	Earth and Planetary Science Letters	213
12403	2001395			166.47	165.3	165.3	GTS 2020			Jurassic	165	Middle Jurassic (Callovian 164.8 Ma)	Callovian				France	Cote d'Or, Etrochey		47.89	4.53	37.63	14.43		Temperate	Fish	Strophodus reticulatus	apatite						18.8	21,7		18.8		-1.08	0.550713	0.262435	0.262435	-0.817565	31.0064	31.0064	32.1139	Ice age at the Middle^Late Jurassic transition?	Earth and Planetary Science Letters	213
12404	2001396			166.57	165.3	165.3	GTS 2020			Jurassic	165	Middle Jurassic (Callovian 164.8 Ma)	Callovian				France	Jura, Ornans		47.09	6.14	36.95	15.91		Temperate	Fish	Strophodus	apatite						19.6	21,7		19.6		-1.08	0.564268	0.275821	0.275821	-0.804179	27.6304	27.6304	28.7944	Ice age at the Middle^Late Jurassic transition?	Earth and Planetary Science Letters	213
12405	2001397			166.95	165.3	165.3	GTS 2020			Jurassic	165	Middle Jurassic (Callovian 164.8 Ma)	Callovian				France	Cote d'Or, Ladoix		47.08	4.86	36.79	14.86		Temperate	Fish	Asteracanthus	apatite						19	21,7		19		-1.08	0.567301	0.278976	0.278976	-0.801024	30.1624	30.1624	31.3397	Ice age at the Middle^Late Jurassic transition?	Earth and Planetary Science Letters	213
12406	2001398			166.95	165.3	165.3	GTS 2020			Jurassic	165	Middle Jurassic (Callovian 164.8 Ma)	Callovian				France	Cote d'Or, Colline		47.3	4.51	36.99	14.53		Temperate	Fish	Asteracanthus	apatite						19.8	21,7		19.8		-1.08	0.563501	0.275032	0.275032	-0.804968	26.7864	26.7864	27.947	Ice age at the Middle^Late Jurassic transition?	Earth and Planetary Science Letters	213
12407	2001399			166.95	165.3	165.3	GTS 2020			Jurassic	165	Middle Jurassic (Callovian 164.8 Ma)	Callovian				France	Yonne, Brion (well)		48	3.48	37.6	13.56		Temperate	Fish	Asteracanthus	apatite						20.2	21,7		20.2		-1.08	0.551334	0.263024	0.263024	-0.816976	25.0984	25.0984	26.2084	Ice age at the Middle^Late Jurassic transition?	Earth and Planetary Science Letters	213
12408	2001400			167.13	168.2	168.2	GTS 2020			Jurassic	170	Middle Jurassic (Bajocian&Bathonian 168.2)	Bathonian				France	Cote d'Or, Merey		48.96	1.41	38.38	11.71		Temperate	Fish	Strophodus reticulatus	apatite						19.1	21,7		19.1		-1.08	0.534528	0.247765	0.247765	-0.832235	29.7404	29.7404	30.786	Ice age at the Middle^Late Jurassic transition?	Earth and Planetary Science Letters	213
12409	2001401			167.41	168.2	168.2	GTS 2020			Jurassic	170	Middle Jurassic (Bajocian&Bathonian 168.2)	Bathonian				France	Cote d'Or, Les Perriere (Dijon)		46.96	4.74	36.61	14.81		Temperate	Fish	Asteracanthus	apatite						19.1	21,7		19.1		-1.08	0.57064	0.282527	0.282527	-0.797473	29.7404	29.7404	30.9327	Ice age at the Middle^Late Jurassic transition?	Earth and Planetary Science Letters	213
12410	2001402			167.41	168.2	168.2	GTS 2020			Jurassic	170	Middle Jurassic (Bajocian&Bathonian 168.2)	Bathonian				France	Yonne, Jaulges (well)		47.96	3.79	37.53	13.86		Temperate	Fish	Asteracanthus	apatite						20.7	21,7		20.7		-1.08	0.552774	0.2644	0.2644	-0.8156	22.9884	22.9884	24.1042	Ice age at the Middle^Late Jurassic transition?	Earth and Planetary Science Letters	213
12411	2001403			168.06	168.2	168.2	GTS 2020			Jurassic	170	Middle Jurassic (Bajocian&Bathonian 168.2)	Bathonian				France	Cote d'Or, Nuits-St-Georges		47.14	4.91	36.73	14.97		Temperate	Fish	Asteracanthus	apatite						20.2	21,7		20.2		-1.08	0.568422	0.28016	0.28016	-0.79984	25.0984	25.0984	26.2807	Ice age at the Middle^Late Jurassic transition?	Earth and Planetary Science Letters	213
12412	2001404			168.34	168.2	168.2	GTS 2020			Jurassic	170	Middle Jurassic (Bajocian&Bathonian 168.2)	Bathonian				France	Ain, Nantua		46.16	5.6	35.78	15.72		Temperate	Fish	Asteracanthus	apatite						19.6	21,7		19.6		-1.08	0.585045	0.298885	0.298885	-0.781115	27.6304	27.6304	28.8917	Ice age at the Middle^Late Jurassic transition?	Earth and Planetary Science Letters	213
12413	2001405			168.82	168.2	168.2	GTS 2020			Jurassic	170	Middle Jurassic (Bajocian&Bathonian 168.2)	Bathonian				France	Cote d'Or, Vanvey		47.83	4.71	37.31	14.74		Temperate	Fish	Strophodus	apatite						19.7	21,7		19.7		-1.08	0.557226	0.268727	0.268727	-0.811273	27.2084	27.2084	28.3424	Ice age at the Middle^Late Jurassic transition?	Earth and Planetary Science Letters	213
12414	2002950	3	3	169.31	168.2	168.2	GTS 2020			Jurassic	170	Middle Jurassic (Bajocian&Bathonian 168.2)	Bathonian					France		47.83	4.73	37.26	14.79		Temperate	na		apatite						19.7	21,7		19.7		-1.08	0.558222	0.269712	0.269712	-0.810288	27.2084	27.2084	28.3466	d18O values of coexisting brachiopods and fish: Temeprature differences and estimates of paleo-water depths	Geology	26
12415	2002951	1	1	169.31	168.2	168.2	GTS 2020			Jurassic	170	Middle Jurassic (Bajocian&Bathonian 168.2)	Bathonian					France		46.64	1.43	35.81	12.2		Temperate	na		apatite						20.3	21,7		20.3		-1.08	0.584553	0.298295	0.298295	-0.781705	24.6764	24.6764	25.9352	d18O values of coexisting brachiopods and fish: Temeprature differences and estimates of paleo-water depths	Geology	26
12416	2002952	2	2	169.79	168.2	168.2	GTS 2020			Jurassic	170	Middle Jurassic (Bajocian&Bathonian 168.2)	Bathonian					France		47.11	5.05	36.51	15.21		Temperate	na		apatite						18.7	21,7		18.7		-1.08	0.572462	0.2845	0.2845	-0.7955	31.4284	31.4284	32.629	d18O values of coexisting brachiopods and fish: Temeprature differences and estimates of paleo-water depths	Geology	26
12417	2002953	2	2	169.79	168.2	168.2	GTS 2020			Jurassic	170	Middle Jurassic (Bajocian&Bathonian 168.2)	Bathonian					France		47.11	5.05	36.51	15.21		Temperate	na		apatite						18.8	21,7		18.8		-1.08	0.572462	0.2845	0.2845	-0.7955	31.0064	31.0064	32.207	d18O values of coexisting brachiopods and fish: Temeprature differences and estimates of paleo-water depths	Geology	26
12418	2002954	2	2	169.79	168.2	168.2	GTS 2020			Jurassic	170	Middle Jurassic (Bajocian&Bathonian 168.2)	Bathonian					France		47.11	5.05	36.51	15.21		Temperate	na		apatite						19.1	21,7		19.1		-1.08	0.572462	0.2845	0.2845	-0.7955	29.7404	29.7404	30.941	d18O values of coexisting brachiopods and fish: Temeprature differences and estimates of paleo-water depths	Geology	26
12419	2001354	Le1a		176.71	184.2	184.2	GTS 2020			Jurassic	180	Early Jurassic (Toarcian 178.4 Ma)	Toarcian				Luxemburg	Dudelange	pelagic	49.45	6.05	37.98	16.11		Temperate	Fish	Rhomphaiodon sp.	apatite						18.9	22,7		17.9		-1.08	0.54332	0.255573	0.255573	-0.824427	34.8044	34.8044	35.8829	Water mass exchange and variations in seawater temperature in the NW Tethys during the Early Jurassic: Evidence from neodymium and oxygen isotopes of fish teeth and belemnites: , v. , p. 198-207.	Earth and Planetary Science Letters	286
12420	2001355	Le1b		176.71	184.2	184.2	GTS 2020			Jurassic	180	Early Jurassic (Toarcian 178.4 Ma)	Toarcian				Luxemburg	Dudelange	pelagic	49.45	6.05	37.98	16.11		Temperate	Fish	Rhomphaiodon sp.	apatite						19.1	22,7		18.1		-1.08	0.54332	0.255573	0.255573	-0.824427	33.9604	33.9604	35.0389	Water mass exchange and variations in seawater temperature in the NW Tethys during the Early Jurassic: Evidence from neodymium and oxygen isotopes of fish teeth and belemnites: , v. , p. 198-207.	Earth and Planetary Science Letters	286
12421	2001356	Le1c		176.71	184.2	184.2	GTS 2020			Jurassic	180	Early Jurassic (Toarcian 178.4 Ma)	Toarcian				Luxemburg	Dudelange	pelagic	49.45	6.05	37.98	16.11		Temperate	Fish	Rhomphaiodon sp.	apatite						18.9	22,7		17.9		-1.08	0.54332	0.255573	0.255573	-0.824427	34.8044	34.8044	35.8829	Water mass exchange and variations in seawater temperature in the NW Tethys during the Early Jurassic: Evidence from neodymium and oxygen isotopes of fish teeth and belemnites: , v. , p. 198-207.	Earth and Planetary Science Letters	286
12422	2001357	Le2a		176.71	184.2	184.2	GTS 2020			Jurassic	180	Early Jurassic (Toarcian 178.4 Ma)	Toarcian				Luxemburg	Dudelange	demersal	49.45	6.05	37.98	16.11		Temperate	Fish	Batomorphii sp.	apatite						17.5	22,7		16.5		-1.08	0.54332	0.255573	0.255573	-0.824427	40.7124	40.7124	41.7909	Water mass exchange and variations in seawater temperature in the NW Tethys during the Early Jurassic: Evidence from neodymium and oxygen isotopes of fish teeth and belemnites: , v. , p. 198-207.	Earth and Planetary Science Letters	286
12423	2001358	Bi1a		182.68	184.2	184.2	GTS 2020			Jurassic	180	Early Jurassic (Toarcian 178.4 Ma)	Toarcian				Belgium	Halanzy	pelagic	49.55	5.74	38.27	15.43		Temperate	Fish	Actinopterygia	apatite						19.1	22,7		18.1		-1.08	0.536982	0.249908	0.249908	-0.830092	33.9604	33.9604	35.015	Water mass exchange and variations in seawater temperature in the NW Tethys during the Early Jurassic: Evidence from neodymium and oxygen isotopes of fish teeth and belemnites: , v. , p. 198-207.	Earth and Planetary Science Letters	286
12424	2001359	Bi1b		182.68	184.2	184.2	GTS 2020			Jurassic	180	Early Jurassic (Toarcian 178.4 Ma)	Toarcian				Belgium	Halanzy	pelagic	49.55	5.74	38.27	15.43		Temperate	Fish	Actinopterygia	apatite						20.7	22,7		19.7		-1.08	0.536982	0.249908	0.249908	-0.830092	27.2084	27.2084	28.263	Water mass exchange and variations in seawater temperature in the NW Tethys during the Early Jurassic: Evidence from neodymium and oxygen isotopes of fish teeth and belemnites: , v. , p. 198-207.	Earth and Planetary Science Letters	286
12425	2001360	Bi1c		182.68	184.2	184.2	GTS 2020			Jurassic	180	Early Jurassic (Toarcian 178.4 Ma)	Toarcian				Belgium	Halanzy	pelagic	49.55	5.74	38.27	15.43		Temperate	Fish	Actinopterygia	apatite						19.5	22,7		18.5		-1.08	0.536982	0.249908	0.249908	-0.830092	32.2724	32.2724	33.327	Water mass exchange and variations in seawater temperature in the NW Tethys during the Early Jurassic: Evidence from neodymium and oxygen isotopes of fish teeth and belemnites: , v. , p. 198-207.	Earth and Planetary Science Letters	286
12426	2001361	Bi2a		182.68	184.2	184.2	GTS 2020			Jurassic	180	Early Jurassic (Toarcian 178.4 Ma)	Toarcian				Belgium	Halanzy	demersal	49.55	5.74	38.27	15.43		Temperate	Fish	Hemiscylliidae	apatite						20.3	22,7		19.3		-1.08	0.536982	0.249908	0.249908	-0.830092	28.8964	28.8964	29.951	Water mass exchange and variations in seawater temperature in the NW Tethys during the Early Jurassic: Evidence from neodymium and oxygen isotopes of fish teeth and belemnites: , v. , p. 198-207.	Earth and Planetary Science Letters	286
12427	2001362	Bi2b		182.68	184.2	184.2	GTS 2020			Jurassic	180	Early Jurassic (Toarcian 178.4 Ma)	Toarcian				Belgium	Halanzy	demersal	49.55	5.74	38.27	15.43		Temperate	Fish	Hemiscylliidae	apatite						20.9	22,7		19.9		-1.08	0.536982	0.249908	0.249908	-0.830092	26.3644	26.3644	27.419	Water mass exchange and variations in seawater temperature in the NW Tethys during the Early Jurassic: Evidence from neodymium and oxygen isotopes of fish teeth and belemnites: , v. , p. 198-207.	Earth and Planetary Science Letters	286
12428	2001363	Bi2c		182.68	184.2	184.2	GTS 2020			Jurassic	180	Early Jurassic (Toarcian 178.4 Ma)	Toarcian				Belgium	Halanzy	demersal	49.55	5.74	38.27	15.43		Temperate	Fish	Hemiscylliidae	apatite						19.6	22,7		18.6		-1.08	0.536982	0.249908	0.249908	-0.830092	31.8504	31.8504	32.905	Water mass exchange and variations in seawater temperature in the NW Tethys during the Early Jurassic: Evidence from neodymium and oxygen isotopes of fish teeth and belemnites: , v. , p. 198-207.	Earth and Planetary Science Letters	286
12429	2001364	Bi2d		182.68	184.2	184.2	GTS 2020			Jurassic	180	Early Jurassic (Toarcian 178.4 Ma)	Toarcian				Belgium	Halanzy	demersal	49.55	5.74	38.27	15.43		Temperate	Fish	Hemiscylliidae	apatite						20.3	22,7		19.3		-1.08	0.536982	0.249908	0.249908	-0.830092	28.8964	28.8964	29.951	Water mass exchange and variations in seawater temperature in the NW Tethys during the Early Jurassic: Evidence from neodymium and oxygen isotopes of fish teeth and belemnites: , v. , p. 198-207.	Earth and Planetary Science Letters	286
12430	2001365	Bi3a		182.68	184.2	184.2	GTS 2020			Jurassic	180	Early Jurassic (Toarcian 178.4 Ma)	Toarcian				Belgium	Halanzy	pelagic	49.55	5.74	38.27	15.43		Temperate	Fish	Synechodontiform	apatite						19.1	22,7		18.1		-1.08	0.536982	0.249908	0.249908	-0.830092	33.9604	33.9604	35.015	Water mass exchange and variations in seawater temperature in the NW Tethys during the Early Jurassic: Evidence from neodymium and oxygen isotopes of fish teeth and belemnites: , v. , p. 198-207.	Earth and Planetary Science Letters	286
12431	2001366	Bi3b		182.68	184.2	184.2	GTS 2020			Jurassic	180	Early Jurassic (Toarcian 178.4 Ma)	Toarcian				Belgium	Halanzy	pelagic	49.55	5.74	38.27	15.43		Temperate	Fish	Synechodontiform	apatite						18.4	22,7		17.4		-1.08	0.536982	0.249908	0.249908	-0.830092	36.9144	36.9144	37.969	Water mass exchange and variations in seawater temperature in the NW Tethys during the Early Jurassic: Evidence from neodymium and oxygen isotopes of fish teeth and belemnites: , v. , p. 198-207.	Earth and Planetary Science Letters	286
12432	2001367	Bi4a		182.68	184.2	184.2	GTS 2020			Jurassic	180	Early Jurassic (Toarcian 178.4 Ma)	Toarcian				Belgium	Halanzy	demersal	49.55	5.74	38.27	15.43		Temperate	Fish	Toarcibatis sp.	apatite						20.7	22,7		19.7		-1.08	0.536982	0.249908	0.249908	-0.830092	27.2084	27.2084	28.263	Water mass exchange and variations in seawater temperature in the NW Tethys during the Early Jurassic: Evidence from neodymium and oxygen isotopes of fish teeth and belemnites: , v. , p. 198-207.	Earth and Planetary Science Letters	286
12433	2001368	Bi5a		182.68	184.2	184.2	GTS 2020			Jurassic	180	Early Jurassic (Toarcian 178.4 Ma)	Toarcian				Belgium	Halanzy	demersal	49.55	5.74	38.27	15.43		Temperate	Fish	Paleobrachaelurus sp.	apatite						20.6	22,7		19.6		-1.08	0.536982	0.249908	0.249908	-0.830092	27.6304	27.6304	28.685	Water mass exchange and variations in seawater temperature in the NW Tethys during the Early Jurassic: Evidence from neodymium and oxygen isotopes of fish teeth and belemnites: , v. , p. 198-207.	Earth and Planetary Science Letters	286
12434	2001369	Bi5b		182.68	184.2	184.2	GTS 2020			Jurassic	180	Early Jurassic (Toarcian 178.4 Ma)	Toarcian				Belgium	Halanzy	demersal	49.55	5.74	38.27	15.43		Temperate	Fish	Paleobrachaelurus sp.	apatite						20.4	22,7		19.4		-1.08	0.536982	0.249908	0.249908	-0.830092	28.4744	28.4744	29.529	Water mass exchange and variations in seawater temperature in the NW Tethys during the Early Jurassic: Evidence from neodymium and oxygen isotopes of fish teeth and belemnites: , v. , p. 198-207.	Earth and Planetary Science Letters	286
12435	2001370	Fa1a		183.88	184.2	184.2	GTS 2020			Jurassic	180	Early Jurassic (Toarcian 178.4 Ma)	Toarcian				France	Nancy	demersal	48.6	6.07	37.43	15.87		Temperate	Fish	Hybodus hauffianus	apatite						18.4	22,7		17.4		-1.08	0.554812	0.266366	0.266366	-0.813634	36.9144	36.9144	38.0385	Water mass exchange and variations in seawater temperature in the NW Tethys during the Early Jurassic: Evidence from neodymium and oxygen isotopes of fish teeth and belemnites: , v. , p. 198-207.	Earth and Planetary Science Letters	286
12436	2001371	Fa2b		183.88	184.2	184.2	GTS 2020			Jurassic	180	Early Jurassic (Toarcian 178.4 Ma)	Toarcian				France	Nancy	demersal	48.6	6.07	37.43	15.87		Temperate	Fish	Hybodus hauffianus	apatite						19	22,7		18		-1.08	0.554812	0.266366	0.266366	-0.813634	34.3824	34.3824	35.5065	Water mass exchange and variations in seawater temperature in the NW Tethys during the Early Jurassic: Evidence from neodymium and oxygen isotopes of fish teeth and belemnites: , v. , p. 198-207.	Earth and Planetary Science Letters	286
12437	2001372	Fa3a		184.47	184.2	184.2	GTS 2020			Jurassic	180	Early Jurassic (Toarcian 178.4 Ma)	Toarcian				Luxemburg	Bascharage	pelagic	49.58	5.93	38.39	15.45		Temperate	Fish	Lepidotes elvensis	apatite						18	22,7		17		-1.08	0.534303	0.24757	0.24757	-0.83243	38.6024	38.6024	39.6471	Water mass exchange and variations in seawater temperature in the NW Tethys during the Early Jurassic: Evidence from neodymium and oxygen isotopes of fish teeth and belemnites: , v. , p. 198-207.	Earth and Planetary Science Letters	286
12438	2001373	Fa3b		184.47	184.2	184.2	GTS 2020			Jurassic	180	Early Jurassic (Toarcian 178.4 Ma)	Toarcian				Luxemburg	Bascharage	pelagic	49.58	5.93	38.39	15.45		Temperate	Fish	Lepidotes elvensis	apatite						17.3	22,7		16.3		-1.08	0.534303	0.24757	0.24757	-0.83243	41.5564	41.5564	42.6011	Water mass exchange and variations in seawater temperature in the NW Tethys during the Early Jurassic: Evidence from neodymium and oxygen isotopes of fish teeth and belemnites: , v. , p. 198-207.	Earth and Planetary Science Letters	286
12439	2001374	Te1a		185.06	184.2	184.2	GTS 2020			Jurassic	180	Early Jurassic (Toarcian 178.4 Ma)	Toarcian				Belgium	Aubange	pelagic	49.57	5.8	38.39	15.31		Temperate	Fish	Synechodus sp.	apatite						19.9	22,7		18.9		-1.08	0.534303	0.24757	0.24757	-0.83243	30.5844	30.5844	31.6291	Water mass exchange and variations in seawater temperature in the NW Tethys during the Early Jurassic: Evidence from neodymium and oxygen isotopes of fish teeth and belemnites: , v. , p. 198-207.	Earth and Planetary Science Letters	286
12440	2001375	Te1b		185.06	184.2	184.2	GTS 2020			Jurassic	180	Early Jurassic (Toarcian 178.4 Ma)	Toarcian				Belgium	Aubange	pelagic	49.57	5.8	38.39	15.31		Temperate	Fish	Synechodus sp.	apatite						19.8	22,7		18.8		-1.08	0.534303	0.24757	0.24757	-0.83243	31.0064	31.0064	32.0511	Water mass exchange and variations in seawater temperature in the NW Tethys during the Early Jurassic: Evidence from neodymium and oxygen isotopes of fish teeth and belemnites: , v. , p. 198-207.	Earth and Planetary Science Letters	286
12441	2001376	Te3a		185.06	184.2	184.2	GTS 2020			Jurassic	180	Early Jurassic (Toarcian 178.4 Ma)	Toarcian				Belgium	Aubange	pelagic	49.57	5.8	38.39	15.31		Temperate	Fish	Welcomia terencei	apatite						20.2	22,7		19.2		-1.08	0.534303	0.24757	0.24757	-0.83243	29.3184	29.3184	30.3631	Water mass exchange and variations in seawater temperature in the NW Tethys during the Early Jurassic: Evidence from neodymium and oxygen isotopes of fish teeth and belemnites: , v. , p. 198-207.	Earth and Planetary Science Letters	286
12442	2001377	Sp1a		187.58	192.9	192.9	GTS 2020			Jurassic	185	Early Jurassic (Pliensbachian 186.8 Ma)	Pliensbachian				Belgium	Aubange	pelagic	49.57	5.8	38.44	14.78		Temperate	Fish	Synechodus sp.	apatite						22.4	22,7		21.4		-1.08	0.533178	0.246598	0.246598	-0.833402	20.0344	20.0344	21.075	Water mass exchange and variations in seawater temperature in the NW Tethys during the Early Jurassic: Evidence from neodymium and oxygen isotopes of fish teeth and belemnites: , v. , p. 198-207.	Earth and Planetary Science Letters	286
12443	2001378	Sp1b		187.58	192.9	192.9	GTS 2020			Jurassic	185	Early Jurassic (Pliensbachian 186.8 Ma)	Pliensbachian				Belgium	Aubange	pelagic	49.57	5.8	38.44	14.78		Temperate	Fish	Synechodus sp.	apatite						21.1	22,7		20.1		-1.08	0.533178	0.246598	0.246598	-0.833402	25.5204	25.5204	26.561	Water mass exchange and variations in seawater temperature in the NW Tethys during the Early Jurassic: Evidence from neodymium and oxygen isotopes of fish teeth and belemnites: , v. , p. 198-207.	Earth and Planetary Science Letters	286
12444	2001379	Sp2a		187.58	192.9	192.9	GTS 2020			Jurassic	185	Early Jurassic (Pliensbachian 186.8 Ma)	Pliensbachian				Belgium	Aubange	pelagic	49.57	5.8	38.44	14.78		Temperate	Fish	Synechodus sp.	apatite						22.5	22,7		21.5		-1.08	0.533178	0.246598	0.246598	-0.833402	19.6124	19.6124	20.653	Water mass exchange and variations in seawater temperature in the NW Tethys during the Early Jurassic: Evidence from neodymium and oxygen isotopes of fish teeth and belemnites: , v. , p. 198-207.	Earth and Planetary Science Letters	286
12445	2001380	Ma1a		189.46	192.9	192.9	GTS 2020			Jurassic	185	Early Jurassic (Pliensbachian 186.8 Ma)	Pliensbachian				France	Remilly	pelagic	49.01	6.37	37.97	14.56		Temperate	Fish	Synechodus sp.	apatite						20.9	22,7		19.9		-1.08	0.543535	0.255769	0.255769	-0.824231	26.3644	26.3644	27.4437	Water mass exchange and variations in seawater temperature in the NW Tethys during the Early Jurassic: Evidence from neodymium and oxygen isotopes of fish teeth and belemnites: , v. , p. 198-207.	Earth and Planetary Science Letters	286
12446	2001381	Ma2a		189.46	192.9	192.9	GTS 2020			Jurassic	185	Early Jurassic (Pliensbachian 186.8 Ma)	Pliensbachian				France	Remilly	pelagic	49.01	6.37	37.97	14.56		Temperate	Fish	Actinopterygia	apatite						19.8	22,7		18.8		-1.08	0.543535	0.255769	0.255769	-0.824231	31.0064	31.0064	32.0857	Water mass exchange and variations in seawater temperature in the NW Tethys during the Early Jurassic: Evidence from neodymium and oxygen isotopes of fish teeth and belemnites: , v. , p. 198-207.	Earth and Planetary Science Letters	286
12447	2001382	Ma2b		189.46	192.9	192.9	GTS 2020			Jurassic	185	Early Jurassic (Pliensbachian 186.8 Ma)	Pliensbachian				France	Remilly	pelagic	49.01	6.37	37.97	14.56		Temperate	Fish	Actinopterygia	apatite						20.6	22,7		19.6		-1.08	0.543535	0.255769	0.255769	-0.824231	27.6304	27.6304	28.7097	Water mass exchange and variations in seawater temperature in the NW Tethys during the Early Jurassic: Evidence from neodymium and oxygen isotopes of fish teeth and belemnites: , v. , p. 198-207.	Earth and Planetary Science Letters	286
12448	2001383	Da1a		190.09	192.9	192.9	GTS 2020			Jurassic	185	Early Jurassic (Pliensbachian 186.8 Ma)	Pliensbachian				France	Francheville	demersal	45.73	4.75	34.51	13.95		Temperate	Fish	Undetermined	apatite						19.9	22,7		18.9		-1.08	0.603888	0.323681	0.323681	-0.756319	30.5844	30.5844	31.9503	Water mass exchange and variations in seawater temperature in the NW Tethys during the Early Jurassic: Evidence from neodymium and oxygen isotopes of fish teeth and belemnites: , v. , p. 198-207.	Earth and Planetary Science Letters	286
12449	2001384	Se1a		197.65	199.5	199.5	GTS 2020			Jurassic	195	Early Jurassic (Hettangian&Sinemurian 196 Ma)	Sinemurian				Belgium	Huombois	demersal	49.63	5.56	38.05	9.13		Temperate	Fish	Acrodus nobilis	apatite						19.9	22,7		18.9		-1.08	0.541807	0.254204	0.254204	-0.825796	30.5844	30.5844	31.6571	Water mass exchange and variations in seawater temperature in the NW Tethys during the Early Jurassic: Evidence from neodymium and oxygen isotopes of fish teeth and belemnites: , v. , p. 198-207.	Earth and Planetary Science Letters	286
12450	2001385	He1		200.38	201.4	201.4	GTS 2020			Jurassic	195	Early Jurassic (Hettangian&Sinemurian 196 Ma)	Hettangian				Belgium	Fontenoille	demersal	49.71	5.23	37.8	7.25		Temperate	Fish	Hybodus reticulatus	apatite						20.7	22,7		19.7		-1.08	0.547157	0.259099	0.259099	-0.820901	27.2084	27.2084	28.3018	Water mass exchange and variations in seawater temperature in the NW Tethys during the Early Jurassic: Evidence from neodymium and oxygen isotopes of fish teeth and belemnites: , v. , p. 198-207.	Earth and Planetary Science Letters	286
12451	2001386	He2		200.38	201.4	201.4	GTS 2020			Jurassic	195	Early Jurassic (Hettangian&Sinemurian 196 Ma)	Hettangian				Belgium	Fontenoille	demersal	49.71	5.23	37.8	7.25		Temperate	Fish	Hybodus reticulatus	apatite						20.8	22,7		19.8		-1.08	0.547157	0.259099	0.259099	-0.820901	26.7864	26.7864	27.8798	Water mass exchange and variations in seawater temperature in the NW Tethys during the Early Jurassic: Evidence from neodymium and oxygen isotopes of fish teeth and belemnites: , v. , p. 198-207.	Earth and Planetary Science Letters	286
12452	2001387	He3		200.38	201.4	201.4	GTS 2020			Jurassic	195	Early Jurassic (Hettangian&Sinemurian 196 Ma)	Hettangian				Belgium	Fontenoille	demersal	49.71	5.23	37.8	7.25		Temperate	Fish	Hybodus reticulatus	apatite						21.2	22,7		20.2		-1.08	0.547157	0.259099	0.259099	-0.820901	25.0984	25.0984	26.1918	Water mass exchange and variations in seawater temperature in the NW Tethys during the Early Jurassic: Evidence from neodymium and oxygen isotopes of fish teeth and belemnites: , v. , p. 198-207.	Earth and Planetary Science Letters	286
12453	2001388	He4		200.38	201.4	201.4	GTS 2020			Jurassic	195	Early Jurassic (Hettangian&Sinemurian 196 Ma)	Hettangian				Belgium	Fontenoille	pelagic	49.71	5.23	37.8	7.25		Temperate	Fish	Synechodus streitzi	apatite						21.1	22,7		20.1		-1.08	0.547157	0.259099	0.259099	-0.820901	25.5204	25.5204	26.6138	Water mass exchange and variations in seawater temperature in the NW Tethys during the Early Jurassic: Evidence from neodymium and oxygen isotopes of fish teeth and belemnites: , v. , p. 198-207.	Earth and Planetary Science Letters	286
12454	2003534	J279		201.3	205.4	205.4	GTS 2020			Triassic	205	49 Late Triassic (Rhaetian 204.9 Ma)	Rhaetian	Calcari di Zu			Italy	Brumano	Lombardian	45.86	9.5	32.3226	11.8195		Temperate	Conodont	Mi. hernsteini	apatite						21.2		-0,6	20.6		-1.08	0.627151	0.364684	0.364684	-0.715316	23.4104	23.4104	24.9494	Long-term cycles of Triassic climate change: a new ?18O reccord from conodont apatite	Earth and Planetary Science Letters	415
12455	2003535	PG47		201.9	205.4	205.4	GTS 2020			Triassic	205	49 Late Triassic (Rhaetian 204.9 Ma)	Rhaetian	Scillato Fm			Italy	Portella Gebbia	Sicani	37.81	13.16	24.31	10.41		Tropical/Subtropical	Conodont	Mi. posthernsteini	apatite						21.4		-0,6	20.8		-1.08	0.616415	0.465338	0.465338	-0.614662	22.5664	22.5664	24.5301	Long-term cycles of Triassic climate change: a new ?18O reccord from conodont apatite	Earth and Planetary Science Letters	415
12456	2003536	PG46		202.07	205.4	205.4	GTS 2020			Triassic	205	49 Late Triassic (Rhaetian 204.9 Ma)	Rhaetian	Scillato Fm			Italy	Portella Gebbia	Sicani	37.81	13.16	24.28	10.31		Tropical/Subtropical	Conodont	Mi. posthernsteini	apatite						21		-0,6	20.4		-1.08	0.616117	0.465492	0.465492	-0.614508	24.2544	24.2544	26.2188	Long-term cycles of Triassic climate change: a new ?18O reccord from conodont apatite	Earth and Planetary Science Letters	415
12457	2003537	PR1		202.41	205.4	205.4	GTS 2020			Triassic	205	49 Late Triassic (Rhaetian 204.9 Ma)	Rhaetian	Calcari con Selce			Italy	Pignola-Abriola	Lagonegro	40.52	15.79	25.49	13.55		Tropical/Subtropical	Conodont	Mi. posthernsteini	apatite						20.9		-0,6	20.3		-1.08	0.626764	0.4577	0.4577	-0.6223	24.6764	24.6764	26.6079	Long-term cycles of Triassic climate change: a new ?18O reccord from conodont apatite	Earth and Planetary Science Letters	415
12458	2003538	PG43		202.76	205.4	205.4	GTS 2020			Triassic	205	49 Late Triassic (Rhaetian 204.9 Ma)	Rhaetian	Scillato Fm			Italy	Portella Gebbia	Sicani	37.81	13.16	24.13	9.88		Tropical/Subtropical	Conodont	Mi. posthernsteini	apatite						21		-0,6	20.4		-1.08	0.614602	0.46623	0.46623	-0.61377	24.2544	24.2544	26.2219	Long-term cycles of Triassic climate change: a new ?18O reccord from conodont apatite	Earth and Planetary Science Letters	415
12459	2003539	PG42		203.11	226.8	226.8	GTS 2020			Triassic	210	Late Triassic (Norian 213.2 Ma)	Norian	Scillato Fm			Italy	Portella Gebbia	Sicani	37.81	13.16	24.06	9.67		Tropical/Subtropical	Conodont	Mi. posthernsteini	apatite						21.2		-0,6	20.6		-1.08	0.613881	0.466557	0.466557	-0.613443	23.4104	23.4104	25.3793	Long-term cycles of Triassic climate change: a new ?18O reccord from conodont apatite	Earth and Planetary Science Letters	415
12460	2003540	PIG38		203.45	226.8	226.8	GTS 2020			Triassic	210	Late Triassic (Norian 213.2 Ma)	Norian	Calcari con Selce			Italy	Pignola-Abriola	Lagonegro	40.52	15.79	25.08	13.13		Tropical/Subtropical	Conodont	Mi. posthernsteini	apatite						21		-0,6	20.4		-1.08	0.623477	0.460698	0.460698	-0.619302	24.2544	24.2544	26.1985	Long-term cycles of Triassic climate change: a new ?18O reccord from conodont apatite	Earth and Planetary Science Letters	415
12461	2003541	PG40		203.45	226.8	226.8	GTS 2020			Triassic	210	Late Triassic (Norian 213.2 Ma)	Norian	Scillato Fm			Italy	Portella Gebbia	Sicani	37.81	13.16	23.76	9.7		Tropical/Subtropical	Conodont	Mi. posthernsteini	apatite						21		-0,6	20.4		-1.08	0.610687	0.467831	0.467831	-0.612169	24.2544	24.2544	26.2286	Long-term cycles of Triassic climate change: a new ?18O reccord from conodont apatite	Earth and Planetary Science Letters	415
12462	2003542	PG39		203.8	226.8	226.8	GTS 2020			Triassic	210	Late Triassic (Norian 213.2 Ma)	Norian	Scillato Fm			Italy	Portella Gebbia	Sicani	37.81	13.16	23.41	9.78		Tropical/Subtropical	Conodont	Mi. posthernsteini	apatite						20.7		-0,6	20.1		-1.08	0.606755	0.46905	0.46905	-0.61095	25.5204	25.5204	27.4998	Long-term cycles of Triassic climate change: a new ?18O reccord from conodont apatite	Earth and Planetary Science Letters	415
12463	2003543	PG37		204.19	226.8	226.8	GTS 2020			Triassic	210	Late Triassic (Norian 213.2 Ma)	Norian	Scillato Fm			Italy	Portella Gebbia	Sicani	37.81	13.16	23.03	9.87		Tropical/Subtropical	Conodont	Mi. posthernsteini	apatite						20.7		-0,6	20.1		-1.08	0.602243	0.470044	0.470044	-0.609956	25.5204	25.5204	27.504	Long-term cycles of Triassic climate change: a new ?18O reccord from conodont apatite	Earth and Planetary Science Letters	415
12464	2003544	J18c		204.49	226.8	226.8	GTS 2020			Triassic	210	Late Triassic (Norian 213.2 Ma)	Norian	Calcari di Zu			Italy	Costa Imagna	Lombardian	45.8	9.5	30.93	12.15		Temperate	Conodont	Mi. n. sp. A	apatite						20.8		-0,6	20.2		-1.08	0.635897	0.388858	0.388858	-0.691142	25.0984	25.0984	26.7394	Long-term cycles of Triassic climate change: a new ?18O reccord from conodont apatite	Earth and Planetary Science Letters	415
12465	2003545	PIG24		205.34	226.8	226.8	GTS 2020			Triassic	210	Late Triassic (Norian 213.2 Ma)	Norian	Calcari con Selce			Italy	Pignola-Abriola	Lagonegro	40.52	15.79	23.16	13.53		Tropical/Subtropical	Conodont	Mi. hernsteini/posthernsteini	apatite						21		-0,6	20.4		-1.08	0.603815	0.469743	0.469743	-0.610257	24.2544	24.2544	26.2367	Long-term cycles of Triassic climate change: a new ?18O reccord from conodont apatite	Earth and Planetary Science Letters	415
12466	2003546	J22a		205.34	226.8	226.8	GTS 2020			Triassic	210	Late Triassic (Norian 213.2 Ma)	Norian	Calcari di Zu			Italy	Costa Imagna	Lombardian	45.8	9.5	30.07	12.37		Temperate	Conodont	Mi. posthernsteini	apatite						21		-0,6	20.4		-1.08	0.638968	0.402743	0.402743	-0.677257	24.2544	24.2544	25.954	Long-term cycles of Triassic climate change: a new ?18O reccord from conodont apatite	Earth and Planetary Science Letters	415
12467	2003547	J270		205.59	226.8	226.8	GTS 2020			Triassic	210	Late Triassic (Norian 213.2 Ma)	Norian	Calcari di Zu			Italy	Brumano	Lombardian	45.86	9.5	30	12.44		Temperate	Conodont	Mi. hernsteini	apatite						21.8		-0,6	21.2		-1.08	0.63914	0.403833	0.403833	-0.676167	20.8784	20.8784	22.5826	Long-term cycles of Triassic climate change: a new ?18O reccord from conodont apatite	Earth and Planetary Science Letters	415
12468	2003548	KU6		205.86	226.8	226.8	GTS 2020			Triassic	210	Late Triassic (Norian 213.2 Ma)	Norian	Calcari con Selce			Italy	Sasso di Castalda	Lagonegro	40.48	15.68	22.93	13.48		Tropical/Subtropical	Conodont	Mi. hernsteini	apatite						20.3		-0,6	19.7		-1.08	0.601015	0.470248	0.470248	-0.609752	27.2084	27.2084	29.1928	Long-term cycles of Triassic climate change: a new ?18O reccord from conodont apatite	Earth and Planetary Science Letters	415
12469	2003549	NR59		206.4	226.8	226.8	GTS 2020			Triassic	210	Late Triassic (Norian 213.2 Ma)	Norian	Scillato Fm			Italy	Portella Gebbia	Sicani	37.81	13.16	21.41	10.24		Tropical/Subtropical	Conodont	Mi. hernsteini	apatite						20.8		-0,6	20.2		-1.08	0.580345	0.470309	0.470309	-0.609691	25.0984	25.0984	27.0831	Long-term cycles of Triassic climate change: a new ?18O reccord from conodont apatite	Earth and Planetary Science Letters	415
12470	2003550	KE6		206.67	226.8	226.8	GTS 2020			Triassic	210	Late Triassic (Norian 213.2 Ma)	Norian	Calcari con Selce			Italy	Sasso di Castalda	Lagonegro	40.48	15.68	22.57	13.55		Tropical/Subtropical	Conodont	Pv. andrusovi	apatite						20.1		-0,6	19.5		-1.08	0.596452	0.47078	0.47078	-0.60922	28.0524	28.0524	30.0391	Long-term cycles of Triassic climate change: a new ?18O reccord from conodont apatite	Earth and Planetary Science Letters	415
12471	2003551	NR58		206.94	226.8	226.8	GTS 2020			Triassic	210	Late Triassic (Norian 213.2 Ma)	Norian	Scillato Fm			Italy	Portella Gebbia	Sicani	37.81	13.16	21.18	10.29		Tropical/Subtropical	Conodont	Mi. hernsteini	apatite						20.9		-0,6	20.3		-1.08	0.576911	0.469813	0.469813	-0.610187	24.6764	24.6764	26.659	Long-term cycles of Triassic climate change: a new ?18O reccord from conodont apatite	Earth and Planetary Science Letters	415
12472	2003102	KZ 6A (polyspecific)		207.06	226.8	226.8	GTS 2020			Triassic	210	Late Triassic (Norian 213.2 Ma)	Norian				Italy	Sasso di Castalda		40.49	15.68	22.41	13.58		Tropical/Subtropical	Conodont		apatite						20.7	22,7		19.7		-1.08	0.594356	0.470914	0.470914	-0.609086	27.2084	27.2084	29.1957	Palaeoecology of Late Triassic conodonts: Constraints from oxygen isotopes in biogenic apatite	Acta Palaeontologica Polonica	55
12473	2003103	KZ 6B (monospecific)		207.06	226.8	226.8	GTS 2020			Triassic	210	Late Triassic (Norian 213.2 Ma)	Norian				Italy	Sasso di Castalda		40.49	15.68	22.41	13.58		Tropical/Subtropical	Conodont		apatite						20.5	22,7		19.5		-1.08	0.594356	0.470914	0.470914	-0.609086	28.0524	28.0524	30.0397	Palaeoecology of Late Triassic conodonts: Constraints from oxygen isotopes in biogenic apatite	Acta Palaeontologica Polonica	55
12474	2003552	NR52		207.21	226.8	226.8	GTS 2020			Triassic	210	Late Triassic (Norian 213.2 Ma)	Norian	Scillato Fm			Italy	Portella Gebbia	Sicani	37.81	13.16	21.06	10.31		Tropical/Subtropical	Conodont	Mi. hernsteini, Pv. andrusovi	apatite						21.1		-0,6	20.5		-1.08	0.575089	0.4695	0.4695	-0.6105	23.8324	23.8324	25.8137	Long-term cycles of Triassic climate change: a new ?18O reccord from conodont apatite	Earth and Planetary Science Letters	415
12475	2003553	NR50		207.48	226.8	226.8	GTS 2020			Triassic	210	Late Triassic (Norian 213.2 Ma)	Norian	Scillato Fm			Italy	Portella Gebbia	Sicani	37.81	13.16	20.94	10.34		Tropical/Subtropical	Conodont	Mi. hernsteini	apatite						21.5		-0,6	20.9		-1.08	0.573247	0.469151	0.469151	-0.610849	22.1444	22.1444	24.1242	Long-term cycles of Triassic climate change: a new ?18O reccord from conodont apatite	Earth and Planetary Science Letters	415
12476	2003554	PIG7		207.75	226.8	226.8	GTS 2020			Triassic	210	Late Triassic (Norian 213.2 Ma)	Norian	Calcari con Selce			Italy	Pignola-Abriola	Lagonegro	40.52	15.79	22.09	13.74		Tropical/Subtropical	Conodont	M. bidentata, M. slovakensis	apatite						20.2		-0,6	19.6		-1.08	0.590041	0.470993	0.470993	-0.609007	27.6304	27.6304	29.618	Long-term cycles of Triassic climate change: a new ?18O reccord from conodont apatite	Earth and Planetary Science Letters	415
12477	2003555	NR6		208.02	226.8	226.8	GTS 2020			Triassic	210	Late Triassic (Norian 213.2 Ma)	Norian	Scillato Fm			Italy	Portella Gebbia	Sicani	37.81	13.16	20.71	10.39		Tropical/Subtropical	Conodont	Mi. bidentata, Pv. andrusovi	apatite						20.9		-0,6	20.3		-1.08	0.569662	0.468378	0.468378	-0.611622	24.6764	24.6764	26.653	Long-term cycles of Triassic climate change: a new ?18O reccord from conodont apatite	Earth and Planetary Science Letters	415
12478	2003556	KE3		208.3	226.8	226.8	GTS 2020			Triassic	210	Late Triassic (Norian 213.2 Ma)	Norian	Calcari con Selce			Italy	Sasso di Castalda	Lagonegro	40.48	15.68	21.86	13.69		Tropical/Subtropical	Conodont	M. bidentata	apatite						20.1		-0,6	19.5		-1.08	0.58684	0.470892	0.470892	-0.609108	28.0524	28.0524	30.0396	Long-term cycles of Triassic climate change: a new ?18O reccord from conodont apatite	Earth and Planetary Science Letters	415
12479	2003557	NR4		208.57	226.8	226.8	GTS 2020			Triassic	210	Late Triassic (Norian 213.2 Ma)	Norian	Scillato Fm			Italy	Portella Gebbia	Sicani	37.81	13.16	20.47	10.44		Tropical/Subtropical	Conodont	Mi. bidentata	apatite						21.4		-0,6	20.8		-1.08	0.565846	0.467426	0.467426	-0.612574	22.5664	22.5664	24.5389	Long-term cycles of Triassic climate change: a new ?18O reccord from conodont apatite	Earth and Planetary Science Letters	415
12480	2003558	KE1		208.84	226.8	226.8	GTS 2020			Triassic	210	Late Triassic (Norian 213.2 Ma)	Norian	Calcari con Selce			Italy	Sasso di Castalda	Lagonegro	40.48	15.68	21.62	13.73		Tropical/Subtropical	Conodont	Pv. andrusovi	apatite						20		-0,6	19.4		-1.08	0.583413	0.470645	0.470645	-0.609355	28.4744	28.4744	30.4605	Long-term cycles of Triassic climate change: a new ?18O reccord from conodont apatite	Earth and Planetary Science Letters	415
12481	2003559	NR2		209.11	226.8	226.8	GTS 2020			Triassic	210	Late Triassic (Norian 213.2 Ma)	Norian	Scillato Fm			Italy	Portella Gebbia	Sicani	37.81	13.16	20.24	10.49		Tropical/Subtropical	Conodont	Mi. bidentata, Pv. andrusovi	apatite						21.6		-0,6	21		-1.08	0.562119	0.466375	0.466375	-0.613625	21.7224	21.7224	23.6905	Long-term cycles of Triassic climate change: a new ?18O reccord from conodont apatite	Earth and Planetary Science Letters	415
12482	2003560	NA59		209.18	226.8	226.8	GTS 2020			Triassic	210	Late Triassic (Norian 213.2 Ma)	Norian	Scillato Fm			Italy	Pizzo Mondello	Sicani	37.63	13.4	19.96	10.57		Tropical/Subtropical	Conodont	E. rigoi	apatite						21.7		-0,6	21.1		-1.08	0.557493	0.46491	0.46491	-0.61509	21.3004	21.3004	23.2623	Long-term cycles of Triassic climate change: a new ?18O reccord from conodont apatite	Earth and Planetary Science Letters	415
12483	2003561	LGP14		209.38	226.8	226.8	GTS 2020			Triassic	210	Late Triassic (Norian 213.2 Ma)	Norian	Calcari con Selce			Italy	Lagonegro section	Lagonegro	40.13	15.78	21.05	13.66		Tropical/Subtropical	Conodont	No. steinbergensis	apatite						20.8		-0,6	20.2		-1.08	0.574936	0.469472	0.469472	-0.610528	25.0984	25.0984	27.0796	Long-term cycles of Triassic climate change: a new ?18O reccord from conodont apatite	Earth and Planetary Science Letters	415
12484	2003562	K201		209.64	226.8	226.8	GTS 2020			Triassic	210	Late Triassic (Norian 213.2 Ma)	Norian	Calcari con Selce			Italy	Sasso di Castalda	Lagonegro	40.48	15.68	21.27	13.8		Tropical/Subtropical	Conodont	M. bidentata	apatite						19.6		-0,6	19		-1.08	0.578264	0.470023	0.470023	-0.609977	30.1624	30.1624	32.1459	Long-term cycles of Triassic climate change: a new ?18O reccord from conodont apatite	Earth and Planetary Science Letters	415
12485	2003563	LGP6		209.92	226.8	226.8	GTS 2020			Triassic	210	Late Triassic (Norian 213.2 Ma)	Norian	Calcari con Selce			Italy	Lagonegro section	Lagonegro	40.13	15.78	20.81	13.7		Tropical/Subtropical	Conodont	M. bidentata	apatite						19.3		-0,6	18.7		-1.08	0.57123	0.46873	0.46873	-0.61127	31.4284	31.4284	33.4064	Long-term cycles of Triassic climate change: a new ?18O reccord from conodont apatite	Earth and Planetary Science Letters	415
12486	2003564	K64		210.46	226.8	226.8	GTS 2020			Triassic	210	Late Triassic (Norian 213.2 Ma)	Norian	Calcari con Selce			Italy	Sasso di Castalda	Lagonegro	40.48	15.68	20.91	13.87		Tropical/Subtropical	Conodont	M. bidentata	apatite						20.3		-0,6	19.7		-1.08	0.572784	0.469058	0.469058	-0.610942	27.2084	27.2084	29.1878	Long-term cycles of Triassic climate change: a new ?18O reccord from conodont apatite	Earth and Planetary Science Letters	415
12487	2003565	PIG0		211.55	226.8	226.8	GTS 2020			Triassic	210	Late Triassic (Norian 213.2 Ma)	Norian	Calcari con Selce			Italy	Pignola-Abriola	Lagonegro	40.52	15.79	20.43	14.06		Tropical/Subtropical	Conodont	M. slovakensis	apatite						20		-0,6	19.4		-1.08	0.565203	0.467253	0.467253	-0.612747	28.4744	28.4744	30.4462	Long-term cycles of Triassic climate change: a new ?18O reccord from conodont apatite	Earth and Planetary Science Letters	415
12488	2003566	K68		212.94	226.8	226.8	GTS 2020			Triassic	210	Late Triassic (Norian 213.2 Ma)	Norian	Calcari con Selce			Italy	Sasso di Castalda	Lagonegro	40.48	15.68	19.82	14.07		Tropical/Subtropical	Conodont	E. serrulata	apatite						21.1		-0,6	20.5		-1.08	0.555145	0.464102	0.464102	-0.615898	23.8324	23.8324	25.7909	Long-term cycles of Triassic climate change: a new ?18O reccord from conodont apatite	Earth and Planetary Science Letters	415
12489	2003567	KZ6		214.34	226.8	226.8	GTS 2020			Triassic	210	Late Triassic (Norian 213.2 Ma)	Norian	Calcari con Selce			Italy	Sasso di Castalda	Lagonegro	40.48	15.68	19.21	14.18		Tropical/Subtropical	Conodont	E. spiculata	apatite						21		-0,6	20.4		-1.08	0.544651	0.459987	0.459987	-0.620013	24.2544	24.2544	26.1955	Long-term cycles of Triassic climate change: a new ?18O reccord from conodont apatite	Earth and Planetary Science Letters	415
12490	2003104	P 37		219.98	237	237	GTS 2020			Triassic	225	Late Triassic (Carnian/Norian 227 Ma)	Carnian	Calcari con Selce			Italy	Pignola 2		40.56	15.78	16.18	14.89		Tropical/Subtropical	Conodont		apatite						18.7	22,7		17.7		-1.08	0.487638	0.425471	0.425471	-0.654529	35.6484	35.6484	37.4439	Palaeoecology of Late Triassic conodonts: Constraints from oxygen isotopes in biogenic apatite	Acta Palaeontologica Polonica	55
12491	2003106	P 36		220.32	237	237	GTS 2020			Triassic	225	Late Triassic (Carnian/Norian 227 Ma)	Carnian	Calcari con Selce			Italy	Pignola 2		40.56	15.78	15.44	15.22		Tropical/Subtropical	Conodont		apatite						19.7	22,7		18.7		-1.08	0.472924	0.413627	0.413627	-0.666373	31.4284	31.4284	33.1739	Palaeoecology of Late Triassic conodonts: Constraints from oxygen isotopes in biogenic apatite	Acta Palaeontologica Polonica	55
12492	2003107	P 35		220.66	237	237	GTS 2020			Triassic	225	Late Triassic (Carnian/Norian 227 Ma)	Carnian	Calcari con Selce			Italy	Pignola 2		40.56	15.78	15.16	15.34		Tropical/Subtropical	Conodont		apatite						19.7	22,7		18.7		-1.08	0.467321	0.408819	0.408819	-0.671181	31.4284	31.4284	33.1536	Palaeoecology of Late Triassic conodonts: Constraints from oxygen isotopes in biogenic apatite	Acta Palaeontologica Polonica	55
12493	2003108	P 34		221	237	237	GTS 2020			Triassic	225	Late Triassic (Carnian/Norian 227 Ma)	Carnian	Calcari con Selce			Italy	Pignola 2		40.56	15.78	14.88	15.47		Tropical/Subtropical	Conodont		apatite						20	22,7		19		-1.08	0.461707	0.403838	0.403838	-0.676162	30.1624	30.1624	31.8666	Palaeoecology of Late Triassic conodonts: Constraints from oxygen isotopes in biogenic apatite	Acta Palaeontologica Polonica	55
12494	2003105	P 38		221.34	237	237	GTS 2020			Triassic	225	Late Triassic (Carnian/Norian 227 Ma)	Carnian	Calcari con Selce			Italy	Pignola 2		40.56	15.78	15.9	15.01		Tropical/Subtropical	Conodont		apatite						19.4	22,7		18.4		-1.08	0.48209	0.421139	0.421139	-0.658861	32.6944	32.6944	34.4716	Palaeoecology of Late Triassic conodonts: Constraints from oxygen isotopes in biogenic apatite	Acta Palaeontologica Polonica	55
12495	2003109	P 33		221.68	237	237	GTS 2020			Triassic	225	Late Triassic (Carnian/Norian 227 Ma)	Carnian	Calcari con Selce			Italy	Pignola 2		40.56	15.78	14.6	15.59		Tropical/Subtropical	Conodont		apatite						19.6	22,7		18.6		-1.08	0.456088	0.398687	0.398687	-0.681313	31.8504	31.8504	33.5329	Palaeoecology of Late Triassic conodonts: Constraints from oxygen isotopes in biogenic apatite	Acta Palaeontologica Polonica	55
12496	2003110	P 32		222.02	237	237	GTS 2020			Triassic	225	Late Triassic (Carnian/Norian 227 Ma)	Carnian	Calcari con Selce			Italy	Pignola 2		40.56	15.78	14.32	15.71		Tropical/Subtropical	Conodont		apatite						19.6	22,7		18.6		-1.08	0.450469	0.393371	0.393371	-0.686629	31.8504	31.8504	33.5104	Palaeoecology of Late Triassic conodonts: Constraints from oxygen isotopes in biogenic apatite	Acta Palaeontologica Polonica	55
12497	2003111	P 31		222.36	237	237	GTS 2020			Triassic	225	Late Triassic (Carnian/Norian 227 Ma)	Carnian	Calcari con Selce			Italy	Pignola 2		40.56	15.78	14.05	15.84		Tropical/Subtropical	Conodont		apatite						19.6	22,7		18.6		-1.08	0.445057	0.388092	0.388092	-0.691908	31.8504	31.8504	33.4881	Palaeoecology of Late Triassic conodonts: Constraints from oxygen isotopes in biogenic apatite	Acta Palaeontologica Polonica	55
12498	2003112	P 30		222.7	237	237	GTS 2020			Triassic	225	Late Triassic (Carnian/Norian 227 Ma)	Carnian	Calcari con Selce			Italy	Pignola 2		40.56	15.78	13.77	15.96		Tropical/Subtropical	Conodont		apatite						19.9	22,7		18.9		-1.08	0.439456	0.382465	0.382465	-0.697535	30.5844	30.5844	32.1984	Palaeoecology of Late Triassic conodonts: Constraints from oxygen isotopes in biogenic apatite	Acta Palaeontologica Polonica	55
12499	2003113	P 29		223.04	237	237	GTS 2020			Triassic	225	Late Triassic (Carnian/Norian 227 Ma)	Carnian	Calcari con Selce			Italy	Pignola 2		40.56	15.78	13.49	16.08		Tropical/Subtropical	Conodont		apatite						19.7	22,7		18.7		-1.08	0.433873	0.376687	0.376687	-0.703313	31.4284	31.4284	33.018	Palaeoecology of Late Triassic conodonts: Constraints from oxygen isotopes in biogenic apatite	Acta Palaeontologica Polonica	55
12500	2003114	P 28		223.38	237	237	GTS 2020			Triassic	225	Late Triassic (Carnian/Norian 227 Ma)	Carnian	Calcari con Selce			Italy	Pignola 2		40.56	15.78	13.21	16.21		Tropical/Subtropical	Conodont		apatite						19.3	22,7		18.3		-1.08	0.428313	0.370763	0.370763	-0.709237	33.1164	33.1164	34.681	Palaeoecology of Late Triassic conodonts: Constraints from oxygen isotopes in biogenic apatite	Acta Palaeontologica Polonica	55
12501	2003115	P 27		223.72	237	237	GTS 2020			Triassic	225	Late Triassic (Carnian/Norian 227 Ma)	Carnian	Calcari con Selce			Italy	Pignola 2		40.56	15.78	12.94	16.33		Tropical/Subtropical	Conodont		apatite						19.4	22,7		18.4		-1.08	0.42298	0.364919	0.364919	-0.715081	32.6944	32.6944	34.2344	Palaeoecology of Late Triassic conodonts: Constraints from oxygen isotopes in biogenic apatite	Acta Palaeontologica Polonica	55
12502	2003324	LC62		224.06	237	237	GTS 2020			Triassic	225	Late Triassic (Carnian/Norian 227 Ma)	Carnian				China	Long Chang		25.44	105.48	25.43	93.96		Tropical/Subtropical	Conodont		apatite						18.8	21,7		18.8		-1.08	0.626304	0.458161	0.458161	-0.621839	31.0064	31.0064	32.9398	Climate warming, euxinia and carbon isotope perturbations during the Carnian (Triassic) Crisis in South China	Earth and Planetary Science Letters	444
12503	2003568	GG13		224.06	237	237	GTS 2020			Triassic	225	Late Triassic (Carnian/Norian 227 Ma)	Carnian	Calcari con Selce			Italy	Gianni Grieco	Lagonegro	40.15	15.73	13.36	15.74		Tropical/Subtropical	Conodont	Me. parvus	apatite						21.6		-0,6	21		-1.08	0.431288	0.373954	0.373954	-0.706046	21.7224	21.7224	23.3005	Long-term cycles of Triassic climate change: a new ?18O reccord from conodont apatite	Earth and Planetary Science Letters	415
12504	2003116	P 26		224.08	237	237	GTS 2020			Triassic	225	Late Triassic (Carnian/Norian 227 Ma)	Carnian	Calcari con Selce			Italy	Pignola 2		40.56	15.78	12.66	16.45		Tropical/Subtropical	Conodont		apatite						19.5	22,7		18.5		-1.08	0.417486	0.358728	0.358728	-0.721272	32.2724	32.2724	33.7862	Palaeoecology of Late Triassic conodonts: Constraints from oxygen isotopes in biogenic apatite	Acta Palaeontologica Polonica	55
12505	2003117	P 25		224.42	237	237	GTS 2020			Triassic	225	Late Triassic (Carnian/Norian 227 Ma)	Carnian	Calcari con Selce			Italy	Pignola 2		40.56	15.78	12.38	16.58		Tropical/Subtropical	Conodont		apatite						19.5	22,7		18.5		-1.08	0.412033	0.352409	0.352409	-0.727591	32.2724	32.2724	33.7596	Palaeoecology of Late Triassic conodonts: Constraints from oxygen isotopes in biogenic apatite	Acta Palaeontologica Polonica	55
12506	2003118	P 24		224.76	237	237	GTS 2020			Triassic	225	Late Triassic (Carnian/Norian 227 Ma)	Carnian	Calcari con Selce			Italy	Pignola 2		40.56	15.78	12.1	16.7		Tropical/Subtropical	Conodont		apatite						19.7	22,7		18.7		-1.08	0.406629	0.345971	0.345971	-0.734029	31.4284	31.4284	32.8884	Palaeoecology of Late Triassic conodonts: Constraints from oxygen isotopes in biogenic apatite	Acta Palaeontologica Polonica	55
12507	2003325	LC59		225.1	237	237	GTS 2020			Triassic	225	Late Triassic (Carnian/Norian 227 Ma)	Carnian				China	Long Chang		25.44	105.48	24.83	93.87		Tropical/Subtropical	Conodont		apatite						18.5	21,7		18.5		-1.08	0.62131	0.462349	0.462349	-0.617651	32.2724	32.2724	34.2235	Climate warming, euxinia and carbon isotope perturbations during the Carnian (Triassic) Crisis in South China	Earth and Planetary Science Letters	444
12508	2003119	P 23		225.11	237	237	GTS 2020			Triassic	225	Late Triassic (Carnian/Norian 227 Ma)	Carnian	Calcari con Selce			Italy	Pignola 2		40.56	15.78	11.82	16.82		Tropical/Subtropical	Conodont		apatite						19.4	22,7		18.4		-1.08	0.401281	0.339418	0.339418	-0.740582	32.6944	32.6944	34.1267	Palaeoecology of Late Triassic conodonts: Constraints from oxygen isotopes in biogenic apatite	Acta Palaeontologica Polonica	55
12509	2003569	GG11		225.19	237	237	GTS 2020			Triassic	225	Late Triassic (Carnian/Norian 227 Ma)	Carnian	Calcari con Selce			Italy	Gianni Grieco	Lagonegro	40.15	15.73	12.43	16.15		Tropical/Subtropical	Conodont	Me. parvus	apatite						20.8		-0,6	20.2		-1.08	0.413003	0.353547	0.353547	-0.726453	25.0984	25.0984	26.5904	Long-term cycles of Triassic climate change: a new ?18O reccord from conodont apatite	Earth and Planetary Science Letters	415
12510	2003326	LC 57.5		225.45	237	237	GTS 2020			Triassic	225	Late Triassic (Carnian/Norian 227 Ma)	Carnian				China	Long Chang		25.44	105.48	24.63	93.84		Tropical/Subtropical	Conodont		apatite						18.5	21,7		18.5		-1.08	0.619489	0.46357	0.46357	-0.61643	32.2724	32.2724	34.2287	Climate warming, euxinia and carbon isotope perturbations during the Carnian (Triassic) Crisis in South China	Earth and Planetary Science Letters	444
12511	2003120	P 21		225.5	237	237	GTS 2020			Triassic	225	Late Triassic (Carnian/Norian 227 Ma)	Carnian	Calcari con Selce			Italy	Pignola 2		40.56	15.78	11.55	16.94		Tropical/Subtropical	Conodont		apatite						19.7	22,7		18.7		-1.08	0.396181	0.333	0.333	-0.747	31.4284	31.4284	32.8337	Palaeoecology of Late Triassic conodonts: Constraints from oxygen isotopes in biogenic apatite	Acta Palaeontologica Polonica	55
12512	2003121	P 20		225.84	237	237	GTS 2020			Triassic	225	Late Triassic (Carnian/Norian 227 Ma)	Carnian	Calcari con Selce			Italy	Pignola 2		40.56	15.78	11.27	17.07		Tropical/Subtropical	Conodont		apatite						19.1	22,7		18.1		-1.08	0.39096	0.326247	0.326247	-0.753753	33.9604	33.9604	35.3372	Palaeoecology of Late Triassic conodonts: Constraints from oxygen isotopes in biogenic apatite	Acta Palaeontologica Polonica	55
12513	2003122	P 19		226.18	237	237	GTS 2020			Triassic	225	Late Triassic (Carnian/Norian 227 Ma)	Carnian	Calcari con Selce			Italy	Pignola 2		40.56	15.78	10.99	17.19		Tropical/Subtropical	Conodont		apatite						19.4	22,7		18.4		-1.08	0.385814	0.319403	0.319403	-0.760597	32.6944	32.6944	34.0423	Palaeoecology of Late Triassic conodonts: Constraints from oxygen isotopes in biogenic apatite	Acta Palaeontologica Polonica	55
12514	2003123	P 18		226.52	237	237	GTS 2020			Triassic	225	Late Triassic (Carnian/Norian 227 Ma)	Carnian	Calcari con Selce			Italy	Pignola 2		40.56	15.78	10.71	17.31		Tropical/Subtropical	Conodont		apatite						19.3	22,7		18.3		-1.08	0.380749	0.312478	0.312478	-0.767522	33.1164	33.1164	34.4351	Palaeoecology of Late Triassic conodonts: Constraints from oxygen isotopes in biogenic apatite	Acta Palaeontologica Polonica	55
12515	2003327	LC53		226.87	237	237	GTS 2020			Triassic	225	Late Triassic (Carnian/Norian 227 Ma)	Carnian				China	Long Chang		25.44	105.48	23.81	93.75		Tropical/Subtropical	Conodont		apatite						19.2	21,7		19.2		-1.08	0.61123	0.467633	0.467633	-0.612367	29.3184	29.3184	31.2918	Climate warming, euxinia and carbon isotope perturbations during the Carnian (Triassic) Crisis in South China	Earth and Planetary Science Letters	444
12516	2003570	NA27		226.93	237	237	GTS 2020			Triassic	225	Late Triassic (Carnian/Norian 227 Ma)	Carnian	Scillato Fm			Italy	Pizzo Mondello	Sicani	37.63	13.4	9.89	13.84		Tropical	Conodont	C. pseudodiebeli	apatite						21.7		-0,6	21.1		-1.08	0.366453	0.29181	0.29181	-0.78819	21.3004	21.3004	22.5318	Long-term cycles of Triassic climate change: a new ?18O reccord from conodont apatite	Earth and Planetary Science Letters	415
12517	2003571	P37		227.15	237	237	GTS 2020			Triassic	225	Late Triassic (Carnian/Norian 227 Ma)	Carnian	Calcari con Selce			Italy	Pignola 2	Lagonegro	40.58	15.79	11.19	17.13		Tropical/Subtropical	Conodont	Me. praecommunisti	apatite						20.1		-0,6	19.5		-1.08	0.389482	0.3243	0.3243	-0.7557	28.0524	28.0524	29.4209	Long-term cycles of Triassic climate change: a new ?18O reccord from conodont apatite	Earth and Planetary Science Letters	415
12518	2003328	LC50		227.35	237	237	GTS 2020			Triassic	225	Late Triassic (Carnian/Norian 227 Ma)	Carnian				China	Long Chang		25.44	105.48	23.54	93.72		Tropical/Subtropical	Conodont		apatite						19.3	21,7		19.3		-1.08	0.608241	0.468631	0.468631	-0.611369	28.8964	28.8964	30.874	Climate warming, euxinia and carbon isotope perturbations during the Carnian (Triassic) Crisis in South China	Earth and Planetary Science Letters	444
12519	2003572	P35		227.58	237	237	GTS 2020			Triassic	225	Late Triassic (Carnian/Norian 227 Ma)	Carnian	Calcari con Selce			Italy	Pignola 2	Lagonegro	40.58	15.79	10.85	17.27		Tropical/Subtropical	Conodont	Me. praecommunisti	apatite						20.3		-0,6	19.7		-1.08	0.383271	0.315951	0.315951	-0.764049	27.2084	27.2084	28.5417	Long-term cycles of Triassic climate change: a new ?18O reccord from conodont apatite	Earth and Planetary Science Letters	415
12520	2003329	LC49		227.7	237	237	GTS 2020			Triassic	225	Late Triassic (Carnian/Norian 227 Ma)	Carnian				China	Long Chang		25.44	105.48	23.35	93.71		Tropical/Subtropical	Conodont		apatite						19.8	21,7		19.8		-1.08	0.60606	0.46923	0.46923	-0.61077	26.7864	26.7864	28.7665	Climate warming, euxinia and carbon isotope perturbations during the Carnian (Triassic) Crisis in South China	Earth and Planetary Science Letters	444
12521	2003330	LC48		227.93	237	237	GTS 2020			Triassic	225	Late Triassic (Carnian/Norian 227 Ma)	Carnian				China	Long Chang		25.44	105.48	23.22	93.69		Tropical/Subtropical	Conodont		apatite						19.5	21,7		19.5		-1.08	0.604531	0.46959	0.46959	-0.61041	28.0524	28.0524	30.0341	Climate warming, euxinia and carbon isotope perturbations during the Carnian (Triassic) Crisis in South China	Earth and Planetary Science Letters	444
12522	2003124	P 17		227.98	237	237	GTS 2020			Triassic	225	Late Triassic (Carnian/Norian 227 Ma)	Carnian	Calcari con Selce			Italy	Pignola 2		40.56	15.78	10.44	17.43		Tropical/Subtropical	Conodont		apatite						19.1	22,7		18.1		-1.08	0.375949	0.305731	0.305731	-0.774269	33.9604	33.9604	35.2506	Palaeoecology of Late Triassic conodonts: Constraints from oxygen isotopes in biogenic apatite	Acta Palaeontologica Polonica	55
12523	2003331	LC46		228.34	237	237	GTS 2020			Triassic	225	Late Triassic (Carnian/Norian 227 Ma)	Carnian				China	Long Chang		25.44	105.48	23	93.68		Tropical/Subtropical	Conodont		apatite						20	21,7		20		-1.08	0.601876	0.470107	0.470107	-0.609893	25.9424	25.9424	27.9263	Climate warming, euxinia and carbon isotope perturbations during the Carnian (Triassic) Crisis in South China	Earth and Planetary Science Letters	444
12524	2003125	P 14		228.44	237	237	GTS 2020			Triassic	225	Late Triassic (Carnian/Norian 227 Ma)	Carnian	Calcari con Selce			Italy	Pignola 2		40.56	15.78	10.16	17.55		Tropical/Subtropical	Conodont		apatite						18.8	22,7		17.8		-1.08	0.371065	0.298671	0.298671	-0.781329	35.2264	35.2264	36.4868	Palaeoecology of Late Triassic conodonts: Constraints from oxygen isotopes in biogenic apatite	Acta Palaeontologica Polonica	55
12525	2003126	P 13		228.8	237	237	GTS 2020			Triassic	225	Late Triassic (Carnian/Norian 227 Ma)	Carnian	Calcari con Selce			Italy	Pignola 2		40.56	15.78	9.88	17.67		Tropical	Conodont		apatite						19.3	22,7		18.3		-1.08	0.366284	0.291556	0.291556	-0.788444	33.1164	33.1164	34.3468	Palaeoecology of Late Triassic conodonts: Constraints from oxygen isotopes in biogenic apatite	Acta Palaeontologica Polonica	55
12526	2003127	P 12		229.16	237	237	GTS 2020			Triassic	225	Late Triassic (Carnian/Norian 227 Ma)	Carnian	Calcari con Selce			Italy	Pignola 2		40.56	15.78	9.6	17.8		Tropical	Conodont		apatite						19.2	22,7		18.2		-1.08	0.361612	0.284395	0.284395	-0.795605	33.5384	33.5384	34.7385	Palaeoecology of Late Triassic conodonts: Constraints from oxygen isotopes in biogenic apatite	Acta Palaeontologica Polonica	55
12527	2003332	LC42		229.28	237	237	GTS 2020			Triassic	225	Late Triassic (Carnian/Norian 227 Ma)	Carnian				China	Long Chang		25.44	105.48	22.48	93.64		Tropical/Subtropical	Conodont		apatite						19.8	21,7		19.8		-1.08	0.595278	0.470863	0.470863	-0.609137	26.7864	26.7864	28.7734	Climate warming, euxinia and carbon isotope perturbations during the Carnian (Triassic) Crisis in South China	Earth and Planetary Science Letters	444
12528	2003128	P 8		229.28	237	237	GTS 2020			Triassic	225	Late Triassic (Carnian/Norian 227 Ma)	Carnian	Calcari con Selce			Italy	Pignola 2		40.56	15.78	9.51	17.84		Tropical	Conodont		apatite						20.8	22,7		19.8		-1.08	0.360134	0.282086	0.282086	-0.797914	26.7864	26.7864	27.9768	Palaeoecology of Late Triassic conodonts: Constraints from oxygen isotopes in biogenic apatite	Acta Palaeontologica Polonica	55
12529	2003333	LC41		229.41	237	237	GTS 2020			Triassic	225	Late Triassic (Carnian/Norian 227 Ma)	Carnian				China	Long Chang		25.44	105.48	22.41	93.64		Tropical/Subtropical	Conodont		apatite						19.3	21,7		19.3		-1.08	0.594356	0.470914	0.470914	-0.609086	28.8964	28.8964	30.8837	Climate warming, euxinia and carbon isotope perturbations during the Carnian (Triassic) Crisis in South China	Earth and Planetary Science Letters	444
12530	2003334	LC40		229.7	237	237	GTS 2020			Triassic	225	Late Triassic (Carnian/Norian 227 Ma)	Carnian				China	Long Chang		25.44	105.48	22.25	93.63		Tropical/Subtropical	Conodont		apatite						19	21,7		19		-1.08	0.592219	0.470985	0.470985	-0.609015	30.1624	30.1624	32.15	Climate warming, euxinia and carbon isotope perturbations during the Carnian (Triassic) Crisis in South China	Earth and Planetary Science Letters	444
12531	2003129	P 7		229.75	237	237	GTS 2020			Triassic	225	Late Triassic (Carnian/Norian 227 Ma)	Carnian	Calcari con Selce			Italy	Pignola 2		40.56	15.78	9.14	18		Tropical	Conodont		apatite						20.6	22,7		19.6		-1.08	0.354193	0.272561	0.272561	-0.807439	27.6304	27.6304	28.7806	Palaeoecology of Late Triassic conodonts: Constraints from oxygen isotopes in biogenic apatite	Acta Palaeontologica Polonica	55
12532	2003573	P24		229.93	237	237	GTS 2020			Triassic	225	Late Triassic (Carnian/Norian 227 Ma)	Carnian	Calcari con Selce			Italy	Pignola 2	Lagonegro	40.58	15.79	9.02	18.08		Tropical	Conodont	P. noah	apatite						20		-0,6	19.4		-1.08	0.352314	0.269465	0.269465	-0.810535	28.4744	28.4744	29.6115	Long-term cycles of Triassic climate change: a new ?18O reccord from conodont apatite	Earth and Planetary Science Letters	415
12533	2003335	LC35		230.32	237	237	GTS 2020			Triassic	225	Late Triassic (Carnian/Norian 227 Ma)	Carnian				China	Long Chang		25.44	105.48	21.91	93.62		Tropical/Subtropical	Conodont		apatite						19.6	21,7		19.6		-1.08	0.587543	0.470925	0.470925	-0.609075	27.6304	27.6304	29.6177	Climate warming, euxinia and carbon isotope perturbations during the Carnian (Triassic) Crisis in South China	Earth and Planetary Science Letters	444
12534	2003336	LC34		230.48	237	237	GTS 2020			Triassic	225	Late Triassic (Carnian/Norian 227 Ma)	Carnian				China	Long Chang		25.44	105.48	21.82	93.62		Tropical/Subtropical	Conodont		apatite						19.2	21,7		19.2		-1.08	0.586275	0.470861	0.470861	-0.609139	29.3184	29.3184	31.3054	Climate warming, euxinia and carbon isotope perturbations during the Carnian (Triassic) Crisis in South China	Earth and Planetary Science Letters	444
12535	2003130	P 6		230.58	237	237	GTS 2020			Triassic	225	Late Triassic (Carnian/Norian 227 Ma)	Carnian	Calcari con Selce			Italy	Pignola 2		40.56	15.78	8.49	18.28		Tropical	Conodont		apatite						20.6	22,7		19.6		-1.08	0.344312	0.255772	0.255772	-0.824228	27.6304	27.6304	28.7098	Palaeoecology of Late Triassic conodonts: Constraints from oxygen isotopes in biogenic apatite	Acta Palaeontologica Polonica	55
12536	2003337	LC31		230.78	237	237	GTS 2020			Triassic	225	Late Triassic (Carnian/Norian 227 Ma)	Carnian				China	Long Chang		25.44	105.48	21.66	93.61		Tropical/Subtropical	Conodont		apatite						19.9	21,7		19.9		-1.08	0.58399	0.470696	0.470696	-0.609304	26.3644	26.3644	28.3507	Climate warming, euxinia and carbon isotope perturbations during the Carnian (Triassic) Crisis in South China	Earth and Planetary Science Letters	444
12537	2003131	P 4		230.94	237	237	GTS 2020			Triassic	225	Late Triassic (Carnian/Norian 227 Ma)	Carnian	Calcari con Selce			Italy	Pignola 2		40.56	15.78	8.21	18.4		Tropical	Conodont		apatite						20.2	22,7		19.2		-1.08	0.340293	0.248547	0.248547	-0.831453	29.3184	29.3184	30.3673	Palaeoecology of Late Triassic conodonts: Constraints from oxygen isotopes in biogenic apatite	Acta Palaeontologica Polonica	55
12538	2003338	LC30		231.05	237	237	GTS 2020			Triassic	225	Late Triassic (Carnian/Norian 227 Ma)	Carnian				China	Long Chang		25.44	105.48	21.52	93.61		Tropical/Subtropical	Conodont		apatite						19.9	21,7		19.9		-1.08	0.58196	0.470499	0.470499	-0.609501	26.3644	26.3644	28.3499	Climate warming, euxinia and carbon isotope perturbations during the Carnian (Triassic) Crisis in South China	Earth and Planetary Science Letters	444
12539	2003132	P 3c		231.3	237	237	GTS 2020			Triassic	225	Late Triassic (Carnian/Norian 227 Ma)	Carnian	Calcari con Selce			Italy	Pignola 2		40.56	15.78	7.94	18.53		Tropical	Conodont		apatite						19.5	22,7		18.5		-1.08	0.336563	0.2416	0.2416	-0.8384	32.2724	32.2724	33.292	Palaeoecology of Late Triassic conodonts: Constraints from oxygen isotopes in biogenic apatite	Acta Palaeontologica Polonica	55
12540	2003339	LC27		231.31	237	237	GTS 2020			Triassic	225	Late Triassic (Carnian/Norian 227 Ma)	Carnian				China	Long Chang		25.44	105.48	21.37	93.6		Tropical/Subtropical	Conodont		apatite						19.2	21,7		19.2		-1.08	0.579753	0.470232	0.470232	-0.609768	29.3184	29.3184	31.3028	Climate warming, euxinia and carbon isotope perturbations during the Carnian (Triassic) Crisis in South China	Earth and Planetary Science Letters	444
12541	2003574	P14		231.43	237	237	GTS 2020			Triassic	225	Late Triassic (Carnian/Norian 227 Ma)	Carnian	Calcari con Selce			Italy	Pignola 2	Lagonegro	40.58	15.79	7.85	18.59		Tropical	Conodont	P. noah	apatite						20.2		-0,6	19.6		-1.08	0.335353	0.23929	0.23929	-0.84071	27.6304	27.6304	28.6402	Long-term cycles of Triassic climate change: a new ?18O reccord from conodont apatite	Earth and Planetary Science Letters	415
12542	2003340	LC25		231.64	237	237	GTS 2020			Triassic	225	Late Triassic (Carnian/Norian 227 Ma)	Carnian				China	Long Chang		25.44	105.48	21.19	93.6		Tropical/Subtropical	Conodont		apatite						19.8	21,7		19.8		-1.08	0.577062	0.469837	0.469837	-0.610163	26.7864	26.7864	28.7691	Climate warming, euxinia and carbon isotope perturbations during the Carnian (Triassic) Crisis in South China	Earth and Planetary Science Letters	444
12543	2003133	P 3b		232.01	237	237	GTS 2020			Triassic	225	Late Triassic (Carnian/Norian 227 Ma)	Carnian	Calcari con Selce			Italy	Pignola 2		40.56	15.78	7.38	18.77		Tropical	Conodont		apatite						20.5	22,7		19.5		-1.08	0.329314	0.227303	0.227303	-0.852697	28.0524	28.0524	29.0116	Palaeoecology of Late Triassic conodonts: Constraints from oxygen isotopes in biogenic apatite	Acta Palaeontologica Polonica	55
12544	2003341	LC23		232.01	237	237	GTS 2020			Triassic	225	Late Triassic (Carnian/Norian 227 Ma)	Carnian				China	Long Chang		25.44	105.48	20.99	93.6		Tropical/Subtropical	Conodont		apatite						19.2	21,7		19.2		-1.08	0.574017	0.469301	0.469301	-0.610699	29.3184	29.3184	31.2988	Climate warming, euxinia and carbon isotope perturbations during the Carnian (Triassic) Crisis in South China	Earth and Planetary Science Letters	444
12545	2003342	LC21		232.25	237	237	GTS 2020			Triassic	225	Late Triassic (Carnian/Norian 227 Ma)	Carnian				China	Long Chang		25.44	105.48	20.86	93.6		Tropical/Subtropical	Conodont		apatite						19.7	21,7		19.7		-1.08	0.572009	0.468897	0.468897	-0.611103	27.2084	27.2084	29.1871	Climate warming, euxinia and carbon isotope perturbations during the Carnian (Triassic) Crisis in South China	Earth and Planetary Science Letters	444
12546	2003134	P 1		232.37	237	237	GTS 2020			Triassic	225	Late Triassic (Carnian/Norian 227 Ma)	Carnian	Calcari con Selce			Italy	Pignola 2		40.56	15.78	7.1	18.89		Tropical	Conodont		apatite						20.8	22,7		19.8		-1.08	0.325952	0.220238	0.220238	-0.859762	26.7864	26.7864	27.7158	Palaeoecology of Late Triassic conodonts: Constraints from oxygen isotopes in biogenic apatite	Acta Palaeontologica Polonica	55
12547	2003343	LC19 base		232.57	237	237	GTS 2020			Triassic	225	Late Triassic (Carnian/Norian 227 Ma)	Carnian				China	Long Chang		25.44	105.48	20.68	93.6		Tropical/Subtropical	Conodont		apatite						19.8	21,7		19.8		-1.08	0.56919	0.468267	0.468267	-0.611733	26.7864	26.7864	28.7625	Climate warming, euxinia and carbon isotope perturbations during the Carnian (Triassic) Crisis in South China	Earth and Planetary Science Letters	444
12548	2003135	P 3a		232.72	237	237	GTS 2020			Triassic	225	Late Triassic (Carnian/Norian 227 Ma)	Carnian	Calcari con Selce			Italy	Pignola 2		40.56	15.78	6.83	19.01		Tropical	Conodont		apatite						20.3	22,7		19.3		-1.08	0.322885	0.213495	0.213495	-0.866505	28.8964	28.8964	29.7973	Palaeoecology of Late Triassic conodonts: Constraints from oxygen isotopes in biogenic apatite	Acta Palaeontologica Polonica	55
12549	2003575	P8		232.92	237	237	GTS 2020			Triassic	225	Late Triassic (Carnian/Norian 227 Ma)	Carnian	Calcari con Selce			Italy	Pignola 2	Lagonegro	40.58	15.79	6.69	19.1		Tropical	Conodont	P. tadpole	apatite						21.1		-0,6	20.5		-1.08	0.321366	0.21003	0.21003	-0.86997	23.8324	23.8324	24.7187	Long-term cycles of Triassic climate change: a new ?18O reccord from conodont apatite	Earth and Planetary Science Letters	415
12550	2003136	P 2		233.2	237	237	GTS 2020			Triassic	225	Late Triassic (Carnian/Norian 227 Ma)	Carnian	Calcari con Selce			Italy	Pignola 2		40.56	15.78	6.46	19.17		Tropical	Conodont		apatite						20.4	22,7		19.4		-1.08	0.318976	0.204388	0.204388	-0.875612	28.4744	28.4744	29.3369	Palaeoecology of Late Triassic conodonts: Constraints from oxygen isotopes in biogenic apatite	Acta Palaeontologica Polonica	55
12551	2003576	P3C		233.78	237	237	GTS 2020			Triassic	225	Late Triassic (Carnian/Norian 227 Ma)	Carnian	Calcari con Selce			Italy	Pignola 2	Lagonegro	40.58	15.79	6.02	19.39		Tropical	Conodont	P. praelindae	apatite						21.1		-0,6	20.5		-1.08	0.314793	0.193803	0.193803	-0.886197	23.8324	23.8324	24.6503	Long-term cycles of Triassic climate change: a new ?18O reccord from conodont apatite	Earth and Planetary Science Letters	415
12552	2003344	LC16 top		234.29	237	237	GTS 2020			Triassic	225	Late Triassic (Carnian/Norian 227 Ma)	Carnian				China	Long Chang		25.44	105.48	19.76	93.62		Tropical/Subtropical	Conodont		apatite						19.5	21,7		19.5		-1.08	0.554131	0.46374	0.46374	-0.61626	28.0524	28.0524	30.0094	Climate warming, euxinia and carbon isotope perturbations during the Carnian (Triassic) Crisis in South China	Earth and Planetary Science Letters	444
12553	2003345	LC15		234.53	237	237	GTS 2020			Triassic	225	Late Triassic (Carnian/Norian 227 Ma)	Carnian				China	Long Chang		25.44	105.48	19.63	93.63		Tropical/Subtropical	Conodont		apatite						19.9	21,7		19.9		-1.08	0.551921	0.462924	0.462924	-0.617076	26.3644	26.3644	28.3179	Climate warming, euxinia and carbon isotope perturbations during the Carnian (Triassic) Crisis in South China	Earth and Planetary Science Letters	444
12554	2003346	LC14.5		234.61	237	237	GTS 2020			Triassic	225	Late Triassic (Carnian/Norian 227 Ma)	Carnian				China	Long Chang		25.44	105.48	19.58	93.63		Tropical/Subtropical	Conodont		apatite						19.8	21,7		19.8		-1.08	0.551066	0.462598	0.462598	-0.617402	26.7864	26.7864	28.7386	Climate warming, euxinia and carbon isotope perturbations during the Carnian (Triassic) Crisis in South China	Earth and Planetary Science Letters	444
12555	2003577	P14		234.64	237	237	GTS 2020			Triassic	225	Late Triassic (Carnian/Norian 227 Ma)	Carnian	Calcari con Selce			Italy	Pignola 2	Lagonegro	40.58	15.79	5.36	19.68		Tropical	Conodont	P. polygnathiformis	apatite						21.1		-0,6	20.5		-1.08	0.309533	0.178549	0.178549	-0.901451	23.8324	23.8324	24.5859	Long-term cycles of Triassic climate change: a new ?18O reccord from conodont apatite	Earth and Planetary Science Letters	415
12556	2003578	TT5		234.85	237	237	GTS 2020			Triassic	225	Late Triassic (Carnian/Norian 227 Ma)	Carnian	Calcari con Selce			Italy	Petina Chiana	Lagonegro	40.53	15.37	5.32	19.45		Tropical	Conodont	P. polygnathiformis	apatite						21.1		-0,6	20.5		-1.08	0.309255	0.177652	0.177652	-0.902348	23.8324	23.8324	24.5821	Long-term cycles of Triassic climate change: a new ?18O reccord from conodont apatite	Earth and Planetary Science Letters	415
12557	2003347	LC13		234.88	237	237	GTS 2020			Triassic	225	Late Triassic (Carnian/Norian 227 Ma)	Carnian				China	Long Chang		25.44	105.48	19.45	93.66		Tropical/Subtropical	Conodont		apatite						19.6	21,7		19.6		-1.08	0.548829	0.461721	0.461721	-0.618279	27.6304	27.6304	29.5789	Climate warming, euxinia and carbon isotope perturbations during the Carnian (Triassic) Crisis in South China	Earth and Planetary Science Letters	444
12558	2003579	TT4		234.92	237	237	GTS 2020			Triassic	225	Late Triassic (Carnian/Norian 227 Ma)	Carnian	Calcari con Selce			Italy	Petina Chiana	Lagonegro	40.53	15.37	5.26	19.48		Tropical	Conodont	P. polygnathiformis	apatite						21.1		-0,6	20.5		-1.08	0.308848	0.176314	0.176314	-0.903686	23.8324	23.8324	24.5764	Long-term cycles of Triassic climate change: a new ?18O reccord from conodont apatite	Earth and Planetary Science Letters	415
12559	2003348	LC11		235.18	237	237	GTS 2020			Triassic	225	Late Triassic (Carnian/Norian 227 Ma)	Carnian				China	Long Chang		25.44	105.48	19.31	93.7		Tropical/Subtropical	Conodont		apatite						19.6	21,7		19.6		-1.08	0.546399	0.460728	0.460728	-0.619272	27.6304	27.6304	29.5747	Climate warming, euxinia and carbon isotope perturbations during the Carnian (Triassic) Crisis in South China	Earth and Planetary Science Letters	444
12560	2003349	LC9.7		235.44	237	237	GTS 2020			Triassic	225	Late Triassic (Carnian/Norian 227 Ma)	Carnian				China	Long Chang		25.44	105.48	19.19	93.73		Tropical/Subtropical	Conodont		apatite						19.4	21,7		19.4		-1.08	0.5443	0.459836	0.459836	-0.620164	28.4744	28.4744	30.4149	Climate warming, euxinia and carbon isotope perturbations during the Carnian (Triassic) Crisis in South China	Earth and Planetary Science Letters	444
12561	2003580	TT2		235.7	237	237	GTS 2020			Triassic	225	Late Triassic (Carnian/Norian 227 Ma)	Carnian	Calcari con Selce			Italy	Petina Chiana	Lagonegro	40.53	15.37	4.65	19.75		Tropical	Conodont	P. inclinata, Ps. M. murcianus	apatite						21		-0,6	20.4		-1.08	0.305349	0.16319	0.16319	-0.91681	24.2544	24.2544	24.9431	Long-term cycles of Triassic climate change: a new ?18O reccord from conodont apatite	Earth and Planetary Science Letters	415
12562	2003581	NO18		235.81	237	237	GTS 2020			Triassic	225	Late Triassic (Carnian/Norian 227 Ma)	Carnian	Monte Facito			Italy	Bellagamba	Lagonegro	40.13	15.78	4.06	19.83		Tropical	Conodont	G. tethydis	apatite						21.3		-0,6	20.7		-1.08	0.303134	0.151451	0.151451	-0.928549	22.9884	22.9884	23.6275	Long-term cycles of Triassic climate change: a new ?18O reccord from conodont apatite	Earth and Planetary Science Letters	415
12563	2003350	LC7.5		236.01	237	237	GTS 2020			Triassic	225	Late Triassic (Carnian/Norian 227 Ma)	Carnian				China	Long Chang		25.44	105.48	18.92	93.8		Tropical/Subtropical	Conodont		apatite						19.6	21,7		19.6		-1.08	0.539521	0.457693	0.457693	-0.622307	27.6304	27.6304	29.5619	Climate warming, euxinia and carbon isotope perturbations during the Carnian (Triassic) Crisis in South China	Earth and Planetary Science Letters	444
12564	2003582	ASA15		236.35	237	237	GTS 2020			Triassic	225	Late Triassic (Carnian/Norian 227 Ma)	Carnian	San Cassiano			Italy	Antersass	Dolomites	46.41	11.84	10.46	21.13		Tropical/Subtropical	Conodont	B. diebeli	apatite						20.9		-0,6	20.3		-1.08	0.376302	0.306233	0.306233	-0.773767	24.6764	24.6764	25.9687	Long-term cycles of Triassic climate change: a new ?18O reccord from conodont apatite	Earth and Planetary Science Letters	415
12565	2003351	LC3.5		237	237	237	GTS 2020			Triassic	225	Late Triassic (Carnian/Norian 227 Ma)	Carnian				China	Long Chang		25.44	105.48	18.46	93.94		Tropical/Subtropical	Conodont		apatite						18.8	21,7		18.8		-1.08	0.531215	0.45361	0.45361	-0.62639	31.0064	31.0064	32.9206	Climate warming, euxinia and carbon isotope perturbations during the Carnian (Triassic) Crisis in South China	Earth and Planetary Science Letters	444
12566	2003583	PCH7		237	237	237	GTS 2020			Triassic	225	Late Triassic (Carnian/Norian 227 Ma)	Carnian	Calcari con Selce			Italy	Petina Chiana	Lagonegro	40.53	15.37	3.65	20.19		Tropical	Conodont	P. polygnathiformis	apatite						21.4		-0,6	20.8		-1.08	0.302317	0.143938	0.143938	-0.936062	22.5664	22.5664	23.1738	Long-term cycles of Triassic climate change: a new ?18O reccord from conodont apatite	Earth and Planetary Science Letters	415
12567	2003584	PCH7		237	237	237	GTS 2020			Triassic	225	Late Triassic (Carnian/Norian 227 Ma)	Carnian	Calcari con Selce			Italy	Petina Chiana	Lagonegro	40.53	15.37	3.65	20.19		Tropical	Conodont	G. arcuata	apatite						21.4		-0,6	20.8		-1.08	0.302317	0.143938	0.143938	-0.936062	22.5664	22.5664	23.1738	Long-term cycles of Triassic climate change: a new ?18O reccord from conodont apatite	Earth and Planetary Science Letters	415
12568	2003585	CN1		237.3	241.5	241.5	GTS 2020			Triassic	240	Middle Triassic (Ladinian 239.5 Ma)	Ladinian	Fernazza			Italy	Rio Nigra, Scilliar	Dolomites	46.7	11.6	10.01	21.5		Tropical/Subtropical	Conodont	B. mostleri	apatite						20.2		-0,6	20.8		-1.08	0.368491	0.294865	0.294865	-0.785135	22.5664	22.5664	23.8107	Long-term cycles of Triassic climate change: a new ?18O reccord from conodont apatite	Earth and Planetary Science Letters	415
12569	2003586	NO29		237.6	241.5	241.5	GTS 2020			Triassic	240	Middle Triassic (Ladinian 239.5 Ma)	Ladinian	Monte Facito			Italy	Petina Chiana	Lagonegro	40.53	15.37	3.09	20.43		Tropical	Conodont	B. mostleri	apatite						20.2		-0,6	19.6		-1.08	0.302216	0.134652	0.134652	-0.945348	27.6304	27.6304	28.1986	Long-term cycles of Triassic climate change: a new ?18O reccord from conodont apatite	Earth and Planetary Science Letters	415
12570	2003587	CN4		237.89	241.5	241.5	GTS 2020			Triassic	240	Middle Triassic (Ladinian 239.5 Ma)	Ladinian	Fernazza			Italy	Rio Nigra, Scilliar	Dolomites	46.7	11.6	9.45	21.74		Tropical	Conodont	G. m. malayensis	apatite						21.4		-0,6	20.8		-1.08	0.359156	0.280544	0.280544	-0.799456	22.5664	22.5664	23.7503	Long-term cycles of Triassic climate change: a new ?18O reccord from conodont apatite	Earth and Planetary Science Letters	415
12571	2003588	CN5		238.19	241.5	241.5	GTS 2020			Triassic	240	Middle Triassic (Ladinian 239.5 Ma)	Ladinian	Fernazza			Italy	Rio Nigra, Scilliar	Dolomites	46.7	11.6	9.18	21.86		Tropical	Conodont	B. mostleri	apatite						20.4		-0,6	19.8		-1.08	0.354825	0.273593	0.273593	-0.806407	26.7864	26.7864	27.941	Long-term cycles of Triassic climate change: a new ?18O reccord from conodont apatite	Earth and Planetary Science Letters	415
12572	2003589	CN6		238.49	241.5	241.5	GTS 2020			Triassic	240	Middle Triassic (Ladinian 239.5 Ma)	Ladinian	Fernazza			Italy	Rio Nigra, Scilliar	Dolomites	46.7	11.6	8.9	21.98		Tropical	Conodont	B. mostleri	apatite						20.5		-0,6	19.9		-1.08	0.350459	0.266366	0.266366	-0.813634	26.3644	26.3644	27.4885	Long-term cycles of Triassic climate change: a new ?18O reccord from conodont apatite	Earth and Planetary Science Letters	415
12573	2003590	SO14		238.79	241.5	241.5	GTS 2020			Triassic	240	Middle Triassic (Ladinian 239.5 Ma)	Ladinian	Sant'Otiero Limestone			Italy	Sant'Otiero	Sicani	42.76	13.8	4.49	21.15		Tropical	Conodont	B. mungoensis	apatite						19.9		-0,6	19.3		-1.08	0.304631	0.159907	0.159907	-0.920093	28.8964	28.8964	29.5712	Long-term cycles of Triassic climate change: a new ?18O reccord from conodont apatite	Earth and Planetary Science Letters	415
12574	2003591	SO1		239.42	241.5	241.5	GTS 2020			Triassic	240	Middle Triassic (Ladinian 239.5 Ma)	Ladinian	Sant'Otiero Limestone			Italy	Sant'Otiero	Sicani	42.76	13.8	3.9	21.41		Tropical	Conodont	G. tethydis	apatite						21		-0,6	20.4		-1.08	0.302743	0.148452	0.148452	-0.931548	24.2544	24.2544	24.8809	Long-term cycles of Triassic climate change: a new ?18O reccord from conodont apatite	Earth and Planetary Science Letters	415
12575	2003592	10M14		239.77	241.5	241.5	GTS 2020			Triassic	240	Middle Triassic (Ladinian 239.5 Ma)	Ladinian	Monte Facito			Italy	Tempia la Secchia	Lagonegro	40.64	15.97	0.92	21.76		Tropical	Conodont	B. japonicus	apatite						20.4		-0,6	19.8		-1.08	0.31421	0.112229	0.112229	-0.967771	26.7864	26.7864	27.26	Long-term cycles of Triassic climate change: a new ?18O reccord from conodont apatite	Earth and Planetary Science Letters	415
12576	2003593	NO26		240.1	241.5	241.5	GTS 2020			Triassic	240	Middle Triassic (Ladinian 239.5 Ma)	Ladinian	Monte Facito			Italy	Tempa di Rocca Rossa	Lagonegro	40.64	15.97	0.7	21.88		Tropical	Conodont	B. hungaricus	apatite						19.3		-0,6	18.7		-1.08	0.316638	0.111421	0.111421	-0.968579	31.4284	31.4284	31.8986	Long-term cycles of Triassic climate change: a new ?18O reccord from conodont apatite	Earth and Planetary Science Letters	415
12577	2003594	C17		240.79	241.5	241.5	GTS 2020			Triassic	240	Middle Triassic (Ladinian 239.5 Ma)	Ladinian	Monte Facito			Italy	Monte Facito	Lagonegro	40.67	14.5	1.22	21.1		Tropical	Conodont	P. excelsa	apatite						19.3		-0,6	18.7		-1.08	0.31128	0.113818	0.113818	-0.966182	31.4284	31.4284	31.9087	Long-term cycles of Triassic climate change: a new ?18O reccord from conodont apatite	Earth and Planetary Science Letters	415
12578	2003216	T-5167		241.46	251.9	251.9	GTS 2020			Triassic	250	Permo-Triassic Boundary (252 Ma)	Induan	Besano Formation	Grenzbitumenzone		Switzerland	Monte San Giorgio		45.91	8.95	6.35099	23.4741		Tropical	Reptile	ichthyosaur?	apatite			reptile tooth, BS, enamel			19.4	22,6		18.5		-1.08	0.317891	0.201739	0.201739	-0.878261	32.2724	32.2724	33.1237	THE EFFECT OF DIAGENESIS ON OXYGEN ISOTOPE RATIOS OF BIOGENIC PHOSPHATES	AMERICAN JOURNAL OF SCIENCE,	300
12579	2003217	T-5166		241.46	251.9	251.9	GTS 2020			Triassic	250	Permo-Triassic Boundary (252 Ma)	Induan	Besano Formation	Grenzbitumenzone		Switzerland	Monte San Giorgio		45.91	8.95	7.74	21.05		Tropical	Reptile		apatite			reptile tooth, BS enamel			19.9	22,6		19		-1.08	0.333897	0.236473	0.236473	-0.843527	30.1624	30.1624	31.1603	THE EFFECT OF DIAGENESIS ON OXYGEN ISOTOPE RATIOS OF BIOGENIC PHOSPHATES	AMERICAN JOURNAL OF SCIENCE,	300
12580	2003218	T-5186		241.46	251.9	251.9	GTS 2020			Triassic	250	Permo-Triassic Boundary (252 Ma)	Induan	Besano Formation	Grenzbitumenzone		Switzerland	Monte San Giorgio		45.91	8.95	7.74	21.05		Tropical	Reptile	Paraplacodus	apatite			reptile tooth, BS, enamel			20.7	22,6		19.8		-1.08	0.333897	0.236473	0.236473	-0.843527	26.7864	26.7864	27.7843	THE EFFECT OF DIAGENESIS ON OXYGEN ISOTOPE RATIOS OF BIOGENIC PHOSPHATES	AMERICAN JOURNAL OF SCIENCE,	300
12581	2003595	C23		241.46	246.7	246.7	GTS 2020			Triassic	245	Middle Triassic (Anisian 244.6 Ma)	Anisian	Monte Facito			Italy	Cerchiara	Lagonegro	39.86	16.38	-0.34	22		Tropical	Conodont	P. constricta	apatite						19.4		-0,6	18.8		-1.08	0.321137	0.110782	0.110782	-0.969218	31.0064	31.0064	31.4739	Long-term cycles of Triassic climate change: a new ?18O reccord from conodont apatite	Earth and Planetary Science Letters	415
12582	2003596	C23		241.46	246.7	246.7	GTS 2020			Triassic	245	Middle Triassic (Anisian 244.6 Ma)	Anisian	Monte Facito			Italy	Cerchiara	Lagonegro	39.86	16.38	-0.34	22		Tropical	Conodont	G. tethydis	apatite						20.7		-0,6	20.1		-1.08	0.321137	0.110782	0.110782	-0.969218	25.5204	25.5204	25.9879	Long-term cycles of Triassic climate change: a new ?18O reccord from conodont apatite	Earth and Planetary Science Letters	415
12583	2003597	AZ12		241.74	246.7	246.7	GTS 2020			Triassic	245	Middle Triassic (Anisian 244.6 Ma)	Anisian	Monte Facito			Italy	Cerchiara	Lagonegro	39.86	16.38	-0.39	22.06		Tropical	Conodont	P. excelsa	apatite						20.3		-0,6	19.7		-1.08	0.320472	0.110818	0.110818	-0.969182	27.2084	27.2084	27.6761	Long-term cycles of Triassic climate change: a new ?18O reccord from conodont apatite	Earth and Planetary Science Letters	415
12584	2003598	MRite 19,46		242.04	246.7	246.7	GTS 2020			Triassic	245	Middle Triassic (Anisian 244.6 Ma)	Anisian	Bivera			Italy	Monte Rite	Dolomites	46.39	12.26	6.63	23.36		Tropical	Conodont	P. bifurcata	apatite						20.4		-0,6	19.8		-1.08	0.320729	0.208551	0.208551	-0.871449	26.7864	26.7864	27.6665	Long-term cycles of Triassic climate change: a new ?18O reccord from conodont apatite	Earth and Planetary Science Letters	415
12585	2003599	MRite 19,46		242.04	246.7	246.7	GTS 2020			Triassic	245	Middle Triassic (Anisian 244.6 Ma)	Anisian	Bivera			Italy	Monte Rite	Dolomites	46.39	12.26	6.63	23.36		Tropical	Conodont	G. tethydis	apatite						21.1		-0,6	20.5		-1.08	0.320729	0.208551	0.208551	-0.871449	23.8324	23.8324	24.7125	Long-term cycles of Triassic climate change: a new ?18O reccord from conodont apatite	Earth and Planetary Science Letters	415
12586	2003600	MRite 13,31		242.62	246.7	246.7	GTS 2020			Triassic	245	Middle Triassic (Anisian 244.6 Ma)	Anisian	Bivera			Italy	Monte Rite	Dolomites	46.39	12.26	6.52	23.54		Tropical	Conodont	P. praeszaboi	apatite						19.4		-0,6	18.8		-1.08	0.319586	0.205853	0.205853	-0.874147	31.0064	31.0064	31.8751	Long-term cycles of Triassic climate change: a new ?18O reccord from conodont apatite	Earth and Planetary Science Letters	415
12587	2003601	DG431		242.87	246.7	246.7	GTS 2020			Triassic	245	Middle Triassic (Anisian 244.6 Ma)	Anisian	Prezzo Limestones			Italy	Stabol Fresco	Lombardian	45.8	9.6	7.14	21.78		Tropical	Conodont	P. bifurcata	apatite						19.5		-0,6	18.9		-1.08	0.326421	0.221243	0.221243	-0.858757	30.5844	30.5844	31.518	Long-term cycles of Triassic climate change: a new ?18O reccord from conodont apatite	Earth and Planetary Science Letters	415
12588	2003602	G26		243.33	246.7	246.7	GTS 2020			Triassic	245	Middle Triassic (Anisian 244.6 Ma)	Anisian	Prezzo Limestones			Italy	Stabol Fresco	Lombardian	45.8	9.6	7.06	21.92		Tropical	Conodont	P. bifurcata, P. hanbulogi	apatite						19		-0,6	18.4		-1.08	0.325487	0.219235	0.219235	-0.860765	32.6944	32.6944	33.6196	Long-term cycles of Triassic climate change: a new ?18O reccord from conodont apatite	Earth and Planetary Science Letters	415
12589	2003603	TC119		244.18	246.7	246.7	GTS 2020			Triassic	245	Middle Triassic (Anisian 244.6 Ma)	Anisian	Nodular Limestone			Turkey	Gebze Vb		40.93	29.55	14.48	36.06		Tropical/Subtropical	Conodont	P. bulgarica	apatite						20.1		-0,6	19.5		-1.08	0.45368	0.396428	0.396428	-0.683572	28.0524	28.0524	29.7253	Long-term cycles of Triassic climate change: a new ?18O reccord from conodont apatite	Earth and Planetary Science Letters	415
12590	2003604	TC190		244.36	246.7	246.7	GTS 2020			Triassic	245	Middle Triassic (Anisian 244.6 Ma)	Anisian	Nodular Limestone			Turkey	Gebze VI		40.93	29.55	14.43	36.12		Tropical/Subtropical	Conodont	P. bulgarica	apatite						20.3		-0,6	19.7		-1.08	0.452676	0.395479	0.395479	-0.684521	27.2084	27.2084	28.8773	Long-term cycles of Triassic climate change: a new ?18O reccord from conodont apatite	Earth and Planetary Science Letters	415
12591	2003605	TC189		244.5	246.7	246.7	GTS 2020			Triassic	245	Middle Triassic (Anisian 244.6 Ma)	Anisian	Nodular Limestone			Turkey	Gebze VI		40.93	29.55	14.4	36.18		Tropical/Subtropical	Conodont	P. bulgarica	apatite						20.6		-0,6	20		-1.08	0.452074	0.394906	0.394906	-0.685094	25.9424	25.9424	27.6089	Long-term cycles of Triassic climate change: a new ?18O reccord from conodont apatite	Earth and Planetary Science Letters	415
12592	2003606	TC116		244.64	246.7	246.7	GTS 2020			Triassic	245	Middle Triassic (Anisian 244.6 Ma)	Anisian	Nodular Limestone			Turkey	Gebze Vb		40.93	29.55	14.36	36.23		Tropical/Subtropical	Conodont	P. bifurcata, P. bulgarica	apatite						20.4		-0,6	19.8		-1.08	0.451272	0.39414	0.39414	-0.68586	26.7864	26.7864	28.4497	Long-term cycles of Triassic climate change: a new ?18O reccord from conodont apatite	Earth and Planetary Science Letters	415
12593	2003607	TC149		245.02	246.7	246.7	GTS 2020			Triassic	245	Middle Triassic (Anisian 244.6 Ma)	Anisian	Nodular Limestone			Turkey	Gebze IV		40.93	29.55	14.26	36.36		Tropical/Subtropical	Conodont	P. bulgarica	apatite						20.3		-0,6	19.7		-1.08	0.449266	0.39221	0.39221	-0.68779	27.2084	27.2084	28.8635	Long-term cycles of Triassic climate change: a new ?18O reccord from conodont apatite	Earth and Planetary Science Letters	415
12594	2003608	TC183		245.34	246.7	246.7	GTS 2020			Triassic	245	Middle Triassic (Anisian 244.6 Ma)	Anisian	Nodular Limestone			Turkey	Gebze VI		40.93	29.55	14.17	36.48		Tropical/Subtropical	Conodont	Ne. regale	apatite						20.1		-0,6	19.5		-1.08	0.447462	0.390456	0.390456	-0.689544	28.0524	28.0524	29.7001	Long-term cycles of Triassic climate change: a new ?18O reccord from conodont apatite	Earth and Planetary Science Letters	415
12595	2003219	GD2-22		245.48	246.7	246.7	GTS 2020			Triassic	245	Middle Triassic (Anisian 244.6 Ma)	Anisian				China	Guandao II Section		25.61	106.63	11.73	96.79		Tropical/Subtropical	Conodont	Ramif.	apatite						20.4	22,6		19.5		-1.08	0.399574	0.337289	0.337289	-0.742711	28.0524	28.0524	29.4758	Lethally Hot Temperatures During the Early Triassic Greenhouse	Science	338
12596	2003220	BC-14		245.48	246.7	246.7	GTS 2020			Triassic	245	Middle Triassic (Anisian 244.6 Ma)	Anisian				China	Bianyang Section-hill outcrop		25.64	106.62	11.75	96.76		Tropical/Subtropical	Conodont	Ramiform	apatite						19.6	22,6		18.7		-1.08	0.399953	0.337763	0.337763	-0.742237	31.4284	31.4284	32.8538	Lethally Hot Temperatures During the Early Triassic Greenhouse	Science	338
12597	2003221	BD-14		245.48	246.7	246.7	GTS 2020			Triassic	245	Middle Triassic (Anisian 244.6 Ma)	Anisian				China	Bianyang Section-hill outcrop		25.64	106.62	11.75	96.76		Tropical/Subtropical	Conodont	Ns. spp. P1	apatite						19.2	22,6		18.3		-1.08	0.399953	0.337763	0.337763	-0.742237	33.1164	33.1164	34.5418	Lethally Hot Temperatures During the Early Triassic Greenhouse	Science	338
12598	2003222	GDJ42		245.58	246.7	246.7	GTS 2020			Triassic	245	Middle Triassic (Anisian 244.6 Ma)	Anisian				China	Guandao II Section		25.61	106.63	11.63	96.81		Tropical/Subtropical	Conodont	Ramif.	apatite						22.2	22,6		21.3		-1.08	0.397686	0.334911	0.334911	-0.745089	20.4564	20.4564	21.8697	Lethally Hot Temperatures During the Early Triassic Greenhouse	Science	338
12599	2003609	TC181		245.67	246.7	246.7	GTS 2020			Triassic	245	Middle Triassic (Anisian 244.6 Ma)	Anisian	Nodular Limestone			Turkey	Gebze VI		40.93	29.55	14.08	36.6		Tropical/Subtropical	Conodont	Ne. regale	apatite						20.3		-0,6	19.7		-1.08	0.445658	0.388686	0.388686	-0.691314	27.2084	27.2084	28.8487	Long-term cycles of Triassic climate change: a new ?18O reccord from conodont apatite	Earth and Planetary Science Letters	415
12600	2003223	GDJD		245.77	246.7	246.7	GTS 2020			Triassic	245	Middle Triassic (Anisian 244.6 Ma)	Anisian				China	Guandao II Section		25.61	106.63	11.44	96.86		Tropical/Subtropical	Conodont	Ramif.	apatite						21.6	22,6		20.7		-1.08	0.394122	0.330358	0.330358	-0.749642	22.9884	22.9884	24.3825	Lethally Hot Temperatures During the Early Triassic Greenhouse	Science	338
12601	2003224	BC12-3		245.95	246.7	246.7	GTS 2020			Triassic	245	Middle Triassic (Anisian 244.6 Ma)	Anisian				China	Bianyang Section-hill outcrop		25.64	106.62	11.26	96.88		Tropical/Subtropical	Conodont	Ramiform	apatite						19.4	22,6		18.5		-1.08	0.390775	0.326004	0.326004	-0.753996	32.2724	32.2724	33.6481	Lethally Hot Temperatures During the Early Triassic Greenhouse	Science	338
12602	2003225	GD2-8		245.95	246.7	246.7	GTS 2020			Triassic	245	Middle Triassic (Anisian 244.6 Ma)	Anisian				China	Guandao II Section		25.61	106.63	11.24	96.9		Tropical/Subtropical	Conodont	Ramif.	apatite						20.7	22,6		19.8		-1.08	0.390405	0.325518	0.325518	-0.754482	26.7864	26.7864	28.1601	Lethally Hot Temperatures During the Early Triassic Greenhouse	Science	338
12603	2003226	GDJ37		246.14	246.7	246.7	GTS 2020			Triassic	245	Middle Triassic (Anisian 244.6 Ma)	Anisian				China	Guandao II Section		25.61	106.63	11.04	96.95		Tropical/Subtropical	Conodont	Ns. P1 + Ramif.	apatite						21.1	22,6		20.2		-1.08	0.386727	0.320632	0.320632	-0.759368	25.0984	25.0984	26.4515	Lethally Hot Temperatures During the Early Triassic Greenhouse	Science	338
12604	2003610	TC180		246.14	246.7	246.7	GTS 2020			Triassic	245	Middle Triassic (Anisian 244.6 Ma)	Anisian	Nodular Limestone			Turkey	Gebze VI		40.93	29.55	13.95	36.77		Tropical/Subtropical	Conodont	Ne. regale	apatite						20		-0,6	19.4		-1.08	0.443055	0.3861	0.3861	-0.6939	28.4744	28.4744	30.1037	Long-term cycles of Triassic climate change: a new ?18O reccord from conodont apatite	Earth and Planetary Science Letters	415
12605	2003227	GDJ36		246.23	246.7	246.7	GTS 2020			Triassic	245	Middle Triassic (Anisian 244.6 Ma)	Anisian				China	Guandao II Section		25.61	106.63	10.95	96.97		Tropical/Subtropical	Conodont	Ns. P1 + Ramif.	apatite						21.3	22,6		20.4		-1.08	0.385085	0.318419	0.318419	-0.761581	24.2544	24.2544	25.5981	Lethally Hot Temperatures During the Early Triassic Greenhouse	Science	338
12606	2003611	TC136		246.23	246.7	246.7	GTS 2020			Triassic	245	Middle Triassic (Anisian 244.6 Ma)	Anisian	Nodular Limestone			Turkey	Gebze IV		40.93	29.55	13.93	36.8		Tropical/Subtropical	Conodont	Ne. regale	apatite						20.2		-0,6	19.6		-1.08	0.442655	0.385699	0.385699	-0.694301	27.6304	27.6304	29.258	Long-term cycles of Triassic climate change: a new ?18O reccord from conodont apatite	Earth and Planetary Science Letters	415
12607	2003612	OT13		246.28	246.7	246.7	GTS 2020			Triassic	245	Middle Triassic (Anisian 244.6 Ma)	Anisian	Monte Facito			Italy	Capelluzo	Lagonegro	40.13	15.78	-0.7	22.79		Tropical	Conodont	Ns. homeri	apatite						19.7		-0,6	19.1		-1.08	0.316638	0.111421	0.111421	-0.968579	29.7404	29.7404	30.2106	Long-term cycles of Triassic climate change: a new ?18O reccord from conodont apatite	Earth and Planetary Science Letters	415
12608	2003228	BC12-1		246.3	246.7	246.7	GTS 2020			Triassic	245	Middle Triassic (Anisian 244.6 Ma)	Anisian				China	Bianyang Section-hill outcrop		25.64	106.62	10.9	96.96		Tropical/Subtropical	Conodont	Ramiform	apatite						19.6	22,6		18.7		-1.08	0.384177	0.317186	0.317186	-0.762814	31.4284	31.4284	32.7669	Lethally Hot Temperatures During the Early Triassic Greenhouse	Science	338
12609	2003613	TC133		246.33	246.7	246.7	GTS 2020			Triassic	245	Middle Triassic (Anisian 244.6 Ma)	Anisian	Nodular Limestone			Turkey	Gebze IV		40.93	29.55	13.9	36.84		Tropical/Subtropical	Conodont	Ne. regale	apatite						20.3		-0,6	19.7		-1.08	0.442055	0.385096	0.385096	-0.694904	27.2084	27.2084	28.8335	Long-term cycles of Triassic climate change: a new ?18O reccord from conodont apatite	Earth and Planetary Science Letters	415
12610	2003229	GDJ35		246.37	246.7	246.7	GTS 2020			Triassic	245	Middle Triassic (Anisian 244.6 Ma)	Anisian				China	Guandao II Section		25.61	106.63	10.8	97.01		Tropical/Subtropical	Conodont	Ns. P1 + Ramif.	apatite						20.7	22,6		19.8		-1.08	0.382368	0.314713	0.314713	-0.765287	26.7864	26.7864	28.1145	Lethally Hot Temperatures During the Early Triassic Greenhouse	Science	338
12611	2003230	BC12		246.38	246.7	246.7	GTS 2020			Triassic	245	Middle Triassic (Anisian 244.6 Ma)	Anisian				China	Bianyang Section-hill outcrop		25.64	106.62	10.81	96.98		Tropical/Subtropical	Conodont	Ramiform	apatite						19.6	22,6		18.7		-1.08	0.382548	0.31496	0.31496	-0.76504	31.4284	31.4284	32.7575	Lethally Hot Temperatures During the Early Triassic Greenhouse	Science	338
12612	2003231	BC12B		246.42	246.7	246.7	GTS 2020			Triassic	245	Middle Triassic (Anisian 244.6 Ma)	Anisian				China	Bianyang Section-hill outcrop		25.64	106.62	10.77	96.99		Tropical/Subtropical	Conodont	Ns. spp. P1	apatite						19.4	22,6		18.5		-1.08	0.381827	0.313969	0.313969	-0.766031	32.2724	32.2724	33.5973	Lethally Hot Temperatures During the Early Triassic Greenhouse	Science	338
12613	2003232	GDJ34		246.48	246.7	246.7	GTS 2020			Triassic	245	Middle Triassic (Anisian 244.6 Ma)	Anisian				China	Guandao II Section		25.61	106.63	10.69	97.03		Tropical/Subtropical	Conodont	Ramif.	apatite						21.6	22,6		20.7		-1.08	0.380391	0.311981	0.311981	-0.768019	22.9884	22.9884	24.305	Lethally Hot Temperatures During the Early Triassic Greenhouse	Science	338
12614	2003233	WTC12		246.51	246.7	246.7	GTS 2020			Triassic	245	Middle Triassic (Anisian 244.6 Ma)	Anisian				China	Wantuo outcrop		24.59	106.86	9.91	97.79		Tropical	Conodont	Ramif.	apatite						18.8	22,6		17.9		-1.08	0.366791	0.29232	0.29232	-0.78768	34.8044	34.8044	36.038	Lethally Hot Temperatures During the Early Triassic Greenhouse	Science	338
12615	2003234	BC12C		246.62	246.7	246.7	GTS 2020			Triassic	245	Middle Triassic (Anisian 244.6 Ma)	Anisian				China	Bianyang Section-hill outcrop		25.64	106.62	10.56	97.04		Tropical/Subtropical	Conodont	Ns. spp. P1	apatite						19.5	22,6		18.6		-1.08	0.378072	0.308738	0.308738	-0.771262	31.8504	31.8504	33.1533	Lethally Hot Temperatures During the Early Triassic Greenhouse	Science	338
12616	2003235	GD2-4		246.65	246.7	246.7	GTS 2020			Triassic	245	Middle Triassic (Anisian 244.6 Ma)	Anisian				China	Guandao II Section		25.61	106.63	10.51	97.08		Tropical/Subtropical	Conodont	Ramif.	apatite						20.1	22,6		19.2		-1.08	0.377185	0.307486	0.307486	-0.772514	29.3184	29.3184	30.616	Lethally Hot Temperatures During the Early Triassic Greenhouse	Science	338
12617	2003236	WTC09		246.65	246.7	246.7	GTS 2020			Triassic	245	Middle Triassic (Anisian 244.6 Ma)	Anisian				China	Wantuo outcrop		24.59	106.86	9.77	97.83		Tropical	Conodont	Ramif.	apatite						19.4	22,6		18.5		-1.08	0.364435	0.288747	0.288747	-0.791253	32.2724	32.2724	33.4909	Lethally Hot Temperatures During the Early Triassic Greenhouse	Science	338
12618	2003237	BY-D		246.7	249.8	249.8	GTS 2020			Triassic	250	Permo-Triassic Boundary (252 Ma)	Olenekian				China	Bianyang Section-hill outcrop		25.64	106.62	10.48	97.06		Tropical/Subtropical	Conodont	Ns. spp. P1	apatite						19.1	22,6		18.2		-1.08	0.376655	0.306735	0.306735	-0.773265	33.5384	33.5384	34.8328	Lethally Hot Temperatures During the Early Triassic Greenhouse	Science	338
12619	2003238	BC-07		246.74	249.8	249.8	GTS 2020			Triassic	250	Permo-Triassic Boundary (252 Ma)	Olenekian				China	Bianyang Section-hill outcrop		25.64	106.62	10.44	97.07		Tropical/Subtropical	Conodont	Ns. P1 + Ramif	apatite						18.8	22,6		17.9		-1.08	0.375949	0.305731	0.305731	-0.774269	34.8044	34.8044	36.0946	Lethally Hot Temperatures During the Early Triassic Greenhouse	Science	338
12620	2003239	ZDCY2		246.75	249.8	249.8	GTS 2020			Triassic	250	Permo-Triassic Boundary (252 Ma)	Olenekian				China	Zuodeng II		23.45	106.99	8.79	98.59		Tropical	Conodont	Ramif.	apatite						19.7	22,6		18.8		-1.08	0.34878	0.263524	0.263524	-0.816476	31.0064	31.0064	32.1185	Lethally Hot Temperatures During the Early Triassic Greenhouse	Science	338
12621	2003240	BC-06		246.77	249.8	249.8	GTS 2020			Triassic	250	Permo-Triassic Boundary (252 Ma)	Olenekian				China	Bianyang Section-hill outcrop		25.64	106.62	7.66256	97.7132		Tropical	Conodont	Ns. P1 + Ramif	apatite						18.8	22,6		17.9		-1.08	0.332887	0.234494	0.234494	-0.845506	34.8044	34.8044	35.794	Lethally Hot Temperatures During the Early Triassic Greenhouse	Science	338
12622	2003241	GDJ33		246.78	249.8	249.8	GTS 2020			Triassic	250	Permo-Triassic Boundary (252 Ma)	Olenekian				China	Guandao II Section		25.61	106.63	10.39	97.11		Tropical/Subtropical	Conodont	Ns. homeri P1	apatite						21.3	22,6		20.4		-1.08	0.37507	0.304475	0.304475	-0.775525	24.2544	24.2544	25.5393	Lethally Hot Temperatures During the Early Triassic Greenhouse	Science	338
12623	2003242	GDJ33		246.78	249.8	249.8	GTS 2020			Triassic	250	Permo-Triassic Boundary (252 Ma)	Olenekian				China	Guandao II Section		25.61	106.63	10.39	97.11		Tropical/Subtropical	Conodont	Ns. spathi P1	apatite						21.3	22,6		20.4		-1.08	0.37507	0.304475	0.304475	-0.775525	24.2544	24.2544	25.5393	Lethally Hot Temperatures During the Early Triassic Greenhouse	Science	338
12624	2003243	GDJ33		246.78	249.8	249.8	GTS 2020			Triassic	250	Permo-Triassic Boundary (252 Ma)	Olenekian				China	Guandao II Section		25.61	106.63	10.39	97.11		Tropical/Subtropical	Conodont	Ng. spp. P1	apatite						21.6	22,6		20.7		-1.08	0.37507	0.304475	0.304475	-0.775525	22.9884	22.9884	24.2733	Lethally Hot Temperatures During the Early Triassic Greenhouse	Science	338
12625	2003244	BC-05		246.79	249.8	249.8	GTS 2020			Triassic	250	Permo-Triassic Boundary (252 Ma)	Olenekian				China	Bianyang Section-hill outcrop		25.64	106.62	10.4	97.08		Tropical/Subtropical	Conodont	Ns. ramiform	apatite						18.8	22,6		17.9		-1.08	0.375246	0.304726	0.304726	-0.775274	34.8044	34.8044	36.0903	Lethally Hot Temperatures During the Early Triassic Greenhouse	Science	338
12626	2003245	WTC08		246.81	249.8	249.8	GTS 2020			Triassic	250	Permo-Triassic Boundary (252 Ma)	Olenekian				China	Wantuo outcrop		24.59	106.86	9.62	97.86		Tropical	Conodont	Ramif.	apatite						19.5	22,6		18.6		-1.08	0.361942	0.284908	0.284908	-0.795092	31.8504	31.8504	33.0527	Lethally Hot Temperatures During the Early Triassic Greenhouse	Science	338
12627	2003246	ZDC58		246.81	249.8	249.8	GTS 2020			Triassic	250	Permo-Triassic Boundary (252 Ma)	Olenekian				China	Zuodeng II		23.45	106.99	8.74	98.6		Tropical	Conodont	Ramif.	apatite						18.6	22,6		17.7		-1.08	0.348024	0.262231	0.262231	-0.817769	35.6484	35.6484	36.755	Lethally Hot Temperatures During the Early Triassic Greenhouse	Science	338
12628	2003247	ZDC34		246.81	249.8	249.8	GTS 2020			Triassic	250	Permo-Triassic Boundary (252 Ma)	Olenekian				China	Zuodeng I		23.45	106.99	8.74	98.6		Tropical	Conodont	ramiform	apatite						18.8	22,6		17.9		-1.08	0.348024	0.262231	0.262231	-0.817769	34.8044	34.8044	35.911	Lethally Hot Temperatures During the Early Triassic Greenhouse	Science	338
12629	2003248	BC-04		246.82	249.8	249.8	GTS 2020			Triassic	250	Permo-Triassic Boundary (252 Ma)	Olenekian				China	Bianyang Section-hill outcrop		25.64	106.62	10.37	97.09		Tropical/Subtropical	Conodont	Ns. ramiform	apatite						18.5	22,6		17.6		-1.08	0.374719	0.303972	0.303972	-0.776028	36.0704	36.0704	37.3532	Lethally Hot Temperatures During the Early Triassic Greenhouse	Science	338
12630	2003249	BY-Y2		246.84	249.8	249.8	GTS 2020			Triassic	250	Permo-Triassic Boundary (252 Ma)	Olenekian				China	Bianyang Section-hill outcrop		25.64	106.62	10.35	97.09		Tropical/Subtropical	Conodont	Ns. P1 + Ramif	apatite						19.1	22,6		18.2		-1.08	0.374369	0.303468	0.303468	-0.776532	33.5384	33.5384	34.819	Lethally Hot Temperatures During the Early Triassic Greenhouse	Science	338
12631	2003250	WTC07		246.86	249.8	249.8	GTS 2020			Triassic	250	Permo-Triassic Boundary (252 Ma)	Olenekian				China	Wantuo outcrop		24.59	106.86	9.57	97.87		Tropical	Conodont	Ns. spp. P1	apatite						18.9	22,6		18		-1.08	0.361118	0.283626	0.283626	-0.796374	34.3824	34.3824	35.5793	Lethally Hot Temperatures During the Early Triassic Greenhouse	Science	338
12632	2003251	WTC07		246.86	249.8	249.8	GTS 2020			Triassic	250	Permo-Triassic Boundary (252 Ma)	Olenekian				China	Wantuo outcrop		24.59	106.86	9.57	97.87		Tropical	Conodont	Ns. spathi P1	apatite						18.9	22,6		18		-1.08	0.361118	0.283626	0.283626	-0.796374	34.3824	34.3824	35.5793	Lethally Hot Temperatures During the Early Triassic Greenhouse	Science	338
12633	2003252	BY-Y1		246.87	249.8	249.8	GTS 2020			Triassic	250	Permo-Triassic Boundary (252 Ma)	Olenekian				China	Bianyang Section-hill outcrop		25.64	106.62	10.32	97.1		Tropical/Subtropical	Conodont	Ramiform	apatite						19	22,6		18.1		-1.08	0.373844	0.302713	0.302713	-0.777287	33.9604	33.9604	35.2378	Lethally Hot Temperatures During the Early Triassic Greenhouse	Science	338
12634	2003253	WTC06		246.91	249.8	249.8	GTS 2020			Triassic	250	Permo-Triassic Boundary (252 Ma)	Olenekian				China	Wantuo outcrop		24.59	106.86	9.53	97.89		Tropical	Conodont	Ramif.	apatite						19.1	22,6		18.2		-1.08	0.360462	0.282599	0.282599	-0.797401	33.5384	33.5384	34.731	Lethally Hot Temperatures During the Early Triassic Greenhouse	Science	338
12635	2003254	ZDC57		246.91	249.8	249.8	GTS 2020			Triassic	250	Permo-Triassic Boundary (252 Ma)	Olenekian				China	Zuodeng II		23.45	106.99	8.64	98.62		Tropical	Conodont	Ns. ramiform	apatite						18.6	22,6		17.7		-1.08	0.346526	0.259647	0.259647	-0.820353	35.6484	35.6484	36.7441	Lethally Hot Temperatures During the Early Triassic Greenhouse	Science	338
12636	2003614	AZ7		246.91	249.8	249.8	GTS 2020			Triassic	250	Permo-Triassic Boundary (252 Ma)	Olenekian	Monte Facito			Italy	Capelluzo	Lagonegro	40.13	15.78	-0.81	22.91		Tropical	Conodont	Ns. homeri	apatite						18.1		-0,6	17.5		-1.08	0.315394	0.111786	0.111786	-0.968214	36.4924	36.4924	36.9641	Long-term cycles of Triassic climate change: a new ?18O reccord from conodont apatite	Earth and Planetary Science Letters	415
12637	2003255	GDJ32		246.93	249.8	249.8	GTS 2020			Triassic	250	Permo-Triassic Boundary (252 Ma)	Olenekian				China	Guandao II Section		25.61	106.63	10.24	97.14		Tropical/Subtropical	Conodont	Ng. spp. P1	apatite						18.7	22,6		17.8		-1.08	0.372451	0.300694	0.300694	-0.779306	35.2264	35.2264	36.4953	Lethally Hot Temperatures During the Early Triassic Greenhouse	Science	338
12638	2003256	BY-B		246.95	249.8	249.8	GTS 2020			Triassic	250	Permo-Triassic Boundary (252 Ma)	Olenekian				China	Bianyang Section-hill outcrop		25.64	106.62	10.24	97.12		Tropical/Subtropical	Conodont	Ns. spp. P1	apatite						18.7	22,6		17.8		-1.08	0.372451	0.300694	0.300694	-0.779306	35.2264	35.2264	36.4953	Lethally Hot Temperatures During the Early Triassic Greenhouse	Science	338
12639	2003257	BY-B		246.95	249.8	249.8	GTS 2020			Triassic	250	Permo-Triassic Boundary (252 Ma)	Olenekian				China	Bianyang Section-hill outcrop		25.64	106.62	10.24	97.12		Tropical/Subtropical	Conodont	Ramiform	apatite						18.6	22,6		17.7		-1.08	0.372451	0.300694	0.300694	-0.779306	35.6484	35.6484	36.9173	Lethally Hot Temperatures During the Early Triassic Greenhouse	Science	338
12640	2003258	WTC05		246.97	249.8	249.8	GTS 2020			Triassic	250	Permo-Triassic Boundary (252 Ma)	Olenekian				China	Wantuo outcrop		24.59	106.86	9.48	97.9		Tropical	Conodont	Ns. spp. P1	apatite						18.6	22,6		17.7		-1.08	0.359645	0.281315	0.281315	-0.798685	35.6484	35.6484	36.8356	Lethally Hot Temperatures During the Early Triassic Greenhouse	Science	338
12641	2003259	WTC05		247.02	249.8	249.8	GTS 2020			Triassic	250	Permo-Triassic Boundary (252 Ma)	Olenekian				China	Wantuo outcrop		24.59	106.86	9.43	97.91		Tropical	Conodont	Ns. spp. P1	apatite						19	22,6		18.1		-1.08	0.358832	0.28003	0.28003	-0.79997	33.9604	33.9604	35.1421	Lethally Hot Temperatures During the Early Triassic Greenhouse	Science	338
12642	2003260	ZDC56		247.02	249.8	249.8	GTS 2020			Triassic	250	Permo-Triassic Boundary (252 Ma)	Olenekian				China	Zuodeng II		23.45	106.99	6.06005	99.2544		Tropical	Conodont	Ramiform	apatite						18.5	22,6		17.6		-1.08	0.315152	0.194754	0.194754	-0.885246	36.0704	36.0704	36.8923	Lethally Hot Temperatures During the Early Triassic Greenhouse	Science	338
12643	2003261	BC-01		247.02	249.8	249.8	GTS 2020			Triassic	250	Permo-Triassic Boundary (252 Ma)	Olenekian				China	Bianyang Section-hill outcrop		25.64	106.62	10.18	97.13		Tropical/Subtropical	Conodont	Ns. P1 + Ramif	apatite						18.7	22,6		17.8		-1.08	0.371411	0.299177	0.299177	-0.780823	35.2264	35.2264	36.4889	Lethally Hot Temperatures During the Early Triassic Greenhouse	Science	338
12644	2003262	GDJ31		247.06	249.8	249.8	GTS 2020			Triassic	250	Permo-Triassic Boundary (252 Ma)	Olenekian				China	Guandao II Section		25.61	106.63	10.14	97.17		Tropical/Subtropical	Conodont	Ng. spp. P1	apatite						20.3	22,6		19.4		-1.08	0.37072	0.298164	0.298164	-0.781836	28.4744	28.4744	29.7327	Lethally Hot Temperatures During the Early Triassic Greenhouse	Science	338
12645	2003263	WTC03		247.07	249.8	249.8	GTS 2020			Triassic	250	Permo-Triassic Boundary (252 Ma)	Olenekian				China	Wantuo outcrop		24.59	106.86	9.38	97.92		Tropical	Conodont	Ns. spp. P1	apatite						18.5	22,6		17.6		-1.08	0.358022	0.278744	0.278744	-0.801256	36.0704	36.0704	37.2467	Lethally Hot Temperatures During the Early Triassic Greenhouse	Science	338
12646	2003264	WTC02		247.13	249.8	249.8	GTS 2020			Triassic	250	Permo-Triassic Boundary (252 Ma)	Olenekian				China	Wantuo outcrop		24.59	106.86	9.33	97.93		Tropical	Conodont	Ns. spp. P1	apatite						18.6	22,6		17.7		-1.08	0.357217	0.277458	0.277458	-0.802542	35.6484	35.6484	36.8193	Lethally Hot Temperatures During the Early Triassic Greenhouse	Science	338
12647	2003265	WTC01		247.13	249.8	249.8	GTS 2020			Triassic	250	Permo-Triassic Boundary (252 Ma)	Olenekian				China	Wantuo outcrop		24.59	106.86	9.33	97.93		Tropical	Conodont	Ns. spp. P1	apatite						18.5	22,6		17.6		-1.08	0.357217	0.277458	0.277458	-0.802542	36.0704	36.0704	37.2413	Lethally Hot Temperatures During the Early Triassic Greenhouse	Science	338
12648	2003266	ZDC55		247.13	249.8	249.8	GTS 2020			Triassic	250	Permo-Triassic Boundary (252 Ma)	Olenekian				China	Zuodeng II		23.45	106.99	8.45	98.67		Tropical	Conodont	Ns. ramiform	apatite						18.8	22,6		17.9		-1.08	0.343729	0.254739	0.254739	-0.825261	34.8044	34.8044	35.8794	Lethally Hot Temperatures During the Early Triassic Greenhouse	Science	338
12649	2003267	GD2-3		247.23	249.8	249.8	GTS 2020			Triassic	250	Permo-Triassic Boundary (252 Ma)	Olenekian				China	Guandao II Section		25.61	106.63	9.97	97.2		Tropical	Conodont	Ns. P1 + Ramif.	apatite						20.8	22,6		19.9		-1.08	0.367809	0.293848	0.293848	-0.786152	26.3644	26.3644	27.6044	Lethally Hot Temperatures During the Early Triassic Greenhouse	Science	338
12650	2003268	ZDC54R		247.23	249.8	249.8	GTS 2020			Triassic	250	Permo-Triassic Boundary (252 Ma)	Olenekian				China	Zuodeng II		23.45	106.99	8.36	98.69		Tropical	Conodont	Ns. ramiform	apatite						19	22,6		18.1		-1.08	0.342427	0.252415	0.252415	-0.827585	33.9604	33.9604	35.0256	Lethally Hot Temperatures During the Early Triassic Greenhouse	Science	338
12651	2003269	JRC57		247.23	249.8	249.8	GTS 2020			Triassic	250	Permo-Triassic Boundary (252 Ma)	Olenekian				China	Jiarong sections		25.9	106.55	7.83953	97.5107		Tropical	Conodont	ramiform	apatite						18.1	22,6		17.2		-1.08	0.335213	0.239022	0.239022	-0.840978	37.7584	37.7584	38.7671	Lethally Hot Temperatures During the Early Triassic Greenhouse	Science	338
12652	2003270	GDJ30		247.31	249.8	249.8	GTS 2020			Triassic	250	Permo-Triassic Boundary (252 Ma)	Olenekian				China	Guandao II Section		25.61	106.63	9.89	97.22		Tropical	Conodont	Ns. spp. P1	apatite						20.5	22,6		19.6		-1.08	0.366453	0.29181	0.29181	-0.78819	27.6304	27.6304	28.8618	Lethally Hot Temperatures During the Early Triassic Greenhouse	Science	338
12653	2003271	GDJ30		247.31	249.8	249.8	GTS 2020			Triassic	250	Permo-Triassic Boundary (252 Ma)	Olenekian				China	Guandao II Section		25.61	106.63	9.89	97.22		Tropical	Conodont	Ramif.	apatite						20.7	22,6		19.8		-1.08	0.366453	0.29181	0.29181	-0.78819	26.7864	26.7864	28.0178	Lethally Hot Temperatures During the Early Triassic Greenhouse	Science	338
12654	2003272	GD2-22		247.43	249.8	249.8	GTS 2020			Triassic	250	Permo-Triassic Boundary (252 Ma)	Olenekian				China	Guandao II Section		25.61	106.63	9.79	97.25		Tropical	Conodont	Ns. spp. P1	apatite						20.6	22,6		19.7		-1.08	0.36477	0.289258	0.289258	-0.790742	27.2084	27.2084	28.4291	Lethally Hot Temperatures During the Early Triassic Greenhouse	Science	338
12655	2003273	GD2-22		247.43	249.8	249.8	GTS 2020			Triassic	250	Permo-Triassic Boundary (252 Ma)	Olenekian				China	Guandao II Section		25.61	106.63	9.79	97.25		Tropical	Conodont	Ramif.	apatite						20.6	22,6		19.7		-1.08	0.36477	0.289258	0.289258	-0.790742	27.2084	27.2084	28.4291	Lethally Hot Temperatures During the Early Triassic Greenhouse	Science	338
12656	2003615	AZ10		247.45	249.8	249.8	GTS 2020			Triassic	250	Permo-Triassic Boundary (252 Ma)	Olenekian	Monte Facito			Italy	Capelluzo	Lagonegro	40.13	15.78	-0.9	23.01		Tropical	Conodont	Ns. Homeri, Ns. triangularis	apatite						18.5		-0,6	17.9		-1.08	0.314421	0.112143	0.112143	-0.967857	34.8044	34.8044	35.2776	Long-term cycles of Triassic climate change: a new ?18O reccord from conodont apatite	Earth and Planetary Science Letters	415
12657	2003274	GD-J24b		247.46	249.8	249.8	GTS 2020			Triassic	250	Permo-Triassic Boundary (252 Ma)	Olenekian				China	Guandao II Section		25.61	106.63	9.77	97.25		Tropical	Conodont	Ns. spp. P1	apatite						19.6	22,6		18.7		-1.08	0.364435	0.288747	0.288747	-0.791253	31.4284	31.4284	32.6469	Lethally Hot Temperatures During the Early Triassic Greenhouse	Science	338
12658	2003275	GD-J24b		247.46	249.8	249.8	GTS 2020			Triassic	250	Permo-Triassic Boundary (252 Ma)	Olenekian				China	Guandao II Section		25.61	106.63	9.77	97.25		Tropical	Conodont	Ramif.	apatite						20.5	22,6		19.6		-1.08	0.364435	0.288747	0.288747	-0.791253	27.6304	27.6304	28.8489	Lethally Hot Temperatures During the Early Triassic Greenhouse	Science	338
12659	2003276	GD-J24a		247.46	249.8	249.8	GTS 2020			Triassic	250	Permo-Triassic Boundary (252 Ma)	Olenekian				China	Guandao II Section		25.61	106.63	9.76	97.25		Tropical	Conodont	Ramif.	apatite						19.7	22,6		18.8		-1.08	0.364268	0.288492	0.288492	-0.791508	31.0064	31.0064	32.2238	Lethally Hot Temperatures During the Early Triassic Greenhouse	Science	338
12660	2003277	ZDC53		247.55	249.8	249.8	GTS 2020			Triassic	250	Permo-Triassic Boundary (252 Ma)	Olenekian				China	Zuodeng II		23.45	106.99	8.07	98.77		Tropical	Conodont	Ns. ramiform	apatite						19.2	22,6		18.3		-1.08	0.338341	0.244941	0.244941	-0.835059	33.1164	33.1164	34.1501	Lethally Hot Temperatures During the Early Triassic Greenhouse	Science	338
12661	2003278	GD-J01		247.6	249.8	249.8	GTS 2020			Triassic	250	Permo-Triassic Boundary (252 Ma)	Olenekian				China	Guandao II Section		25.61	106.63	9.63	97.28		Tropical	Conodont	Ns. spp. P1	apatite						18.2	22,6		17.3		-1.08	0.362107	0.285164	0.285164	-0.794836	37.3364	37.3364	38.5398	Lethally Hot Temperatures During the Early Triassic Greenhouse	Science	338
12662	2003279	GD-J6		247.62	249.8	249.8	GTS 2020			Triassic	250	Permo-Triassic Boundary (252 Ma)	Olenekian				China	Guandao II Section		25.61	106.63	9.62	97.29		Tropical	Conodont	Ns. spp. P2	apatite						19.7	22,6		18.8		-1.08	0.361942	0.284908	0.284908	-0.795092	31.0064	31.0064	32.2087	Lethally Hot Temperatures During the Early Triassic Greenhouse	Science	338
12663	2003280	GD-J6		247.62	249.8	249.8	GTS 2020			Triassic	250	Permo-Triassic Boundary (252 Ma)	Olenekian				China	Guandao II Section		25.61	106.63	9.62	97.29		Tropical	Conodont	Ramif.	apatite						20.2	22,6		19.3		-1.08	0.361942	0.284908	0.284908	-0.795092	28.8964	28.8964	30.0987	Lethally Hot Temperatures During the Early Triassic Greenhouse	Science	338
12664	2003281	GD2-1		247.62	249.8	249.8	GTS 2020			Triassic	250	Permo-Triassic Boundary (252 Ma)	Olenekian				China	Guandao II Section		25.61	106.63	9.62	97.29		Tropical	Conodont	Ns. P1 + Ramif.	apatite						20.4	22,6		19.5		-1.08	0.361942	0.284908	0.284908	-0.795092	28.0524	28.0524	29.2547	Lethally Hot Temperatures During the Early Triassic Greenhouse	Science	338
12665	2003282	GD-J2		247.66	249.8	249.8	GTS 2020			Triassic	250	Permo-Triassic Boundary (252 Ma)	Olenekian				China	Guandao II Section		25.61	106.63	9.58	97.3		Tropical	Conodont	Ns. P1 + Ramif.	apatite						19.8	22,6		18.9		-1.08	0.361282	0.283882	0.283882	-0.796118	30.5844	30.5844	31.7824	Lethally Hot Temperatures During the Early Triassic Greenhouse	Science	338
12666	2003283	ZDC32		247.66	249.8	249.8	GTS 2020			Triassic	250	Permo-Triassic Boundary (252 Ma)	Olenekian				China	Zuodeng I		23.45	106.99	7.97	98.79		Tropical	Conodont	Ng. spp. P1	apatite						19.1	22,6		18.2		-1.08	0.33697	0.24237	0.24237	-0.83763	33.5384	33.5384	34.5612	Lethally Hot Temperatures During the Early Triassic Greenhouse	Science	338
12667	2003284	JRC51		247.66	249.8	249.8	GTS 2020			Triassic	250	Permo-Triassic Boundary (252 Ma)	Olenekian				China	Jiarong sections		25.9	106.55	9.78	97.07		Tropical	Conodont	ramiform	apatite						18.5	22,6		17.6		-1.08	0.364602	0.289003	0.289003	-0.790997	36.0704	36.0704	37.29	Lethally Hot Temperatures During the Early Triassic Greenhouse	Science	338
12668	2003285	ZDC52		247.77	249.8	249.8	GTS 2020			Triassic	250	Permo-Triassic Boundary (252 Ma)	Olenekian				China	Zuodeng II		23.45	106.99	7.88	98.81		Tropical	Conodont	Ns. ramiform	apatite						18.9	22,6		18		-1.08	0.335754	0.24006	0.24006	-0.83994	34.3824	34.3824	35.3955	Lethally Hot Temperatures During the Early Triassic Greenhouse	Science	338
12669	2003286	JB11		247.87	249.8	249.8	GTS 2020			Triassic	250	Permo-Triassic Boundary (252 Ma)	Olenekian				China	Jiarong sections		25.9	106.55	9.58	97.11		Tropical	Conodont	ramiform	apatite						17.8	22,6		16.9		-1.08	0.361282	0.283882	0.283882	-0.796118	39.0244	39.0244	40.2224	Lethally Hot Temperatures During the Early Triassic Greenhouse	Science	338
12670	2003287	ZDC51		247.98	249.8	249.8	GTS 2020			Triassic	250	Permo-Triassic Boundary (252 Ma)	Olenekian				China	Zuodeng II		23.45	106.99	7.68	98.86		Tropical	Conodont	Ns. ramiform	apatite						18.8	22,6		17.9		-1.08	0.333113	0.234939	0.234939	-0.845061	34.8044	34.8044	35.7958	Lethally Hot Temperatures During the Early Triassic Greenhouse	Science	338
12671	2003288	ZDC31		247.98	249.8	249.8	GTS 2020			Triassic	250	Permo-Triassic Boundary (252 Ma)	Olenekian				China	Zuodeng I		23.45	106.99	7.68	98.86		Tropical	Conodont	Ns. spp. P1	apatite						18.8	22,6		17.9		-1.08	0.333113	0.234939	0.234939	-0.845061	34.8044	34.8044	35.7958	Lethally Hot Temperatures During the Early Triassic Greenhouse	Science	338
12672	2003289	JB17		247.98	249.8	249.8	GTS 2020			Triassic	250	Permo-Triassic Boundary (252 Ma)	Olenekian				China	Jiarong sections		25.9	106.55	9.49	97.14		Tropical	Conodont	Ns. P1 + Ramif.	apatite						17.8	22,6		16.9		-1.08	0.359808	0.281572	0.281572	-0.798428	39.0244	39.0244	40.2126	Lethally Hot Temperatures During the Early Triassic Greenhouse	Science	338
12673	2003290	ZDC31		248.08	249.8	249.8	GTS 2020			Triassic	250	Permo-Triassic Boundary (252 Ma)	Olenekian				China	Zuodeng I		23.45	106.99	7.59	98.88		Tropical	Conodont	ramiform	apatite						18.7	22,6		17.8		-1.08	0.331953	0.232642	0.232642	-0.847358	35.2264	35.2264	36.2082	Lethally Hot Temperatures During the Early Triassic Greenhouse	Science	338
12674	2003291	LRC07		248.3	249.8	249.8	GTS 2020			Triassic	250	Permo-Triassic Boundary (252 Ma)	Olenekian				China	Jinya sections		24.61	106.88	8.29	98.19		Tropical	Conodont	Ns. spp. P1	apatite						18.8	22,6		17.9		-1.08	0.341426	0.250609	0.250609	-0.829391	34.8044	34.8044	35.862	Lethally Hot Temperatures During the Early Triassic Greenhouse	Science	338
12675	2003292	ZDC50		248.3	249.8	249.8	GTS 2020			Triassic	250	Permo-Triassic Boundary (252 Ma)	Olenekian				China	Zuodeng II		23.45	106.99	7.4	98.93		Tropical	Conodont	Ns.spp. P1	apatite						18.2	22,6		17.3		-1.08	0.329562	0.227811	0.227811	-0.852189	37.3364	37.3364	38.2978	Lethally Hot Temperatures During the Early Triassic Greenhouse	Science	338
12676	2003293	LRC05		248.4	249.8	249.8	GTS 2020			Triassic	250	Permo-Triassic Boundary (252 Ma)	Olenekian				China	Jinya sections		24.61	106.88	8.2	98.21		Tropical	Conodont	Ramif.	apatite						17.9	22,6		17		-1.08	0.340152	0.248289	0.248289	-0.831711	38.6024	38.6024	39.6502	Lethally Hot Temperatures During the Early Triassic Greenhouse	Science	338
12677	2003294	ZDC49		248.4	249.8	249.8	GTS 2020			Triassic	250	Permo-Triassic Boundary (252 Ma)	Olenekian				China	Zuodeng II		23.45	106.99	7.3	98.95		Tropical	Conodont	Parach.spp.	apatite						18.5	22,6		17.6		-1.08	0.328335	0.225278	0.225278	-0.854722	36.0704	36.0704	37.0211	Lethally Hot Temperatures During the Early Triassic Greenhouse	Science	338
12678	2003295	LRC03		248.46	249.8	249.8	GTS 2020			Triassic	250	Permo-Triassic Boundary (252 Ma)	Olenekian				China	Jinya sections		24.61	106.88	8.15	98.22		Tropical	Conodont	Ramif./Parach. sp?	apatite						17.9	22,6		17		-1.08	0.339451	0.247001	0.247001	-0.832999	38.6024	38.6024	39.6447	Lethally Hot Temperatures During the Early Triassic Greenhouse	Science	338
12679	2003296	ZDC47		248.56	249.8	249.8	GTS 2020			Triassic	250	Permo-Triassic Boundary (252 Ma)	Olenekian				China	Zuodeng II		23.45	106.99	7.16	98.99		Tropical	Conodont	Ns. ramiform	apatite						18.7	22,6		17.8		-1.08	0.326657	0.221747	0.221747	-0.858253	35.2264	35.2264	36.1622	Lethally Hot Temperatures During the Early Triassic Greenhouse	Science	338
12680	2003297	ZDC48		248.56	249.8	249.8	GTS 2020			Triassic	250	Permo-Triassic Boundary (252 Ma)	Olenekian				China	Zuodeng II		23.45	106.99	7.16	98.99		Tropical	Conodont	Parach.spp.	apatite						18.6	22,6		17.7		-1.08	0.326657	0.221747	0.221747	-0.858253	35.6484	35.6484	36.5842	Lethally Hot Temperatures During the Early Triassic Greenhouse	Science	338
12681	2003298	LRC02		248.62	249.8	249.8	GTS 2020			Triassic	250	Permo-Triassic Boundary (252 Ma)	Olenekian				China	Jinya sections		24.61	106.88	8	98.26		Tropical	Conodont	Ramif.	apatite						17.8	22,6		16.9		-1.08	0.337379	0.243141	0.243141	-0.836859	39.0244	39.0244	40.0505	Lethally Hot Temperatures During the Early Triassic Greenhouse	Science	338
12682	2003299	JB08		248.62	249.8	249.8	GTS 2020			Triassic	250	Permo-Triassic Boundary (252 Ma)	Olenekian				China	Jiarong sections		25.9	106.55	8.9	97.27		Tropical	Conodont	Parach. spp.	apatite						17.6	22,6		16.7		-1.08	0.350459	0.266366	0.266366	-0.813634	39.8684	39.8684	40.9925	Lethally Hot Temperatures During the Early Triassic Greenhouse	Science	338
12683	2003300	JB06		248.62	249.8	249.8	GTS 2020			Triassic	250	Permo-Triassic Boundary (252 Ma)	Olenekian				China	Jiarong sections		25.9	106.55	8.9	97.27		Tropical	Conodont	Parach. spp.	apatite						17.3	22,6		16.4		-1.08	0.350459	0.266366	0.266366	-0.813634	41.1344	41.1344	42.2585	Lethally Hot Temperatures During the Early Triassic Greenhouse	Science	338
12684	2003301	LRC01		248.72	249.8	249.8	GTS 2020			Triassic	250	Permo-Triassic Boundary (252 Ma)	Olenekian				China	Jinya sections		24.61	106.88	7.91	98.28		Tropical	Conodont	Ramif.	apatite						19.1	22,6		18.2		-1.08	0.336158	0.240829	0.240829	-0.839171	33.5384	33.5384	34.5547	Lethally Hot Temperatures During the Early Triassic Greenhouse	Science	338
12685	2003302	ZDC46		248.97	249.8	249.8	GTS 2020			Triassic	250	Permo-Triassic Boundary (252 Ma)	Olenekian				China	Zuodeng II		23.45	106.99	6.8	99.08		Tropical	Conodont	Ns. ramiform	apatite						18.7	22,6		17.8		-1.08	0.322556	0.212751	0.212751	-0.867249	35.2264	35.2264	36.1242	Lethally Hot Temperatures During the Early Triassic Greenhouse	Science	338
12686	2003303	JRC27		249.36	249.8	249.8	GTS 2020			Triassic	250	Permo-Triassic Boundary (252 Ma)	Olenekian				China	Jiarong sections		25.9	106.55	8.23	97.42		Tropical	Conodont	ramiform	apatite						17.5	22,6		16.6		-1.08	0.340575	0.249062	0.249062	-0.830938	40.2904	40.2904	41.3414	Lethally Hot Temperatures During the Early Triassic Greenhouse	Science	338
12687	2003304	ZDC30		249.58	249.8	249.8	GTS 2020			Triassic	250	Permo-Triassic Boundary (252 Ma)	Olenekian				China	Zuodeng I		25.9	106.55	8.03	97.47		Tropical	Conodont	Ns. spp. P1	apatite						18.5	22,6		17.6		-1.08	0.33779	0.243912	0.243912	-0.836088	36.0704	36.0704	37.0997	Lethally Hot Temperatures During the Early Triassic Greenhouse	Science	338
12688	2003305	ZDC45		249.6	249.8	249.8	GTS 2020			Triassic	250	Permo-Triassic Boundary (252 Ma)	Olenekian				China	Zuodeng II		23.45	106.99	6.23	99.22		Tropical	Conodont	Ns. ramiform	apatite						18.6	22,6		17.7		-1.08	0.316724	0.198819	0.198819	-0.881181	35.6484	35.6484	36.4874	Lethally Hot Temperatures During the Early Triassic Greenhouse	Science	338
12689	2003306	ZDC B		249.68	249.8	249.8	GTS 2020			Triassic	250	Permo-Triassic Boundary (252 Ma)	Olenekian				China	Zuodeng II		23.45	106.99	6.16	99.23		Tropical	Conodont	Ns.spp. P1	apatite						19.2	22,6		18.3		-1.08	0.316067	0.197139	0.197139	-0.882861	33.1164	33.1164	33.9483	Lethally Hot Temperatures During the Early Triassic Greenhouse	Science	338
12690	2003307	ZDC B		249.68	249.8	249.8	GTS 2020			Triassic	250	Permo-Triassic Boundary (252 Ma)	Olenekian				China	Zuodeng II		23.45	106.99	6.16	99.23		Tropical	Conodont	Platyvillosus P1	apatite						18.5	22,6		17.6		-1.08	0.316067	0.197139	0.197139	-0.882861	36.0704	36.0704	36.9023	Lethally Hot Temperatures During the Early Triassic Greenhouse	Science	338
12691	2003308	ZDC B		249.68	249.8	249.8	GTS 2020			Triassic	250	Permo-Triassic Boundary (252 Ma)	Olenekian				China	Zuodeng II		23.45	106.99	6.16	99.23		Tropical	Conodont	ramiform	apatite						18.9	22,6		18		-1.08	0.316067	0.197139	0.197139	-0.882861	34.3824	34.3824	35.2143	Lethally Hot Temperatures During the Early Triassic Greenhouse	Science	338
12692	2003309	ZDC29		249.68	249.8	249.8	GTS 2020			Triassic	250	Permo-Triassic Boundary (252 Ma)	Olenekian				China	Zuodeng I		23.45	106.99	6.16	99.23		Tropical	Conodont	Ns. P1 + Ramif	apatite						18.9	22,6		18		-1.08	0.316067	0.197139	0.197139	-0.882861	34.3824	34.3824	35.2143	Lethally Hot Temperatures During the Early Triassic Greenhouse	Science	338
12693	2003310	ZDC24		249.68	249.8	249.8	GTS 2020			Triassic	250	Permo-Triassic Boundary (252 Ma)	Olenekian				China	Zuodeng I		23.45	106.99	6.16	99.23		Tropical	Conodont	Ng. ramiform	apatite						18.3	22,6		17.4		-1.08	0.316067	0.197139	0.197139	-0.882861	36.9144	36.9144	37.7463	Lethally Hot Temperatures During the Early Triassic Greenhouse	Science	338
12694	2003311	ZDC44		249.74	249.8	249.8	GTS 2020			Triassic	250	Permo-Triassic Boundary (252 Ma)	Olenekian				China	Zuodeng II		23.45	106.99	6.11	99.24		Tropical	Conodont	Ns.spp. P1	apatite						19.5	22,6		18.6		-1.08	0.315606	0.195944	0.195944	-0.884056	31.8504	31.8504	32.6773	Lethally Hot Temperatures During the Early Triassic Greenhouse	Science	338
12695	2003312	ZDC44		249.74	249.8	249.8	GTS 2020			Triassic	250	Permo-Triassic Boundary (252 Ma)	Olenekian				China	Zuodeng II		23.45	106.99	6.11	99.24		Tropical	Conodont	Platyvillosus P1	apatite						18.7	22,6		17.8		-1.08	0.315606	0.195944	0.195944	-0.884056	35.2264	35.2264	36.0533	Lethally Hot Temperatures During the Early Triassic Greenhouse	Science	338
12696	2003313	ZDC44		249.74	249.8	249.8	GTS 2020			Triassic	250	Permo-Triassic Boundary (252 Ma)	Olenekian				China	Zuodeng II		23.45	106.99	6.11	99.24		Tropical	Conodont	ramiform	apatite						20.5	22,6		19.6		-1.08	0.315606	0.195944	0.195944	-0.884056	27.6304	27.6304	28.4573	Lethally Hot Temperatures During the Early Triassic Greenhouse	Science	338
12697	2003314	ZDC A		249.89	251.9	251.9	GTS 2020			Triassic	250	Permo-Triassic Boundary (252 Ma)	Induan				China	Zuodeng II		23.45	106.99	6.06	99.25		Tropical	Conodont	Ns. spp. P1	apatite						19	22,6		18.1		-1.08	0.315151	0.194753	0.194753	-0.885247	33.9604	33.9604	34.7823	Lethally Hot Temperatures During the Early Triassic Greenhouse	Science	338
12698	2003315	ZDC A		250.08	251.9	251.9	GTS 2020			Triassic	250	Permo-Triassic Boundary (252 Ma)	Induan				China	Zuodeng II		23.45	106.99	5.78	99.32		Tropical	Conodont	ramiform	apatite						19	22,6		18.1		-1.08	0.312734	0.188162	0.188162	-0.891838	33.9604	33.9604	34.7544	Lethally Hot Temperatures During the Early Triassic Greenhouse	Science	338
12699	2003316	BYC7-1		250.17	251.9	251.9	GTS 2020			Triassic	250	Permo-Triassic Boundary (252 Ma)	Induan				China	Bianyang Quarry outcrop		25.64	106.62	7.28	97.8		Tropical	Conodont	Ns. Pa + Ramif	apatite						19.4	22,6		18.5		-1.08	0.328093	0.224773	0.224773	-0.855227	32.2724	32.2724	33.2209	Lethally Hot Temperatures During the Early Triassic Greenhouse	Science	338
12700	2003317	ZDC43		250.27	251.9	251.9	GTS 2020			Triassic	250	Permo-Triassic Boundary (252 Ma)	Induan				China	Zuodeng II		23.45	106.99	5.59	99.37		Tropical	Conodont	Ns. ramiform	apatite						19	22,6		18.1		-1.08	0.311222	0.18377	0.18377	-0.89623	33.9604	33.9604	34.7359	Lethally Hot Temperatures During the Early Triassic Greenhouse	Science	338
12701	2003318	ZDC42		250.41	251.9	251.9	GTS 2020			Triassic	250	Permo-Triassic Boundary (252 Ma)	Induan				China	Zuodeng II		23.45	106.99	5.45	99.4		Tropical	Conodont	Ns. ramiform	apatite						18.9	22,6		18		-1.08	0.310175	0.180579	0.180579	-0.899421	34.3824	34.3824	35.1444	Lethally Hot Temperatures During the Early Triassic Greenhouse	Science	338
12702	2003319	GJR16		250.44	251.9	251.9	GTS 2020			Triassic	250	Permo-Triassic Boundary (252 Ma)	Induan				China	Jiarong sections		25.9	106.55	7.19	97.66		Tropical	Conodont	ramiform	apatite						18.3	22,6		17.4		-1.08	0.327013	0.222502	0.222502	-0.857498	36.9144	36.9144	37.8534	Lethally Hot Temperatures During the Early Triassic Greenhouse	Science	338
12703	2003137	Zl +940		250.44	251.9	251.9	GTS 2020			Triassic	250	Permo-Triassic Boundary (252 Ma)	Induan	Elikah Formation			Iran	Zal		38.73	45.58	1.35	38.24		Tropical	Conodont	Hindeodus sp. (P1) + indet. (ramiform)	apatite						17.4	21,7		17.4		-1.08	0.310144	0.114674	0.114674	-0.965326	36.9144	36.9144	37.3983	Palaeotethys seawater temperature rise and an intensified hydrogeological cycle following the end-Permian mass extinction	Gondwana Research	26
12704	2003138	Zl +845		250.57	251.9	251.9	GTS 2020			Triassic	250	Permo-Triassic Boundary (252 Ma)	Induan	Elikah Formation			Iran	Zal		38.73	45.58	1.28	38.27		Tropical	Conodont	Hindeodus sp. (P1) + indet. (ramiform)	apatite						16.6	21,7		16.6		-1.08	0.310745	0.114201	0.114201	-0.965799	40.2904	40.2904	40.7723	Palaeotethys seawater temperature rise and an intensified hydrogeological cycle following the end-Permian mass extinction	Gondwana Research	26
12705	2003320	ZDC41		250.62	251.9	251.9	GTS 2020			Triassic	250	Permo-Triassic Boundary (252 Ma)	Induan				China	Zuodeng II		23.45	106.99	5.24	99.45		Tropical	Conodont	Ns. ramiform	apatite						18.8	22,6		17.9		-1.08	0.308715	0.17587	0.17587	-0.90413	34.8044	34.8044	35.5466	Lethally Hot Temperatures During the Early Triassic Greenhouse	Science	338
12706	2003321	ZDC28		250.63	251.9	251.9	GTS 2020			Triassic	250	Permo-Triassic Boundary (252 Ma)	Induan				China	Zuodeng I		23.45	106.99	5.23	99.45		Tropical	Conodont	Ns. spp. P1	apatite						18.8	22,6		17.9		-1.08	0.308648	0.175648	0.175648	-0.904352	34.8044	34.8044	35.5456	Lethally Hot Temperatures During the Early Triassic Greenhouse	Science	338
12707	2000790	SHS-(107.9-108.1m)		250.67	251.9	251.9	GTS 2020			Triassic	250	Permo-Triassic Boundary (252 Ma)	Induan				China	Shangsi	Sichuan	32.32	105.46	11.64	93.14		Tropical/Subtropical	Conodont		apatite						17.7		-0,6	17.1		-1.08	0.397874	0.33515	0.33515	-0.74485	38.1804	38.1804	39.5947	High-resolution SIMS oxygen isotope analysis on conodont apatite from South China and implications for the end-Permian mass extinction	Palaeogeography, palaeoclimatology, Palaeoecology	448
12708	2000434	SS 33		250.7	251.9	251.9	GTS 2020			Triassic	250	Permo-Triassic Boundary (252 Ma)	Induan				China	Shangsi	Sichuan	32.32	105.46	11.61	93.14		Tropical/Subtropical	Conodont	Hindeodus sp. Ramiform	apatite						18.7	22,5		17.9		-1.08	0.397309	0.334434	0.334434	-0.745566	34.8044	34.8044	36.2157	Permian ice volume and palaeoclimate history: Oxygen isotope proxies revisited	Gondwana Research	24
12709	2003139	Zl +715		250.74	251.9	251.9	GTS 2020			Triassic	250	Permo-Triassic Boundary (252 Ma)	Induan	Elikah Formation			Iran	Zal		38.73	45.58	1.17	38.32		Tropical	Conodont	Hindeodus sp. (P1) + indet. (ramiform)	apatite						17	21,7		17		-1.08	0.311738	0.113516	0.113516	-0.966484	38.6024	38.6024	39.0814	Palaeotethys seawater temperature rise and an intensified hydrogeological cycle following the end-Permian mass extinction	Gondwana Research	26
12710	2003322	XJR26		250.76	251.9	251.9	GTS 2020			Triassic	250	Permo-Triassic Boundary (252 Ma)	Induan				China			25.9	106.55	6.88	97.72		Tropical	Conodont	ramiform	apatite						17.9	22,6		17		-1.08	0.32344	0.214738	0.214738	-0.865262	38.6024	38.6024	39.5086	Lethally Hot Temperatures During the Early Triassic Greenhouse	Science	338
12711	2003140	Zl +685		250.79	251.9	251.9	GTS 2020			Triassic	250	Permo-Triassic Boundary (252 Ma)	Induan	Elikah Formation			Iran	Zal		38.73	45.58	1.15	38.33		Tropical	Conodont	Hindeodus sp. (P1)	apatite						18.1	21,7		18.1		-1.08	0.311924	0.113399	0.113399	-0.966601	33.9604	33.9604	34.4389	Palaeotethys seawater temperature rise and an intensified hydrogeological cycle following the end-Permian mass extinction	Gondwana Research	26
12712	2000435	SS 31b		250.8	251.9	251.9	GTS 2020			Triassic	250	Permo-Triassic Boundary (252 Ma)	Induan				China	Shangsi	Sichuan	32.32	105.46	11.52	93.16		Tropical/Subtropical	Conodont	Hindeodus sp. Ramiform	apatite						19	22,5		18.2		-1.08	0.395618	0.332281	0.332281	-0.747719	33.5384	33.5384	34.9406	Permian ice volume and palaeoclimate history: Oxygen isotope proxies revisited	Gondwana Research	24
12713	2003141	Zl +480		251.07	251.9	251.9	GTS 2020			Triassic	250	Permo-Triassic Boundary (252 Ma)	Induan	Elikah Formation			Iran	Zal		38.73	45.58	0.98	38.4		Tropical	Conodont	Hindeodus sp. (P1)	apatite						17.2	21,7		17.2		-1.08	0.313589	0.112503	0.112503	-0.967497	37.7584	37.7584	38.2332	Palaeotethys seawater temperature rise and an intensified hydrogeological cycle following the end-Permian mass extinction	Gondwana Research	26
12714	2001685	33		251.1	251.9	251.9	GTS 2020			Triassic	250	Permo-Triassic Boundary (252 Ma)	Induan				China	Shangsi		32.32	105.46	11.21	93.22		Tropical/Subtropical	Conodont	Hindeodus sp.	apatite						18.7	22,6		17.8		-1.08	0.389851	0.324788	0.324788	-0.755212	35.2264	35.2264	36.597	Climate warming in the latest Permian and the Permian-Triassic Climate warming in the latest Permian and the Permian-Triassic mass extinction	Geology	40
12715	2001686	32		251.16	251.9	251.9	GTS 2020			Triassic	250	Permo-Triassic Boundary (252 Ma)	Induan				China	Shangsi		32.32	105.46	11.15	93.23		Tropical/Subtropical	Conodont	Hindeodus sp.	apatite						19.3	22,6		18.4		-1.08	0.388745	0.323325	0.323325	-0.756675	32.6944	32.6944	34.0588	Climate warming in the latest Permian and the Permian-Triassic Climate warming in the latest Permian and the Permian-Triassic mass extinction	Geology	40
12716	2003142	Zl +415		251.16	251.9	251.9	GTS 2020			Triassic	250	Permo-Triassic Boundary (252 Ma)	Induan	Elikah Formation			Iran	Zal		38.73	45.58	0.93	38.42		Tropical	Conodont	Hindeodus sp. (P1) + indet. (ramiform)	apatite						15.5	21,7		15.5		-1.08	0.314105	0.112273	0.112273	-0.967727	44.9324	44.9324	45.4062	Palaeotethys seawater temperature rise and an intensified hydrogeological cycle following the end-Permian mass extinction	Gondwana Research	26
12718	2003143	AB +450		251.22	251.9	251.9	GTS 2020			Triassic	250	Permo-Triassic Boundary (252 Ma)	Induan	Elikah Formation			Iran	Kuh-e-Ali Bashi		38.94	45.52	1.06	38.3		Tropical	Conodont	Hindeodus sp. (P1) + indet. (ramiform)	apatite						17.6	21,7		17.6		-1.08	0.312788	0.112903	0.112903	-0.967097	36.0704	36.0704	36.5468	Palaeotethys seawater temperature rise and an intensified hydrogeological cycle following the end-Permian mass extinction	Gondwana Research	26
12719	2000436	SS 32		251.23	251.9	251.9	GTS 2020			Triassic	250	Permo-Triassic Boundary (252 Ma)	Induan				China	Shangsi		32.32	105.46	11.08	93.24		Tropical/Subtropical	Conodont	Hindeodus sp. Ramiform	apatite						19.3	22,5		18.5		-1.08	0.387459	0.321612	0.321612	-0.758388	32.2724	32.2724	33.6296	Permian ice volume and palaeoclimate history: Oxygen isotope proxies revisited	Gondwana Research	24
12720	2003144	Zl +360		251.24	251.9	251.9	GTS 2020			Triassic	250	Permo-Triassic Boundary (252 Ma)	Induan	Elikah Formation			Iran	Zal		38.73	45.58	0.88	38.44		Tropical	Conodont	Hindeodus sp. (P1)	apatite						16.9	21,7		16.9		-1.08	0.314634	0.112059	0.112059	-0.967941	39.0244	39.0244	39.4973	Palaeotethys seawater temperature rise and an intensified hydrogeological cycle following the end-Permian mass extinction	Gondwana Research	26
12721	2003145	AB +435		251.25	251.9	251.9	GTS 2020			Triassic	250	Permo-Triassic Boundary (252 Ma)	Induan	Elikah Formation			Iran	Kuh-e-Ali Bashi		38.94	45.52	1.05	38.31		Tropical	Conodont	Hindeodus sp. (P1) + indet. (ramiform)	apatite						18.5	21,7		18.5		-1.08	0.312887	0.11285	0.11285	-0.96715	32.2724	32.2724	32.7486	Palaeotethys seawater temperature rise and an intensified hydrogeological cycle following the end-Permian mass extinction	Gondwana Research	26
12722	2003146	AB +412		251.28	251.9	251.9	GTS 2020			Triassic	250	Permo-Triassic Boundary (252 Ma)	Induan	Elikah Formation			Iran	Kuh-e-Ali Bashi		38.94	45.52	1.03	38.32		Tropical	Conodont	Hindeodus sp. (P1) + indet. (ramiform)	apatite						17.3	21,7		17.3		-1.08	0.313085	0.112748	0.112748	-0.967252	37.3364	37.3364	37.8122	Palaeotethys seawater temperature rise and an intensified hydrogeological cycle following the end-Permian mass extinction	Gondwana Research	26
12723	2003147	AB +390		251.31	251.9	251.9	GTS 2020			Triassic	250	Permo-Triassic Boundary (252 Ma)	Induan	Elikah Formation			Iran	Kuh-e-Ali Bashi		38.94	45.52	1.01	38.32		Tropical	Conodont	Hindeodus sp. (P1) + indet. (ramiform)	apatite						18	21,7		18		-1.08	0.313285	0.112648	0.112648	-0.967352	34.3824	34.3824	34.8578	Palaeotethys seawater temperature rise and an intensified hydrogeological cycle following the end-Permian mass extinction	Gondwana Research	26
12724	2000792	MSD 34		251.05	251.9	251.9	GTS 2020			Triassic	250	Permo-Triassic Boundary (252 Ma)	Induan				China	Meishan	Zhejiang	31.08	119.71	17.55	103.85		Tropical/Subtropical	Conodont		apatite						18.7		-0,6	18.1		-1.08	0.514241	0.443936	0.443936	-0.636064	33.9604	33.9604	35.8338	High-resolution SIMS oxygen isotope analysis on conodont apatite from South China and implications for the end-Permian mass extinction	Palaeogeography, palaeoclimatology, Palaeoecology	448
12725	2001687	31b		251.525	251.9	251.9	GTS 2020			Triassic	250	Permo-Triassic Boundary (252 Ma)	Induan				China	Shangsi		32.32	105.46	10.96	93.26		Tropical/Subtropical	Conodont	Hindeodus sp.	apatite						19	22,6		18.1		-1.08	0.385267	0.318665	0.318665	-0.761335	33.9604	33.9604	35.3052	Climate warming in the latest Permian and the Permian-Triassic Climate warming in the latest Permian and the Permian-Triassic mass extinction	Geology	40
12726	2002637	Aba 76		251.4	251.9	251.9	GTS 2020			Triassic	250	Permo-Triassic Boundary (252 Ma)	Induan	Elikah Formation			Iran	Abadeh		30.9	53.21	-3.1	47.71		Tropical	Conodont		apatite						17.58	22,4		16.9		-1.08	0.302207	0.134807	0.134807	-0.945193	39.0244	39.0244	39.5933	Carbon, sulfur, oxygen and strontium isotope records, organic geochemistry and biostratigraphy across the Permian/Triassic boundary in Abadeh, Iran	Int J Earth Sci (Geol Rundsch)	93
12727	2001688	31a		251.43	251.9	251.9	GTS 2020			Triassic	250	Permo-Triassic Boundary (252 Ma)	Induan				China	Shangsi		32.32	105.46	10.9	93.27		Tropical/Subtropical	Conodont	Hindeodus sp.	apatite						19	22,6		18.1		-1.08	0.384177	0.317186	0.317186	-0.762814	33.9604	33.9604	35.2989	Climate warming in the latest Permian and the Permian-Triassic Climate warming in the latest Permian and the Permian-Triassic mass extinction	Geology	40
12728	2003148	AB +285		251.46	251.9	251.9	GTS 2020			Triassic	250	Permo-Triassic Boundary (252 Ma)	Induan	Elikah Formation			Iran	Kuh-e-Ali Bashi		38.94	45.52	0.93	38.36		Tropical	Conodont	Hindeodus sp. (P1) + indet. (ramiform)	apatite						17.7	21,7		17.7		-1.08	0.314105	0.112273	0.112273	-0.967727	35.6484	35.6484	36.1222	Palaeotethys seawater temperature rise and an intensified hydrogeological cycle following the end-Permian mass extinction	Gondwana Research	26
12729	2003149	Zl +200		251.48	251.9	251.9	GTS 2020			Triassic	250	Permo-Triassic Boundary (252 Ma)	Induan	Elikah Formation			Iran	Zal		38.94	45.52	0.92	38.36		Tropical	Conodont	Hindeodus sp. (P1)	apatite						17.6	21,7		17.6		-1.08	0.31421	0.112229	0.112229	-0.967771	36.0704	36.0704	36.544	Palaeotethys seawater temperature rise and an intensified hydrogeological cycle following the end-Permian mass extinction	Gondwana Research	26
12730	2001689	30d		251.49	251.9	251.9	GTS 2020			Triassic	250	Permo-Triassic Boundary (252 Ma)	Induan				China	Shangsi		32.32	105.46	10.85	93.28		Tropical/Subtropical	Conodont	Hindeodus sp.	apatite						18.9	22,6		18		-1.08	0.383271	0.315951	0.315951	-0.764049	34.3824	34.3824	35.7157	Climate warming in the latest Permian and the Permian-Triassic Climate warming in the latest Permian and the Permian-Triassic mass extinction	Geology	40
12731	2002638	Aba 87		251.49	251.9	251.9	GTS 2020			Triassic	250	Permo-Triassic Boundary (252 Ma)	Induan	Elikah Formation			Iran	Abadeh		30.9	53.21	-3.16	47.73		Tropical	Conodont		apatite						18.5	22,4		17.8		-1.08	0.302162	0.135746	0.135746	-0.944254	35.2264	35.2264	35.7992	Carbon, sulfur, oxygen and strontium isotope records, organic geochemistry and biostratigraphy across the Permian/Triassic boundary in Abadeh, Iran	Int J Earth Sci (Geol Rundsch)	93
12732	2000793	MSD 32		251.52	251.9	251.9	GTS 2020			Triassic	250	Permo-Triassic Boundary (252 Ma)	Induan				China	Meishan	Zhejiang	31.08	119.71	17.42	103.86		Tropical/Subtropical	Conodont		apatite						18.2		-0,6	17.6		-1.08	0.511765	0.442383	0.442383	-0.637617	36.0704	36.0704	37.9373	High-resolution SIMS oxygen isotope analysis on conodont apatite from South China and implications for the end-Permian mass extinction	Palaeogeography, palaeoclimatology, Palaeoecology	448
12733	2003150	AB +250		251.53	251.9	251.9	GTS 2020			Triassic	250	Permo-Triassic Boundary (252 Ma)	Induan	Elikah Formation			Iran	Kuh-e-Ali Bashi		38.94	45.52	0.9	38.37		Tropical	Conodont	Hindeodus sp. (P1) + indet. (ramiform)	apatite						17.9	21,7		17.9		-1.08	0.314421	0.112143	0.112143	-0.967857	34.8044	34.8044	35.2776	Palaeotethys seawater temperature rise and an intensified hydrogeological cycle following the end-Permian mass extinction	Gondwana Research	26
12734	2000794	MSD 30-6-upper		251.54	251.9	251.9	GTS 2020			Triassic	250	Permo-Triassic Boundary (252 Ma)	Induan				China	Meishan	Zhejiang	31.08	119.71	17.4	103.86		Tropical/Subtropical	Conodont		apatite						18.2		-0,6	17.6		-1.08	0.511383	0.44214	0.44214	-0.63786	36.0704	36.0704	37.9362	High-resolution SIMS oxygen isotope analysis on conodont apatite from South China and implications for the end-Permian mass extinction	Palaeogeography, palaeoclimatology, Palaeoecology	448
12735	2001690	MSC 33		251.1	251.9	251.9	GTS 2020			Triassic	250	Permo-Triassic Boundary (252 Ma)	Induan				China	Meishan	Zhejiang	31.08	119.71	17.39	103.86		Tropical/Subtropical	Conodont	Hindeodus sp.	apatite						18.8	22,6		17.9		-1.08	0.511192	0.442018	0.442018	-0.637982	34.8044	34.8044	36.6697	Climate warming in the latest Permian and the Permian-Triassic Climate warming in the latest Permian and the Permian-Triassic mass extinction	Geology	40
12736	2000795	MSD 30-5-lower		251.58	251.9	251.9	GTS 2020			Triassic	250	Permo-Triassic Boundary (252 Ma)	Induan				China	Meishan	Zhejiang	31.08	119.71	17.36	103.86		Tropical/Subtropical	Conodont		apatite						17.8		-0,6	17.2		-1.08	0.510618	0.441651	0.441651	-0.638349	37.7584	37.7584	39.6222	High-resolution SIMS oxygen isotope analysis on conodont apatite from South China and implications for the end-Permian mass extinction	Palaeogeography, palaeoclimatology, Palaeoecology	448
12737	2000796	MSD 30-5-lower		251.59	251.9	251.9	GTS 2020			Triassic	250	Permo-Triassic Boundary (252 Ma)	Induan				China	Meishan	Zhejiang	31.08	119.71	17.36	103.86		Tropical/Subtropical	Conodont		apatite						17.6		-0,6	17		-1.08	0.510618	0.441651	0.441651	-0.638349	38.6024	38.6024	40.4662	High-resolution SIMS oxygen isotope analysis on conodont apatite from South China and implications for the end-Permian mass extinction	Palaeogeography, palaeoclimatology, Palaeoecology	448
12738	2000797	MSD 30-4		251.6	251.9	251.9	GTS 2020			Triassic	250	Permo-Triassic Boundary (252 Ma)	Induan				China	Meishan	Zhejiang	31.08	119.71	17.36	103.86		Tropical/Subtropical	Conodont		apatite						18.7		-0,6	18.1		-1.08	0.510618	0.441651	0.441651	-0.638349	33.9604	33.9604	35.8242	High-resolution SIMS oxygen isotope analysis on conodont apatite from South China and implications for the end-Permian mass extinction	Palaeogeography, palaeoclimatology, Palaeoecology	448
12739	2000798	MSD 30-3		251.62	251.9	251.9	GTS 2020			Triassic	250	Permo-Triassic Boundary (252 Ma)	Induan				China	Meishan	Zhejiang	31.08	119.71	17.34	103.86		Tropical/Subtropical	Conodont		apatite						18.3		-0,6	17.7		-1.08	0.510235	0.441406	0.441406	-0.638594	35.6484	35.6484	37.5111	High-resolution SIMS oxygen isotope analysis on conodont apatite from South China and implications for the end-Permian mass extinction	Palaeogeography, palaeoclimatology, Palaeoecology	448
12740	2000799	MSD 29-3		251.66	251.9	251.9	GTS 2020			Triassic	250	Permo-Triassic Boundary (252 Ma)	Induan				China	Meishan	Zhejiang	31.08	119.71	17.3	103.87		Tropical/Subtropical	Conodont		apatite						19.5		-0,6	18.9		-1.08	0.509469	0.440911	0.440911	-0.639089	30.5844	30.5844	32.445	High-resolution SIMS oxygen isotope analysis on conodont apatite from South China and implications for the end-Permian mass extinction	Palaeogeography, palaeoclimatology, Palaeoecology	448
12741	2000800	MSD 29-3		251.67	251.9	251.9	GTS 2020			Triassic	250	Permo-Triassic Boundary (252 Ma)	Induan				China	Meishan	Zhejiang	31.08	119.71	17.3	103.87		Tropical/Subtropical	Conodont		apatite						19.2		-0,6	18.6		-1.08	0.509469	0.440911	0.440911	-0.639089	31.8504	31.8504	33.711	High-resolution SIMS oxygen isotope analysis on conodont apatite from South China and implications for the end-Permian mass extinction	Palaeogeography, palaeoclimatology, Palaeoecology	448
12742	2000801	MSD 29-4		251.67	251.9	251.9	GTS 2020			Triassic	250	Permo-Triassic Boundary (252 Ma)	Induan				China	Meishan	Zhejiang	31.08	119.71	17.3	103.87		Tropical/Subtropical	Conodont		apatite						18.9		-0,6	18.3		-1.08	0.509469	0.440911	0.440911	-0.639089	33.1164	33.1164	34.977	High-resolution SIMS oxygen isotope analysis on conodont apatite from South China and implications for the end-Permian mass extinction	Palaeogeography, palaeoclimatology, Palaeoecology	448
12743	2000802	MSD 30-2		251.62	251.9	251.9	GTS 2020			Triassic	250	Permo-Triassic Boundary (252 Ma)	Induan				China	Meishan	Zhejiang	31.08	119.71	17.29	103.87		Tropical/Subtropical	Conodont		apatite						18.6		-0,6	18		-1.08	0.509277	0.440787	0.440787	-0.639213	34.3824	34.3824	36.2425	High-resolution SIMS oxygen isotope analysis on conodont apatite from South China and implications for the end-Permian mass extinction	Palaeogeography, palaeoclimatology, Palaeoecology	448
12744	2003151	Zl +70		251.7	251.9	251.9	GTS 2020			Triassic	250	Permo-Triassic Boundary (252 Ma)	Induan	Elikah Formation			Iran	Zal		38.73	45.58	0.65	38.54		Tropical	Conodont	Hindeodus sp. (P1) + indet. (ramiform)	apatite						16.2	21,7		16.2		-1.08	0.317224	0.11128	0.11128	-0.96872	41.9784	41.9784	42.448	Palaeotethys seawater temperature rise and an intensified hydrogeological cycle following the end-Permian mass extinction	Gondwana Research	26
12745	2000437	MSD29		251.66	251.9	251.9	GTS 2020			Triassic	250	Permo-Triassic Boundary (252 Ma)	Induan				China	Meishan D section		31.08	119.71	17.28	103.87		Tropical/Subtropical	Conodont	Hindeodus sp. Ramiform	apatite						18.8	22,5		18		-1.08	0.509085	0.440663	0.440663	-0.639337	34.3824	34.3824	36.242	Permian ice volume and palaeoclimate history: Oxygen isotope proxies revisited	Gondwana Research	24
12746	2000803	MSD 30-1		251.631	251.9	251.9	GTS 2020			Triassic	250	Permo-Triassic Boundary (252 Ma)	Induan				China	Meishan	Zhejiang	31.08	119.71	17.28	103.87		Tropical/Subtropical	Conodont		apatite						18.8		-0,6	18.2		-1.08	0.509085	0.440663	0.440663	-0.639337	33.5384	33.5384	35.398	High-resolution SIMS oxygen isotope analysis on conodont apatite from South China and implications for the end-Permian mass extinction	Palaeogeography, palaeoclimatology, Palaeoecology	448
12747	2000804	MSD 29-1		251.71	251.9	251.9	GTS 2020			Triassic	250	Permo-Triassic Boundary (252 Ma)	Induan				China	Meishan	Zhejiang	31.08	119.71	17.28	103.87		Tropical/Subtropical	Conodont		apatite						18.7		-0,6	18.1		-1.08	0.509085	0.440663	0.440663	-0.639337	33.9604	33.9604	35.82	High-resolution SIMS oxygen isotope analysis on conodont apatite from South China and implications for the end-Permian mass extinction	Palaeogeography, palaeoclimatology, Palaeoecology	448
12748	2000805	MSD 30-1		251.63	251.9	251.9	GTS 2020			Triassic	250	Permo-Triassic Boundary (252 Ma)	Induan				China	Meishan	Zhejiang	31.08	119.71	17.28	103.87		Tropical/Subtropical	Conodont		apatite						18.8		-0,6	18.2		-1.08	0.509085	0.440663	0.440663	-0.639337	33.5384	33.5384	35.398	High-resolution SIMS oxygen isotope analysis on conodont apatite from South China and implications for the end-Permian mass extinction	Palaeogeography, palaeoclimatology, Palaeoecology	448
12749	2000806	MSD 30-2		251.62	251.9	251.9	GTS 2020			Triassic	250	Permo-Triassic Boundary (252 Ma)	Induan				China	Meishan	Zhejiang	31.08	119.71	17.28	103.87		Tropical/Subtropical	Conodont		apatite						18.6		-0,6	18		-1.08	0.509085	0.440663	0.440663	-0.639337	34.3824	34.3824	36.242	High-resolution SIMS oxygen isotope analysis on conodont apatite from South China and implications for the end-Permian mass extinction	Palaeogeography, palaeoclimatology, Palaeoecology	448
12750	2000807	MSD 29-4		251.665	251.9	251.9	GTS 2020			Triassic	250	Permo-Triassic Boundary (252 Ma)	Induan				China	Meishan	Zhejiang	31.08	119.71	17.28	103.87		Tropical/Subtropical	Conodont		apatite						19.1		-0,6	18.5		-1.08	0.509085	0.440663	0.440663	-0.639337	32.2724	32.2724	34.132	High-resolution SIMS oxygen isotope analysis on conodont apatite from South China and implications for the end-Permian mass extinction	Palaeogeography, palaeoclimatology, Palaeoecology	448
12751	2000808	MSD 27d		251.815	251.9	251.9	GTS 2020			Triassic	250	Permo-Triassic Boundary (252 Ma)	Induan				China	Meishan	Zhejiang	31.08	119.71	17.28	103.87		Tropical/Subtropical	Conodont		apatite						18.9		-0,6	18.3		-1.08	0.509085	0.440663	0.440663	-0.639337	33.1164	33.1164	34.976	High-resolution SIMS oxygen isotope analysis on conodont apatite from South China and implications for the end-Permian mass extinction	Palaeogeography, palaeoclimatology, Palaeoecology	448
12752	2000809	MSD 27-4		251.815	251.9	251.9	GTS 2020			Triassic	250	Permo-Triassic Boundary (252 Ma)	Induan				China	Meishan	Zhejiang	31.08	119.71	17.28	103.87		Tropical/Subtropical	Conodont		apatite						19.4		-0,6	18.8		-1.08	0.509085	0.440663	0.440663	-0.639337	31.0064	31.0064	32.866	High-resolution SIMS oxygen isotope analysis on conodont apatite from South China and implications for the end-Permian mass extinction	Palaeogeography, palaeoclimatology, Palaeoecology	448
12753	2000810	MSD 27-4		251.815	251.9	251.9	GTS 2020			Triassic	250	Permo-Triassic Boundary (252 Ma)	Induan				China	Meishan	Zhejiang	31.08	119.71	17.28	103.87		Tropical/Subtropical	Conodont		apatite						18.5		-0,6	17.9		-1.08	0.509085	0.440663	0.440663	-0.639337	34.8044	34.8044	36.664	High-resolution SIMS oxygen isotope analysis on conodont apatite from South China and implications for the end-Permian mass extinction	Palaeogeography, palaeoclimatology, Palaeoecology	448
12754	2000811	MSD 27-4		251.815	251.9	251.9	GTS 2020			Triassic	250	Permo-Triassic Boundary (252 Ma)	Induan				China	Meishan	Zhejiang	31.08	119.71	17.28	103.87		Tropical/Subtropical	Conodont		apatite						18.6		-0,6	18		-1.08	0.509085	0.440663	0.440663	-0.639337	34.3824	34.3824	36.242	High-resolution SIMS oxygen isotope analysis on conodont apatite from South China and implications for the end-Permian mass extinction	Palaeogeography, palaeoclimatology, Palaeoecology	448
12755	2000438	MSD28		251.81	251.9	251.9	GTS 2020			Triassic	250	Permo-Triassic Boundary (252 Ma)	Induan				China	Meishan D section		31.08	119.71	17.28	103.87		Tropical/Subtropical	Conodont	Hindeodus sp. Ramiform	apatite						19.3	22,5		18.5		-1.08	0.509085	0.440663	0.440663	-0.639337	32.2724	32.2724	34.132	Permian ice volume and palaeoclimate history: Oxygen isotope proxies revisited	Gondwana Research	24
12756	2000812	MSD 28		251.81	251.9	251.9	GTS 2020			Triassic	250	Permo-Triassic Boundary (252 Ma)	Induan				China	Meishan	Zhejiang	31.08	119.71	17.28	103.87		Tropical/Subtropical	Conodont		apatite						17.9		-0,6	17.3		-1.08	0.509085	0.440663	0.440663	-0.639337	37.3364	37.3364	39.196	High-resolution SIMS oxygen isotope analysis on conodont apatite from South China and implications for the end-Permian mass extinction	Palaeogeography, palaeoclimatology, Palaeoecology	448
12757	2001691	MSC 28		251.81	251.9	251.9	GTS 2020			Triassic	250	Permo-Triassic Boundary (252 Ma)	Induan				China	Meishan	Zhejiang	31.08	119.71	18.9678	103.73		Tropical/Subtropical	Conodont	Hindeodus sp.	apatite						19.3	22,6		18.4		-1.08	0.540373	0.458087	0.458087	-0.621913	32.6944	32.6944	34.6275	Climate warming in the latest Permian and the Permian-Triassic Climate warming in the latest Permian and the Permian-Triassic mass extinction	Geology	40
12758	2000439	SS30d		251.761	251.9	251.9	GTS 2020			Triassic	250	Permo-Triassic Boundary (252 Ma)	Induan				China	Shangsi		32.32	105.46	10.67	93.32		Tropical/Subtropical	Conodont	Hindeodus sp. Ramiform Hindeodus sp. P1	apatite						18.9	22,5		18.1		-1.08	0.380033	0.311483	0.311483	-0.768517	33.9604	33.9604	35.2749	Permian ice volume and palaeoclimate history: Oxygen isotope proxies revisited	Gondwana Research	24
12759	2000813	SHS-(104.2-104.25m)		251.759	251.9	251.9	GTS 2020			Triassic	250	Permo-Triassic Boundary (252 Ma)	Induan				China	Shangsi		32.32	105.46	10.67	93.32		Tropical/Subtropical	Conodont		apatite						18.2		-0,6	17.6		-1.08	0.380033	0.311483	0.311483	-0.768517	36.0704	36.0704	37.3849	High-resolution SIMS oxygen isotope analysis on conodont apatite from South China and implications for the end-Permian mass extinction	Palaeogeography, palaeoclimatology, Palaeoecology	448
12760	2003152	AB +170		251.758	251.9	251.9	GTS 2020			Triassic	250	Permo-Triassic Boundary (252 Ma)	Induan	Elikah Formation			Iran	Kuh-e-Ali Bashi		38.94	45.52	0.81	38.41		Tropical	Conodont	Hindeodus sp. (P1) + indet. (ramiform)	apatite						17.8	21,7		17.8		-1.08	0.315394	0.111786	0.111786	-0.968214	35.2264	35.2264	35.6981	Palaeotethys seawater temperature rise and an intensified hydrogeological cycle following the end-Permian mass extinction	Gondwana Research	26
12761	2000814	DJG-(1.03 ~ 1.04m)		251.76	251.9	251.9	GTS 2020			Triassic	250	Permo-Triassic Boundary (252 Ma)	Induan				China	Daijiagou	Chongqing	29.91	106.52	9.26	95.51		Tropical	Conodont		apatite						18.4		-0,6	17.8		-1.08	0.356096	0.275655	0.275655	-0.804345	35.2264	35.2264	36.3897	High-resolution SIMS oxygen isotope analysis on conodont apatite from South China and implications for the end-Permian mass extinction	Palaeogeography, palaeoclimatology, Palaeoecology	448
12762	2000815	DJG-(0.95 ~ 1m)		251.76	251.9	251.9	GTS 2020			Triassic	250	Permo-Triassic Boundary (252 Ma)	Induan				China	Daijiagou	Chongqing	29.91	106.52	9.26	95.51		Tropical	Conodont		apatite						17.8		-0,6	17.2		-1.08	0.356096	0.275655	0.275655	-0.804345	37.7584	37.7584	38.9217	High-resolution SIMS oxygen isotope analysis on conodont apatite from South China and implications for the end-Permian mass extinction	Palaeogeography, palaeoclimatology, Palaeoecology	448
12763	2000816	DJG-(0.86 ~ 1m)		251.76	251.9	251.9	GTS 2020			Triassic	250	Permo-Triassic Boundary (252 Ma)	Induan				China	Daijiagou	Chongqing	29.91	106.52	9.26	95.51		Tropical	Conodont		apatite						18.6		-0,6	18		-1.08	0.356096	0.275655	0.275655	-0.804345	34.3824	34.3824	35.5457	High-resolution SIMS oxygen isotope analysis on conodont apatite from South China and implications for the end-Permian mass extinction	Palaeogeography, palaeoclimatology, Palaeoecology	448
12764	2000817	DJG-(0.86 ~ 1m)		251.76	251.9	251.9	GTS 2020			Triassic	250	Permo-Triassic Boundary (252 Ma)	Induan				China	Daijiagou	Chongqing	29.91	106.52	9.26	95.51		Tropical	Conodont		apatite						17.3		-0,6	16.7		-1.08	0.356096	0.275655	0.275655	-0.804345	39.8684	39.8684	41.0317	High-resolution SIMS oxygen isotope analysis on conodont apatite from South China and implications for the end-Permian mass extinction	Palaeogeography, palaeoclimatology, Palaeoecology	448
12765	2000818	DJG-(1.9 ~ 2.0m)		251.77	251.9	251.9	GTS 2020			Triassic	250	Permo-Triassic Boundary (252 Ma)	Induan				China	Daijiagou	Chongqing	29.91	106.52	9.26	95.51		Tropical	Conodont		apatite						17.8		-0,6	17.2		-1.08	0.356096	0.275655	0.275655	-0.804345	37.7584	37.7584	38.9217	High-resolution SIMS oxygen isotope analysis on conodont apatite from South China and implications for the end-Permian mass extinction	Palaeogeography, palaeoclimatology, Palaeoecology	448
12766	2003153	AB +151		251.77	251.9	251.9	GTS 2020			Triassic	250	Permo-Triassic Boundary (252 Ma)	Induan	Elikah Formation			Iran	Kuh-e-Ali Bashi		38.94	45.52	0.81	38.41		Tropical	Conodont	Hindeodus sp. (P1) + indet. (ramiform)	apatite						17.6	21,7		17.6		-1.08	0.315394	0.111786	0.111786	-0.968214	36.0704	36.0704	36.5421	Palaeotethys seawater temperature rise and an intensified hydrogeological cycle following the end-Permian mass extinction	Gondwana Research	26
12767	2000819	AFX-DJG-C-001		251.77	251.9	251.9	GTS 2020			Triassic	250	Permo-Triassic Boundary (252 Ma)	Induan				China	Daijiagou	Chongqing	29.91	106.52	9.26	95.51		Tropical	Conodont		apatite						17.4		-0,6	16.8		-1.08	0.356096	0.275655	0.275655	-0.804345	39.4464	39.4464	40.6097	High-resolution SIMS oxygen isotope analysis on conodont apatite from South China and implications for the end-Permian mass extinction	Palaeogeography, palaeoclimatology, Palaeoecology	448
12768	2000820	DJG-(1.4 ~ 1.5m)		251.78	251.9	251.9	GTS 2020			Triassic	250	Permo-Triassic Boundary (252 Ma)	Induan				China	Daijiagou	Chongqing	29.91	106.52	9.26	95.51		Tropical	Conodont		apatite						17.7		-0,6	17.1		-1.08	0.356096	0.275655	0.275655	-0.804345	38.1804	38.1804	39.3437	High-resolution SIMS oxygen isotope analysis on conodont apatite from South China and implications for the end-Permian mass extinction	Palaeogeography, palaeoclimatology, Palaeoecology	448
12769	2000821	SHS-(105.5-105.65m)		251.78	251.9	251.9	GTS 2020			Triassic	250	Permo-Triassic Boundary (252 Ma)	Induan				China	Shangsi		32.32	105.46	10.66	93.32		Tropical/Subtropical	Conodont		apatite						17.8		-0,6	17.2		-1.08	0.379854	0.311234	0.311234	-0.768766	37.7584	37.7584	39.0718	High-resolution SIMS oxygen isotope analysis on conodont apatite from South China and implications for the end-Permian mass extinction	Palaeogeography, palaeoclimatology, Palaeoecology	448
12770	2000440	SS31a		251.78	251.9	251.9	GTS 2020			Triassic	250	Permo-Triassic Boundary (252 Ma)	Induan				China	Shangsi		32.32	105.46	10.66	93.32		Tropical/Subtropical	Conodont	Hindeodus sp. Ramiform	apatite						19	22,5		18.2		-1.08	0.379854	0.311234	0.311234	-0.768766	33.5384	33.5384	34.8518	Permian ice volume and palaeoclimate history: Oxygen isotope proxies revisited	Gondwana Research	24
12771	2000822	DJG-(1.30 ~ 1.34m)		251.79	251.9	251.9	GTS 2020			Triassic	250	Permo-Triassic Boundary (252 Ma)	Induan				China	Daijiagou	Chongqing	29.91	106.52	9.25	95.51		Tropical	Conodont		apatite						18.8		-0,6	18.2		-1.08	0.355937	0.275397	0.275397	-0.804603	33.5384	33.5384	34.7006	High-resolution SIMS oxygen isotope analysis on conodont apatite from South China and implications for the end-Permian mass extinction	Palaeogeography, palaeoclimatology, Palaeoecology	448
12772	2000823	DJG-(1.30 ~ 1.34m)		251.79	251.9	251.9	GTS 2020			Triassic	250	Permo-Triassic Boundary (252 Ma)	Induan				China	Daijiagou	Chongqing	29.91	106.52	9.25	95.51		Tropical	Conodont		apatite						17.9		-0,6	17.3		-1.08	0.355937	0.275397	0.275397	-0.804603	37.3364	37.3364	38.4986	High-resolution SIMS oxygen isotope analysis on conodont apatite from South China and implications for the end-Permian mass extinction	Palaeogeography, palaeoclimatology, Palaeoecology	448
12773	2000824	AFX-DJG-C-002		251.79	251.9	251.9	GTS 2020			Triassic	250	Permo-Triassic Boundary (252 Ma)	Induan				China	Daijiagou	Chongqing	29.91	106.52	9.25	95.51		Tropical	Conodont		apatite						17.2		-0,6	16.6		-1.08	0.355937	0.275397	0.275397	-0.804603	40.2904	40.2904	41.4526	High-resolution SIMS oxygen isotope analysis on conodont apatite from South China and implications for the end-Permian mass extinction	Palaeogeography, palaeoclimatology, Palaeoecology	448
12774	2000825	AFX-DJG-C-002		251.8	251.9	251.9	GTS 2020			Triassic	250	Permo-Triassic Boundary (252 Ma)	Induan				China	Daijiagou	Chongqing	29.91	106.52	9.25	95.51		Tropical	Conodont		apatite						17		-0,6	16.4		-1.08	0.355937	0.275397	0.275397	-0.804603	41.1344	41.1344	42.2966	High-resolution SIMS oxygen isotope analysis on conodont apatite from South China and implications for the end-Permian mass extinction	Palaeogeography, palaeoclimatology, Palaeoecology	448
12775	2000826	AFX-DJG-C-002		251.8	251.9	251.9	GTS 2020			Triassic	250	Permo-Triassic Boundary (252 Ma)	Induan				China	Daijiagou	Chongqing	29.91	106.52	9.25	95.51		Tropical	Conodont		apatite						17.6		-0,6	17		-1.08	0.355937	0.275397	0.275397	-0.804603	38.6024	38.6024	39.7646	High-resolution SIMS oxygen isotope analysis on conodont apatite from South China and implications for the end-Permian mass extinction	Palaeogeography, palaeoclimatology, Palaeoecology	448
12776	2000827	LFY-37-Lower		251.8	251.9	251.9	GTS 2020			Triassic	250	Permo-Triassic Boundary (252 Ma)	Induan				China	Liangfengya	Chongqing	29.5	106.4	8.87	95.67		Tropical	Conodont		apatite						17.3		-0,6	16.7		-1.08	0.349999	0.265591	0.265591	-0.814409	39.8684	39.8684	40.9892	High-resolution SIMS oxygen isotope analysis on conodont apatite from South China and implications for the end-Permian mass extinction	Palaeogeography, palaeoclimatology, Palaeoecology	448
12777	2000828	DJG-(1.03 ~ 1.04m)		251.81	251.9	251.9	GTS 2020			Triassic	250	Permo-Triassic Boundary (252 Ma)	Induan				China	Daijiagou	Chongqing	29.91	106.52	9.25	95.51		Tropical	Conodont		apatite						17.5		-0,6	16.9		-1.08	0.355937	0.275397	0.275397	-0.804603	39.0244	39.0244	40.1866	High-resolution SIMS oxygen isotope analysis on conodont apatite from South China and implications for the end-Permian mass extinction	Palaeogeography, palaeoclimatology, Palaeoecology	448
12778	2000829	DJG-(0.95 ~ 1m)		251.81	251.9	251.9	GTS 2020			Triassic	250	Permo-Triassic Boundary (252 Ma)	Induan				China	Daijiagou	Chongqing	29.91	106.52	9.25	95.51		Tropical	Conodont		apatite						18.4		-0,6	17.8		-1.08	0.355937	0.275397	0.275397	-0.804603	35.2264	35.2264	36.3886	High-resolution SIMS oxygen isotope analysis on conodont apatite from South China and implications for the end-Permian mass extinction	Palaeogeography, palaeoclimatology, Palaeoecology	448
12779	2000830	DJG-(1.05 ~ 1.1m)		251.81	251.9	251.9	GTS 2020			Triassic	250	Permo-Triassic Boundary (252 Ma)	Induan				China	Daijiagou	Chongqing	29.91	106.52	9.25	95.51		Tropical	Conodont		apatite						17.5		-0,6	16.9		-1.08	0.355937	0.275397	0.275397	-0.804603	39.0244	39.0244	40.1866	High-resolution SIMS oxygen isotope analysis on conodont apatite from South China and implications for the end-Permian mass extinction	Palaeogeography, palaeoclimatology, Palaeoecology	448
12780	2000831	DJG-(1.03 ~ 1.04m)		251.82	251.9	251.9	GTS 2020			Triassic	250	Permo-Triassic Boundary (252 Ma)	Induan				China	Daijiagou	Chongqing	29.91	106.52	9.25	95.51		Tropical	Conodont		apatite						17.9		-0,6	17.3		-1.08	0.355937	0.275397	0.275397	-0.804603	37.3364	37.3364	38.4986	High-resolution SIMS oxygen isotope analysis on conodont apatite from South China and implications for the end-Permian mass extinction	Palaeogeography, palaeoclimatology, Palaeoecology	448
12781	2001692	MSC 27d		251.815	251.9	251.9	GTS 2020			Triassic	250	Permo-Triassic Boundary (252 Ma)	Induan				China	Meishan	Zhejiang	31.08	119.71	17.27	103.87		Tropical/Subtropical	Conodont	Hindeodus sp.	apatite						19.4	22,6		18.5		-1.08	0.508893	0.440538	0.440538	-0.639462	32.2724	32.2724	34.1315	Climate warming in the latest Permian and the Permian-Triassic Climate warming in the latest Permian and the Permian-Triassic mass extinction	Geology	40
12782	2000441	MSD27c		251.82	251.9	251.9	GTS 2020			Triassic	250	Permo-Triassic Boundary (252 Ma)	Induan				China	Meishan D section		31.08	119.71	17.27	103.87		Tropical/Subtropical	Conodont	Clarkina sp. P1	apatite						20.4	22,5		19.6		-1.08	0.508893	0.440538	0.440538	-0.639462	27.6304	27.6304	29.4895	Permian ice volume and palaeoclimate history: Oxygen isotope proxies revisited	Gondwana Research	24
12783	2000442	MSD 27d		251.83	251.9	251.9	GTS 2020			Triassic	250	Permo-Triassic Boundary (252 Ma)	Induan				China	Meishan D section		31.08	119.71	17.27	103.87		Tropical/Subtropical	Conodont	Hindeodus sp. Ramiform	apatite						19.4	22,5		18.6		-1.08	0.508893	0.440538	0.440538	-0.639462	31.8504	31.8504	33.7095	Permian ice volume and palaeoclimate history: Oxygen isotope proxies revisited	Gondwana Research	24
12784	2003323	BXC08		251.83	251.9	251.9	GTS 2020			Triassic	250	Permo-Triassic Boundary (252 Ma)	Induan				China			25.64	106.62	5.86	98.11		Tropical	Conodont	Hin. spp. P1	apatite						19.3	22,6		18.4		-1.08	0.313402	0.190031	0.190031	-0.889969	32.6944	32.6944	33.4963	Lethally Hot Temperatures During the Early Triassic Greenhouse	Science	338
12785	2000832	LFY-36-Upper		251.83	251.9	251.9	GTS 2020			Triassic	250	Permo-Triassic Boundary (252 Ma)	Induan				China	Liangfengya	Chongqing	29.5	106.4	8.87	95.67		Tropical	Conodont		apatite						17.4		-0,6	16.8		-1.08	0.349999	0.265591	0.265591	-0.814409	39.4464	39.4464	40.5672	High-resolution SIMS oxygen isotope analysis on conodont apatite from South China and implications for the end-Permian mass extinction	Palaeogeography, palaeoclimatology, Palaeoecology	448
12786	2001693	MSC 27d		251.815	251.9	251.9	GTS 2020			Triassic	250	Permo-Triassic Boundary (252 Ma)	Induan				China	Meishan	Zhejiang	31.08	119.71	17.27	103.87		Tropical/Subtropical	Conodont	Clarkina sp.	apatite						20.4	22,6		19.5		-1.08	0.508893	0.440538	0.440538	-0.639462	28.0524	28.0524	29.9115	Climate warming in the latest Permian and the Permian-Triassic Climate warming in the latest Permian and the Permian-Triassic mass extinction	Geology	40
12787	2001694	MSC 27c		251.865	251.9	251.9	GTS 2020			Triassic	250	Permo-Triassic Boundary (252 Ma)	Induan				China	Meishan	Zhejiang	31.08	119.71	17.27	103.87		Tropical/Subtropical	Conodont	Hindeodus sp.	apatite						19.4	22,6		18.5		-1.08	0.508893	0.440538	0.440538	-0.639462	32.2724	32.2724	34.1315	Climate warming in the latest Permian and the Permian-Triassic Climate warming in the latest Permian and the Permian-Triassic mass extinction	Geology	40
12788	2000833	LFY-36		251.85	251.9	251.9	GTS 2020			Triassic	250	Permo-Triassic Boundary (252 Ma)	Induan				China	Liangfengya	Chongqing	29.5	106.4	8.86	95.67		Tropical	Conodont		apatite						17.6		-0,6	17		-1.08	0.349846	0.265332	0.265332	-0.814668	38.6024	38.6024	39.7221	High-resolution SIMS oxygen isotope analysis on conodont apatite from South China and implications for the end-Permian mass extinction	Palaeogeography, palaeoclimatology, Palaeoecology	448
12789	2000834	DJG-(1.05 ~ 1.1m)		251.85	251.9	251.9	GTS 2020			Triassic	250	Permo-Triassic Boundary (252 Ma)	Induan				China	Daijiagou	Chongqing	29.91	106.52	11.1038	95.1489		Tropical/Subtropical	Conodont		apatite						18		-0,6	17.4		-1.08	0.387896	0.322195	0.322195	-0.757805	36.9144	36.9144	38.2741	High-resolution SIMS oxygen isotope analysis on conodont apatite from South China and implications for the end-Permian mass extinction	Palaeogeography, palaeoclimatology, Palaeoecology	448
12790	2003154	Zl +52		251.86	251.9	251.9	GTS 2020			Triassic	250	Permo-Triassic Boundary (252 Ma)	Induan	Elikah Formation			Iran	Zal		38.73	45.58	0.63	38.55		Tropical	Conodont	Hindeodus sp. (P1) + indet. (ramiform)	apatite						17.8	21,7		17.8		-1.08	0.317462	0.111229	0.111229	-0.968771	35.2264	35.2264	35.6958	Palaeotethys seawater temperature rise and an intensified hydrogeological cycle following the end-Permian mass extinction	Gondwana Research	26
12791	2000443	MSD27d		251.86	251.9	251.9	GTS 2020			Triassic	250	Permo-Triassic Boundary (252 Ma)	Induan				China	Meishan D section		31.08	119.71	17.26	103.87		Tropical/Subtropical	Conodont	Clarkina sp. P1	apatite						20.4	22,5		19.6		-1.08	0.508701	0.440413	0.440413	-0.639587	27.6304	27.6304	29.4889	Permian ice volume and palaeoclimate history: Oxygen isotope proxies revisited	Gondwana Research	24
12792	2000444	MSD27d		251.86	251.9	251.9	GTS 2020			Triassic	250	Permo-Triassic Boundary (252 Ma)	Induan				China	Meishan D section		31.08	119.71	17.26	103.87		Tropical/Subtropical	Conodont	Hindeodus sp. Ramiform	apatite						19.4	22,5		18.6		-1.08	0.508701	0.440413	0.440413	-0.639587	31.8504	31.8504	33.7089	Permian ice volume and palaeoclimate history: Oxygen isotope proxies revisited	Gondwana Research	24
12793	2000835	MSD 27-3		251.86	251.9	251.9	GTS 2020			Triassic	250	Permo-Triassic Boundary (252 Ma)	Induan				China	Meishan	Zhejiang	31.08	119.71	17.26	103.87		Tropical/Subtropical	Conodont		apatite						18.6		-0,6	18		-1.08	0.508701	0.440413	0.440413	-0.639587	34.3824	34.3824	36.2409	High-resolution SIMS oxygen isotope analysis on conodont apatite from South China and implications for the end-Permian mass extinction	Palaeogeography, palaeoclimatology, Palaeoecology	448
12794	2000836	MSD 27-3		251.87	251.9	251.9	GTS 2020			Triassic	250	Permo-Triassic Boundary (252 Ma)	Induan				China	Meishan	Zhejiang	31.08	119.71	17.26	103.87		Tropical/Subtropical	Conodont		apatite						18.8		-0,6	18.2		-1.08	0.508701	0.440413	0.440413	-0.639587	33.5384	33.5384	35.3969	High-resolution SIMS oxygen isotope analysis on conodont apatite from South China and implications for the end-Permian mass extinction	Palaeogeography, palaeoclimatology, Palaeoecology	448
12795	2001695	MSC 27c		251.865	251.9	251.9	GTS 2020			Triassic	250	Permo-Triassic Boundary (252 Ma)	Induan				China	Meishan	Zhejiang	31.08	119.71	17.26	103.87		Tropical/Subtropical	Conodont	Clarkina sp.	apatite						20.4	22,6		19.5		-1.08	0.508701	0.440413	0.440413	-0.639587	28.0524	28.0524	29.9109	Climate warming in the latest Permian and the Permian-Triassic Climate warming in the latest Permian and the Permian-Triassic mass extinction	Geology	40
12796	2000837	SHS-(100.4-100.5m)		251.88	251.9	251.9	GTS 2020			Triassic	250	Permo-Triassic Boundary (252 Ma)	Induan				China	Shangsi		32.32	105.46	10.65	93.32		Tropical/Subtropical	Conodont		apatite						18.7		-0,6	18.1		-1.08	0.379675	0.310984	0.310984	-0.769016	33.9604	33.9604	35.2728	High-resolution SIMS oxygen isotope analysis on conodont apatite from South China and implications for the end-Permian mass extinction	Palaeogeography, palaeoclimatology, Palaeoecology	448
12797	2000838	SHS-(100.4-100.5m)		251.88	251.9	251.9	GTS 2020			Triassic	250	Permo-Triassic Boundary (252 Ma)	Induan				China	Shangsi		32.32	105.46	10.65	93.32		Tropical/Subtropical	Conodont		apatite						18.5		-0,6	17.9		-1.08	0.379675	0.310984	0.310984	-0.769016	34.8044	34.8044	36.1168	High-resolution SIMS oxygen isotope analysis on conodont apatite from South China and implications for the end-Permian mass extinction	Palaeogeography, palaeoclimatology, Palaeoecology	448
12798	2000839	LFY-36-Lower		251.88	251.9	251.9	GTS 2020			Triassic	250	Permo-Triassic Boundary (252 Ma)	Induan				China	Liangfengya	Chongqing	29.5	106.4	8.86	95.67		Tropical	Conodont		apatite						17.4		-0,6	16.8		-1.08	0.349846	0.265332	0.265332	-0.814668	39.4464	39.4464	40.5661	High-resolution SIMS oxygen isotope analysis on conodont apatite from South China and implications for the end-Permian mass extinction	Palaeogeography, palaeoclimatology, Palaeoecology	448
12799	2001697	28c		251.915	251.9	251.9	GTS 2020			Triassic	250	Permo-Triassic Boundary (252 Ma)	Induan				China	Shangsi		32.32	105.46	10.65	93.32		Tropical/Subtropical	Conodont	Clarkina sp.	apatite						19.5	22,6		18.6		-1.08	0.379675	0.310984	0.310984	-0.769016	31.8504	31.8504	33.1628	Climate warming in the latest Permian and the Permian-Triassic Climate warming in the latest Permian and the Permian-Triassic mass extinction	Geology	40
12800	2003155	AB +124		251.89	251.9	251.9	GTS 2020			Triassic	250	Permo-Triassic Boundary (252 Ma)	Induan	Elikah Formation			Iran	Kuh-e-Ali Bashi		38.94	45.52	0.8	38.41		Tropical	Conodont	Hindeodus sp. (P1) + indet. (ramiform)	apatite						19.8	21,7		19.8		-1.08	0.315505	0.11175	0.11175	-0.96825	26.7864	26.7864	27.258	Palaeotethys seawater temperature rise and an intensified hydrogeological cycle following the end-Permian mass extinction	Gondwana Research	26
12801	2001698	27c		251.931	251.9	251.9	GTS 2020			Triassic	250	Permo-Triassic Boundary (252 Ma)	Induan				China	Shangsi		32.32	105.46	10.65	93.32		Tropical/Subtropical	Conodont	Clarkina sp.	apatite						20	22,6		19.1		-1.08	0.379675	0.310984	0.310984	-0.769016	29.7404	29.7404	31.0528	Climate warming in the latest Permian and the Permian-Triassic Climate warming in the latest Permian and the Permian-Triassic mass extinction	Geology	40
12802	2000840	SHS-(100.55-100.65m)		251.89	251.9	251.9	GTS 2020			Triassic	250	Permo-Triassic Boundary (252 Ma)	Induan				China	Shangsi		32.32	105.46	10.65	93.32		Tropical/Subtropical	Conodont		apatite						18.6		-0,6	18		-1.08	0.379675	0.310984	0.310984	-0.769016	34.3824	34.3824	35.6948	High-resolution SIMS oxygen isotope analysis on conodont apatite from South China and implications for the end-Permian mass extinction	Palaeogeography, palaeoclimatology, Palaeoecology	448
12803	2003156	AB +50		251.9	254.2	254.2	GTS 2020			Permian	255	Late Permian (Lopingian 256 Ma)	Changhsingian	Boundary clay			Iran	Kuh-e-Ali Bashi		38.94	45.52	-1.05768	39.1785		Tropical	Conodont	Hindeodus sp. (P1) + indet. (ramiform)	apatite						17.5	21,7		17.5		-1.08	0.312811	0.11289	0.11289	-0.96711	36.4924	36.4924	36.9688	Palaeotethys seawater temperature rise and an intensified hydrogeological cycle following the end-Permian mass extinction	Gondwana Research	26
12804	2003157	Zl +47		251.9	254.2	254.2	GTS 2020			Permian	255	Late Permian (Lopingian 256 Ma)	Changhsingian	Boundary Clay			Iran	Zal		38.73	45.58	0.63	38.55		Tropical	Conodont	Hindeodus sp. (P1) + indet. (ramiform)	apatite						16.9	21,7		16.9		-1.08	0.317462	0.111229	0.111229	-0.968771	39.0244	39.0244	39.4938	Palaeotethys seawater temperature rise and an intensified hydrogeological cycle following the end-Permian mass extinction	Gondwana Research	26
12805	2000841	AFX-DJG-C-003		251.9	254.2	254.2	GTS 2020			Permian	255	Late Permian (Lopingian 256 Ma)	Changhsingian				China	Daijiagou	Chongqing	29.91	106.52	9.24	95.51		Tropical	Conodont		apatite						18.6		-0,6	18		-1.08	0.355778	0.27514	0.27514	-0.80486	34.3824	34.3824	35.5435	High-resolution SIMS oxygen isotope analysis on conodont apatite from South China and implications for the end-Permian mass extinction	Palaeogeography, palaeoclimatology, Palaeoecology	448
12806	2000842	AFX-DJG-C-003		251.9	254.2	254.2	GTS 2020			Permian	255	Late Permian (Lopingian 256 Ma)	Changhsingian				China	Daijiagou	Chongqing	29.91	106.52	9.24	95.51		Tropical	Conodont		apatite						18.2		-0,6	17.6		-1.08	0.355778	0.27514	0.27514	-0.80486	36.0704	36.0704	37.2315	High-resolution SIMS oxygen isotope analysis on conodont apatite from South China and implications for the end-Permian mass extinction	Palaeogeography, palaeoclimatology, Palaeoecology	448
12807	2000843	AFX-DJG-C-003		251.9	254.2	254.2	GTS 2020			Permian	255	Late Permian (Lopingian 256 Ma)	Changhsingian				China	Daijiagou	Chongqing	29.91	106.52	9.24	95.51		Tropical	Conodont		apatite						17.3		-0,6	16.7		-1.08	0.355778	0.27514	0.27514	-0.80486	39.8684	39.8684	41.0295	High-resolution SIMS oxygen isotope analysis on conodont apatite from South China and implications for the end-Permian mass extinction	Palaeogeography, palaeoclimatology, Palaeoecology	448
12808	2000844	DJG-(P/T)		251.9	254.2	254.2	GTS 2020			Permian	255	Late Permian (Lopingian 256 Ma)	Changhsingian				China	Daijiagou	Chongqing	29.91	106.52	9.24	95.51		Tropical	Conodont		apatite						18.7		-0,6	18.1		-1.08	0.355778	0.27514	0.27514	-0.80486	33.9604	33.9604	35.1215	High-resolution SIMS oxygen isotope analysis on conodont apatite from South China and implications for the end-Permian mass extinction	Palaeogeography, palaeoclimatology, Palaeoecology	448
12809	2000845	DJG-(P/T)		251.9	254.2	254.2	GTS 2020			Permian	255	Late Permian (Lopingian 256 Ma)	Changhsingian				China	Daijiagou	Chongqing	29.91	106.52	9.24	95.51		Tropical	Conodont		apatite						17.7		-0,6	17.1		-1.08	0.355778	0.27514	0.27514	-0.80486	38.1804	38.1804	39.3415	High-resolution SIMS oxygen isotope analysis on conodont apatite from South China and implications for the end-Permian mass extinction	Palaeogeography, palaeoclimatology, Palaeoecology	448
12810	2000846	DJG-(P/T)		251.9	254.2	254.2	GTS 2020			Permian	255	Late Permian (Lopingian 256 Ma)	Changhsingian				China	Daijiagou	Chongqing	29.91	106.52	9.24	95.51		Tropical	Conodont		apatite						17.1		-0,6	16.5		-1.08	0.355778	0.27514	0.27514	-0.80486	40.7124	40.7124	41.8735	High-resolution SIMS oxygen isotope analysis on conodont apatite from South China and implications for the end-Permian mass extinction	Palaeogeography, palaeoclimatology, Palaeoecology	448
12811	2000847	DJG-(0.78 ~ 0.8m)		251.9	254.2	254.2	GTS 2020			Permian	255	Late Permian (Lopingian 256 Ma)	Changhsingian				China	Daijiagou	Chongqing	29.91	106.52	9.24	95.51		Tropical	Conodont		apatite						18.2		-0,6	17.6		-1.08	0.355778	0.27514	0.27514	-0.80486	36.0704	36.0704	37.2315	High-resolution SIMS oxygen isotope analysis on conodont apatite from South China and implications for the end-Permian mass extinction	Palaeogeography, palaeoclimatology, Palaeoecology	448
12812	2000848	DJG-(0.58 ~ 0.73m)		251.9	254.2	254.2	GTS 2020			Permian	255	Late Permian (Lopingian 256 Ma)	Changhsingian				China	Daijiagou	Chongqing	29.91	106.52	9.24	95.51		Tropical	Conodont		apatite						17.9		-0,6	17.3		-1.08	0.355778	0.27514	0.27514	-0.80486	37.3364	37.3364	38.4975	High-resolution SIMS oxygen isotope analysis on conodont apatite from South China and implications for the end-Permian mass extinction	Palaeogeography, palaeoclimatology, Palaeoecology	448
12813	2000849	DJG-(0.58 ~ 0.73m)		251.9	254.2	254.2	GTS 2020			Permian	255	Late Permian (Lopingian 256 Ma)	Changhsingian				China	Daijiagou	Chongqing	29.91	106.52	9.24	95.51		Tropical	Conodont		apatite						18.4		-0,6	17.8		-1.08	0.355778	0.27514	0.27514	-0.80486	35.2264	35.2264	36.3875	High-resolution SIMS oxygen isotope analysis on conodont apatite from South China and implications for the end-Permian mass extinction	Palaeogeography, palaeoclimatology, Palaeoecology	448
12814	2000850	DJG-(0.61 ~ 0.69m)		251.9	254.2	254.2	GTS 2020			Permian	255	Late Permian (Lopingian 256 Ma)	Changhsingian				China	Daijiagou	Chongqing	29.91	106.52	9.24	95.51		Tropical	Conodont		apatite						18.1		-0,6	17.5		-1.08	0.355778	0.27514	0.27514	-0.80486	36.4924	36.4924	37.6535	High-resolution SIMS oxygen isotope analysis on conodont apatite from South China and implications for the end-Permian mass extinction	Palaeogeography, palaeoclimatology, Palaeoecology	448
12815	2000445	MSD27b		251.91	254.2	254.2	GTS 2020			Permian	255	Late Permian (Lopingian 256 Ma)	Changhsingian				China	Shangsi		32.32	105.46	10.65	93.32		Tropical/Subtropical	Conodont	Hindeodus sp., Ramiform	apatite	1,25					19.5	22,5		18.7		-1.08	0.379675	0.310984	0.310984	-0.769016	31.4284	31.4284	32.7408	Permian ice volume and palaeoclimate history: Oxygen isotope proxies revisited	Gondwana Research	24
12816	2000851	SHS-(101-101.1m)		251.9	254.2	254.2	GTS 2020			Permian	255	Late Permian (Lopingian 256 Ma)	Changhsingian				China	Shangsi		32.32	105.46	10.65	93.32		Tropical/Subtropical	Conodont		apatite						17.9		-0,6	17.3		-1.08	0.379675	0.310984	0.310984	-0.769016	37.3364	37.3364	38.6488	High-resolution SIMS oxygen isotope analysis on conodont apatite from South China and implications for the end-Permian mass extinction	Palaeogeography, palaeoclimatology, Palaeoecology	448
12817	2003158	Zl +45		251.9	254.2	254.2	GTS 2020			Permian	255	Late Permian (Lopingian 256 Ma)	Changhsingian	Boundary Clay			Iran	Zal		38.73	45.58	0.63	38.55		Tropical	Conodont	Hindeodus sp. (P1) + indet. (ramiform)	apatite						17.6	21,7		17.6		-1.08	0.317462	0.111229	0.111229	-0.968771	36.0704	36.0704	36.5398	Palaeotethys seawater temperature rise and an intensified hydrogeological cycle following the end-Permian mass extinction	Gondwana Research	26
12818	2000852	DJG-(0.72 ~ 0.75m)		251.9	254.2	254.2	GTS 2020			Permian	255	Late Permian (Lopingian 256 Ma)	Changhsingian				China	Daijiagou	Chongqing	29.91	106.52	9.24	95.51		Tropical	Conodont		apatite						18.2		-0,6	17.6		-1.08	0.355778	0.27514	0.27514	-0.80486	36.0704	36.0704	37.2315	High-resolution SIMS oxygen isotope analysis on conodont apatite from South China and implications for the end-Permian mass extinction	Palaeogeography, palaeoclimatology, Palaeoecology	448
12819	2000853	LFY-34-Upper		251.91	254.2	254.2	GTS 2020			Permian	255	Late Permian (Lopingian 256 Ma)	Changhsingian				China	Liangfengya	Chongqing	29.5	106.4	8.85	95.67		Tropical	Conodont		apatite						17.2		-0,6	16.6		-1.08	0.349693	0.265074	0.265074	-0.814926	40.2904	40.2904	41.409	High-resolution SIMS oxygen isotope analysis on conodont apatite from South China and implications for the end-Permian mass extinction	Palaeogeography, palaeoclimatology, Palaeoecology	448
12820	2000854	DJG-(0.61 ~ 0.69m)		251.91	254.2	254.2	GTS 2020			Permian	255	Late Permian (Lopingian 256 Ma)	Changhsingian				China	Daijiagou	Chongqing	29.91	106.52	9.23	95.51		Tropical	Conodont		apatite						18.8		-0,6	18.2		-1.08	0.355618	0.274882	0.274882	-0.805118	33.5384	33.5384	34.6984	High-resolution SIMS oxygen isotope analysis on conodont apatite from South China and implications for the end-Permian mass extinction	Palaeogeography, palaeoclimatology, Palaeoecology	448
12821	2000855	DJG-(0.61 ~ 0.69m)		251.91	254.2	254.2	GTS 2020			Permian	255	Late Permian (Lopingian 256 Ma)	Changhsingian				China	Daijiagou	Chongqing	29.91	106.52	9.23	95.51		Tropical	Conodont		apatite						17.6		-0,6	17		-1.08	0.355618	0.274882	0.274882	-0.805118	38.6024	38.6024	39.7624	High-resolution SIMS oxygen isotope analysis on conodont apatite from South China and implications for the end-Permian mass extinction	Palaeogeography, palaeoclimatology, Palaeoecology	448
12822	2003159	Zl +43		251.91	254.2	254.2	GTS 2020			Permian	255	Late Permian (Lopingian 256 Ma)	Changhsingian	Boundary Clay			Iran	Zal		38.73	45.58	0.63	38.55		Tropical	Conodont	Hindeodus sp. (P1) + indet. (ramiform)	apatite						17.5	21,7		17.5		-1.08	0.317462	0.111229	0.111229	-0.968771	36.4924	36.4924	36.9618	Palaeotethys seawater temperature rise and an intensified hydrogeological cycle following the end-Permian mass extinction	Gondwana Research	26
12823	2000856	DJG-(0.58 ~ 0.73m)		251.91	254.2	254.2	GTS 2020			Permian	255	Late Permian (Lopingian 256 Ma)	Changhsingian				China	Daijiagou	Chongqing	29.91	106.52	9.23	95.51		Tropical	Conodont		apatite						18.4		-0,6	17.8		-1.08	0.355618	0.274882	0.274882	-0.805118	35.2264	35.2264	36.3864	High-resolution SIMS oxygen isotope analysis on conodont apatite from South China and implications for the end-Permian mass extinction	Palaeogeography, palaeoclimatology, Palaeoecology	448
12824	2000857	DJG-(0.58 ~ 0.73m)		251.91	254.2	254.2	GTS 2020			Permian	255	Late Permian (Lopingian 256 Ma)	Changhsingian				China	Daijiagou	Chongqing	29.91	106.52	9.23	95.51		Tropical	Conodont		apatite						17.9		-0,6	17.3		-1.08	0.355618	0.274882	0.274882	-0.805118	37.3364	37.3364	38.4964	High-resolution SIMS oxygen isotope analysis on conodont apatite from South China and implications for the end-Permian mass extinction	Palaeogeography, palaeoclimatology, Palaeoecology	448
12825	2000858	MSD 27-2		251.91	254.2	254.2	GTS 2020			Permian	255	Late Permian (Lopingian 256 Ma)	Changhsingian				China	Meishan	Zhejiang	31.08	119.71	17.25	103.87		Tropical/Subtropical	Conodont		apatite						19.3		-0,6	18.7		-1.08	0.508509	0.440288	0.440288	-0.639712	31.4284	31.4284	33.2864	High-resolution SIMS oxygen isotope analysis on conodont apatite from South China and implications for the end-Permian mass extinction	Palaeogeography, palaeoclimatology, Palaeoecology	448
12826	2000859	MSD 27-2		251.91	254.2	254.2	GTS 2020			Permian	255	Late Permian (Lopingian 256 Ma)	Changhsingian				China	Meishan	Zhejiang	31.08	119.71	17.25	103.87		Tropical/Subtropical	Conodont		apatite						18.7		-0,6	18.1		-1.08	0.508509	0.440288	0.440288	-0.639712	33.9604	33.9604	35.8184	High-resolution SIMS oxygen isotope analysis on conodont apatite from South China and implications for the end-Permian mass extinction	Palaeogeography, palaeoclimatology, Palaeoecology	448
12827	2000860	MSD 27-2		251.91	254.2	254.2	GTS 2020			Permian	255	Late Permian (Lopingian 256 Ma)	Changhsingian				China	Meishan	Zhejiang	31.08	119.71	17.25	103.87		Tropical/Subtropical	Conodont		apatite						18.9		-0,6	18.3		-1.08	0.508509	0.440288	0.440288	-0.639712	33.1164	33.1164	34.9744	High-resolution SIMS oxygen isotope analysis on conodont apatite from South China and implications for the end-Permian mass extinction	Palaeogeography, palaeoclimatology, Palaeoecology	448
12828	2003160	AB +45		251.91	254.2	254.2	GTS 2020			Permian	255	Late Permian (Lopingian 256 Ma)	Changhsingian	Boundary clay			Iran	Kuh-e-Ali Bashi		38.94	45.52	0.79	38.42		Tropical	Conodont	Hindeodus sp. (P1) + indet. (ramiform)	apatite						17.6	21,7		17.6		-1.08	0.315616	0.111714	0.111714	-0.968286	36.0704	36.0704	36.5418	Palaeotethys seawater temperature rise and an intensified hydrogeological cycle following the end-Permian mass extinction	Gondwana Research	26
12829	2000861	DJG-(0.45 ~ 0.5m)		251.91	254.2	254.2	GTS 2020			Permian	255	Late Permian (Lopingian 256 Ma)	Changhsingian				China	Daijiagou	Chongqing	29.91	106.52	9.23	95.51		Tropical	Conodont		apatite						18.8		-0,6	18.2		-1.08	0.355618	0.274882	0.274882	-0.805118	33.5384	33.5384	34.6984	High-resolution SIMS oxygen isotope analysis on conodont apatite from South China and implications for the end-Permian mass extinction	Palaeogeography, palaeoclimatology, Palaeoecology	448
12830	2000862	DJG-(0.45 ~ 0.5m)		251.91	254.2	254.2	GTS 2020			Permian	255	Late Permian (Lopingian 256 Ma)	Changhsingian				China	Daijiagou	Chongqing	29.91	106.52	9.23	95.51		Tropical	Conodont		apatite						18.7		-0,6	18.1		-1.08	0.355618	0.274882	0.274882	-0.805118	33.9604	33.9604	35.1204	High-resolution SIMS oxygen isotope analysis on conodont apatite from South China and implications for the end-Permian mass extinction	Palaeogeography, palaeoclimatology, Palaeoecology	448
12831	2001699	MSC 27a		251.92	254.2	254.2	GTS 2020			Permian	255	Late Permian (Lopingian 256 Ma)	Changhsingian				China	Meishan	Zhejiang	31.08	119.71	17.25	103.87		Tropical/Subtropical	Conodont	Hindeodus sp.	apatite	1,25					19.4	22,6		18.5		-1.08	0.508509	0.440288	0.440288	-0.639712	32.2724	32.2724	34.1304	Climate warming in the latest Permian and the Permian-Triassic Climate warming in the latest Permian and the Permian-Triassic mass extinction	Geology	40
12832	2003161	AB +40		251.91	254.2	254.2	GTS 2020			Permian	255	Late Permian (Lopingian 256 Ma)	Changhsingian	Boundary clay			Iran	Kuh-e-Ali Bashi		38.94	45.52	0.79	38.42		Tropical	Conodont	Hindeodus sp. (P1) + indet. (ramiform)	apatite						18.1	21,7		18.1		-1.08	0.315616	0.111714	0.111714	-0.968286	33.9604	33.9604	34.4318	Palaeotethys seawater temperature rise and an intensified hydrogeological cycle following the end-Permian mass extinction	Gondwana Research	26
12833	2000446	MSD27a		251.92	254.2	254.2	GTS 2020			Permian	255	Late Permian (Lopingian 256 Ma)	Changhsingian				China	Meishan D section		31.08	119.71	17.24	103.87		Tropical/Subtropical	Conodont	Clarkina sp. P2	apatite	1,25					20	22,5		19.2		-1.08	0.508317	0.440162	0.440162	-0.639838	29.3184	29.3184	31.1759	Permian ice volume and palaeoclimate history: Oxygen isotope proxies revisited	Gondwana Research	24
12834	2000447	MSD27a		251.92	254.2	254.2	GTS 2020			Permian	255	Late Permian (Lopingian 256 Ma)	Changhsingian				China	Meishan D section		31.08	119.71	17.24	103.87		Tropical/Subtropical	Conodont	Hindeodus sp. Ramiform	apatite	1,25					19.4	22,5		18.6		-1.08	0.508317	0.440162	0.440162	-0.639838	31.8504	31.8504	33.7079	Permian ice volume and palaeoclimate history: Oxygen isotope proxies revisited	Gondwana Research	24
12835	2000863	MSD 27-1		251.92	254.2	254.2	GTS 2020			Permian	255	Late Permian (Lopingian 256 Ma)	Changhsingian				China	Meishan	Zhejiang	31.08	119.71	17.24	103.87		Tropical/Subtropical	Conodont		apatite						19.4		-0,6	18.8		-1.08	0.508317	0.440162	0.440162	-0.639838	31.0064	31.0064	32.8639	High-resolution SIMS oxygen isotope analysis on conodont apatite from South China and implications for the end-Permian mass extinction	Palaeogeography, palaeoclimatology, Palaeoecology	448
12836	2000864	MSD 27-1		251.92	254.2	254.2	GTS 2020			Permian	255	Late Permian (Lopingian 256 Ma)	Changhsingian				China	Meishan	Zhejiang	31.08	119.71	17.24	103.87		Tropical/Subtropical	Conodont		apatite						18.6		-0,6	18		-1.08	0.508317	0.440162	0.440162	-0.639838	34.3824	34.3824	36.2399	High-resolution SIMS oxygen isotope analysis on conodont apatite from South China and implications for the end-Permian mass extinction	Palaeogeography, palaeoclimatology, Palaeoecology	448
12837	2001700	MSC 27a		251.92	254.2	254.2	GTS 2020			Permian	255	Late Permian (Lopingian 256 Ma)	Changhsingian				China	Meishan	Zhejiang	31.08	119.71	17.24	103.87		Tropical/Subtropical	Conodont	Clarkina sp.	apatite	1,25					20	22,6		19.1		-1.08	0.508317	0.440162	0.440162	-0.639838	29.7404	29.7404	31.5979	Climate warming in the latest Permian and the Permian-Triassic Climate warming in the latest Permian and the Permian-Triassic mass extinction	Geology	40
12838	2000865	LFY-32-2		251.92	254.2	254.2	GTS 2020			Permian	255	Late Permian (Lopingian 256 Ma)	Changhsingian				China	Liangfengya	Chongqing	29.5	106.4	8.84	95.67		Tropical	Conodont		apatite						17.2		-0,6	16.6		-1.08	0.349541	0.264815	0.264815	-0.815185	40.2904	40.2904	41.4079	High-resolution SIMS oxygen isotope analysis on conodont apatite from South China and implications for the end-Permian mass extinction	Palaeogeography, palaeoclimatology, Palaeoecology	448
12839	2000866	AFX-DJG-C-005		251.92	254.2	254.2	GTS 2020			Permian	255	Late Permian (Lopingian 256 Ma)	Changhsingian				China	Daijiagou	Chongqing	29.91	106.52	9.22	95.52		Tropical	Conodont		apatite						18.5		-0,6	17.9		-1.08	0.355459	0.274624	0.274624	-0.805376	34.8044	34.8044	35.9633	High-resolution SIMS oxygen isotope analysis on conodont apatite from South China and implications for the end-Permian mass extinction	Palaeogeography, palaeoclimatology, Palaeoecology	448
12840	2000867	AFX-DJG-C-005		251.92	254.2	254.2	GTS 2020			Permian	255	Late Permian (Lopingian 256 Ma)	Changhsingian				China	Daijiagou	Chongqing	29.91	106.52	9.22	95.52		Tropical	Conodont		apatite						19.3		-0,6	18.7		-1.08	0.355459	0.274624	0.274624	-0.805376	31.4284	31.4284	32.5873	High-resolution SIMS oxygen isotope analysis on conodont apatite from South China and implications for the end-Permian mass extinction	Palaeogeography, palaeoclimatology, Palaeoecology	448
12841	2000868	SHS-(100.22-100.25m)		251.92	254.2	254.2	GTS 2020			Permian	255	Late Permian (Lopingian 256 Ma)	Changhsingian				China	Shangsi		32.32	105.46	10.63	93.32		Tropical/Subtropical	Conodont		apatite						19.2		-0,6	18.6		-1.08	0.379318	0.310486	0.310486	-0.769514	31.8504	31.8504	33.1607	High-resolution SIMS oxygen isotope analysis on conodont apatite from South China and implications for the end-Permian mass extinction	Palaeogeography, palaeoclimatology, Palaeoecology	448
12842	2000869	LFY-32-1		251.92	254.2	254.2	GTS 2020			Permian	255	Late Permian (Lopingian 256 Ma)	Changhsingian				China	Liangfengya	Chongqing	29.5	106.4	8.84	95.67		Tropical	Conodont		apatite						17.9		-0,6	17.3		-1.08	0.349541	0.264815	0.264815	-0.815185	37.3364	37.3364	38.4539	High-resolution SIMS oxygen isotope analysis on conodont apatite from South China and implications for the end-Permian mass extinction	Palaeogeography, palaeoclimatology, Palaeoecology	448
12843	2001701	MSC 26		251.93	254.2	254.2	GTS 2020			Permian	255	Late Permian (Lopingian 256 Ma)	Changhsingian				China	Meishan	Zhejiang	31.08	119.71	17.23	103.87		Tropical/Subtropical	Conodont	Clarkina sp.	apatite	1,25					21	22,6		20.1		-1.08	0.508125	0.440037	0.440037	-0.639963	25.5204	25.5204	27.3774	Climate warming in the latest Permian and the Permian-Triassic Climate warming in the latest Permian and the Permian-Triassic mass extinction	Geology	40
12844	2001702	27a		251.92	254.2	254.2	GTS 2020			Permian	255	Late Permian (Lopingian 256 Ma)	Changhsingian				China	Shangsi		32.32	105.46	10.62	93.33		Tropical/Subtropical	Conodont	Clarkina sp.	apatite	1,25					21.4	22,6		20.5		-1.08	0.37914	0.310236	0.310236	-0.769764	23.8324	23.8324	25.1416	Climate warming in the latest Permian and the Permian-Triassic Climate warming in the latest Permian and the Permian-Triassic mass extinction	Geology	40
12845	2001703	26		251.95	254.2	254.2	GTS 2020			Permian	255	Late Permian (Lopingian 256 Ma)	Changhsingian				China	Shangsi		32.32	105.46	10.62	93.33		Tropical/Subtropical	Conodont	Clarkina sp.	apatite	1,25					21.6	22,6		20.7		-1.08	0.37914	0.310236	0.310236	-0.769764	22.9884	22.9884	24.2976	Climate warming in the latest Permian and the Permian-Triassic Climate warming in the latest Permian and the Permian-Triassic mass extinction	Geology	40
12846	2000448	MSD27a		251.92	254.2	254.2	GTS 2020			Permian	255	Late Permian (Lopingian 256 Ma)	Changhsingian				China	Meishan D section		31.08	119.71	17.23	103.87		Tropical/Subtropical	Conodont	Clarkina sp. P1	apatite	1,25					21	22,5		20.2		-1.08	0.508125	0.440037	0.440037	-0.639963	25.0984	25.0984	26.9554	Permian ice volume and palaeoclimate history: Oxygen isotope proxies revisited	Gondwana Research	24
12847	2000870	MSD 26		251.93	254.2	254.2	GTS 2020			Permian	255	Late Permian (Lopingian 256 Ma)	Changhsingian				China	Meishan	Zhejiang	31.08	119.71	17.23	103.87		Tropical/Subtropical	Conodont		apatite						20.1		-0,6	19.5		-1.08	0.508125	0.440037	0.440037	-0.639963	28.0524	28.0524	29.9094	High-resolution SIMS oxygen isotope analysis on conodont apatite from South China and implications for the end-Permian mass extinction	Palaeogeography, palaeoclimatology, Palaeoecology	448
12848	2003162	Zl +10		251.94	254.2	254.2	GTS 2020			Permian	255	Late Permian (Lopingian 256 Ma)	Changhsingian	Boundary Clay			Iran	Zal		38.73	45.58	0.61	38.56		Tropical	Conodont	Clarkina sp. (P1)	apatite						19.3	21,7		19.3		-1.08	0.317701	0.11118	0.11118	-0.96882	28.8964	28.8964	29.3656	Palaeotethys seawater temperature rise and an intensified hydrogeological cycle following the end-Permian mass extinction	Gondwana Research	26
12849	2003163	AB -0		251.94	254.2	254.2	GTS 2020			Permian	255	Late Permian (Lopingian 256 Ma)	Changhsingian	Paratirolites Limestone			Iran	Kuh-e-Ali Bashi		38.94	45.52	0.78	38.42		Tropical	Conodont	Clarkina sp. (P1)	apatite						19.3	21,7		19.3		-1.08	0.315727	0.111679	0.111679	-0.968321	28.8964	28.8964	29.3677	Palaeotethys seawater temperature rise and an intensified hydrogeological cycle following the end-Permian mass extinction	Gondwana Research	26
12850	2003164	AB -0		251.94	254.2	254.2	GTS 2020			Permian	255	Late Permian (Lopingian 256 Ma)	Changhsingian	Paratirolites Limestone			Iran	Kuh-e-Ali Bashi		38.94	45.52	0.78	38.42		Tropical	Conodont	Hindeodus sp. (P1)	apatite						18.6	21,7		18.6		-1.08	0.315727	0.111679	0.111679	-0.968321	31.8504	31.8504	32.3217	Palaeotethys seawater temperature rise and an intensified hydrogeological cycle following the end-Permian mass extinction	Gondwana Research	26
12851	2001704	MSC 24 f1		251.941	254.2	254.2	GTS 2020			Permian	255	Late Permian (Lopingian 256 Ma)	Changhsingian				China	Meishan	Zhejiang	31.08	119.71	17.22	103.87		Tropical/Subtropical	Conodont	Clarkina sp.	apatite	1,25					20.9	22,6		20		-1.08	0.507933	0.439911	0.439911	-0.640089	25.9424	25.9424	27.7988	Climate warming in the latest Permian and the Permian-Triassic Climate warming in the latest Permian and the Permian-Triassic mass extinction	Geology	40
12852	2000871	MSD 25		251.938	254.2	254.2	GTS 2020			Permian	255	Late Permian (Lopingian 256 Ma)	Changhsingian				China	Meishan	Zhejiang	31.08	119.71	17.22	103.87		Tropical/Subtropical	Conodont		apatite						21		-0,6	20.4		-1.08	0.507933	0.439911	0.439911	-0.640089	24.2544	24.2544	26.1108	High-resolution SIMS oxygen isotope analysis on conodont apatite from South China and implications for the end-Permian mass extinction	Palaeogeography, palaeoclimatology, Palaeoecology	448
12853	2000872	MSD 24f-2		251.94	254.2	254.2	GTS 2020			Permian	255	Late Permian (Lopingian 256 Ma)	Changhsingian				China	Meishan	Zhejiang	31.08	119.71	17.22	103.87		Tropical/Subtropical	Conodont		apatite						21.1		-0,6	20.5		-1.08	0.507933	0.439911	0.439911	-0.640089	23.8324	23.8324	25.6888	High-resolution SIMS oxygen isotope analysis on conodont apatite from South China and implications for the end-Permian mass extinction	Palaeogeography, palaeoclimatology, Palaeoecology	448
12854	2000873	SHS-(99.88-99.92m)		251.94	254.2	254.2	GTS 2020			Permian	255	Late Permian (Lopingian 256 Ma)	Changhsingian				China	Shangsi		29.5	106.4	8.82	95.68		Tropical	Conodont		apatite						20.6		-0,6	20		-1.08	0.349236	0.264299	0.264299	-0.815701	25.9424	25.9424	27.0577	High-resolution SIMS oxygen isotope analysis on conodont apatite from South China and implications for the end-Permian mass extinction	Palaeogeography, palaeoclimatology, Palaeoecology	448
12855	2000449	MSC24F-1		251.94	254.2	254.2	GTS 2020			Permian	255	Late Permian (Lopingian 256 Ma)	Changhsingian				China	Meishan C section		31.08	119.71	17.22	103.87		Tropical/Subtropical	Conodont	Clarkina sp.	apatite	1,25					20.9	22,5		20.1		-1.08	0.507933	0.439911	0.439911	-0.640089	25.5204	25.5204	27.3768	Permian ice volume and palaeoclimate history: Oxygen isotope proxies revisited	Gondwana Research	24
12856	2000874	MSD 24f-1		251.94	254.2	254.2	GTS 2020			Permian	255	Late Permian (Lopingian 256 Ma)	Changhsingian				China	Meishan	Zhejiang	31.08	119.71	17.22	103.87		Tropical/Subtropical	Conodont		apatite						20.9		-0,6	20.3		-1.08	0.507933	0.439911	0.439911	-0.640089	24.6764	24.6764	26.5328	High-resolution SIMS oxygen isotope analysis on conodont apatite from South China and implications for the end-Permian mass extinction	Palaeogeography, palaeoclimatology, Palaeoecology	448
12857	2000450	MSC24e top		251.94	254.2	254.2	GTS 2020			Permian	255	Late Permian (Lopingian 256 Ma)	Changhsingian				China	Meishan C section		31.08	119.71	17.22	103.87		Tropical/Subtropical	Conodont	Clarkina sp.	apatite	1,25					21.3	22,5		20.5		-1.08	0.507933	0.439911	0.439911	-0.640089	23.8324	23.8324	25.6888	Permian ice volume and palaeoclimate history: Oxygen isotope proxies revisited	Gondwana Research	24
12858	2000875	MSD 24f-2		251.94	254.2	254.2	GTS 2020			Permian	255	Late Permian (Lopingian 256 Ma)	Changhsingian				China	Meishan	Zhejiang	31.08	119.71	17.22	103.87		Tropical/Subtropical	Conodont		apatite						21.1		-0,6	20.5		-1.08	0.507933	0.439911	0.439911	-0.640089	23.8324	23.8324	25.6888	High-resolution SIMS oxygen isotope analysis on conodont apatite from South China and implications for the end-Permian mass extinction	Palaeogeography, palaeoclimatology, Palaeoecology	448
12859	2000876	SHS-(99.84-99.86m)		251.94	254.2	254.2	GTS 2020			Permian	255	Late Permian (Lopingian 256 Ma)	Changhsingian				China	Shangsi		32.32	105.46	10.61	93.33		Tropical/Subtropical	Conodont		apatite						19.4		-0,6	18.8		-1.08	0.378962	0.309987	0.309987	-0.770013	31.0064	31.0064	32.3145	High-resolution SIMS oxygen isotope analysis on conodont apatite from South China and implications for the end-Permian mass extinction	Palaeogeography, palaeoclimatology, Palaeoecology	448
12860	2003165	AB -5		251.95	254.2	254.2	GTS 2020			Permian	255	Late Permian (Lopingian 256 Ma)	Changhsingian	Paratirolites Limestone			Iran	Kuh-e-Ali Bashi		38.94	45.52	0.77	38.43		Tropical	Conodont	Clarkina sp. (P1)	apatite						19.4	21,7		19.4		-1.08	0.31584	0.111644	0.111644	-0.968356	28.4744	28.4744	28.9455	Palaeotethys seawater temperature rise and an intensified hydrogeological cycle following the end-Permian mass extinction	Gondwana Research	26
12861	2003166	Zl 0		251.95	254.2	254.2	GTS 2020			Permian	255	Late Permian (Lopingian 256 Ma)	Changhsingian	Paratirolites Limestone			Iran	Zal		38.73	45.58	0.6	38.56		Tropical	Conodont	Clarkina sp. (P1)	apatite						19.1	21,7		19.1		-1.08	0.317822	0.111156	0.111156	-0.968844	29.7404	29.7404	30.2095	Palaeotethys seawater temperature rise and an intensified hydrogeological cycle following the end-Permian mass extinction	Gondwana Research	26
12862	2001705	MSB 24f		251.941	254.2	254.2	GTS 2020			Permian	255	Late Permian (Lopingian 256 Ma)	Changhsingian				China	Meishan	Zhejiang	31.08	119.71	17.21	103.87		Tropical/Subtropical	Conodont	Clarkina sp.	apatite	1,25					21.3	22,6		20.4		-1.08	0.50774	0.439784	0.439784	-0.640216	24.2544	24.2544	26.1103	Climate warming in the latest Permian and the Permian-Triassic Climate warming in the latest Permian and the Permian-Triassic mass extinction	Geology	40
12863	2000877	SHS-299.0		251.95	254.2	254.2	GTS 2020			Permian	255	Late Permian (Lopingian 256 Ma)	Changhsingian				China	Shangsi		32.32	105.46	10.6	93.33		Tropical/Subtropical	Conodont		apatite						19.5		-0,6	18.9		-1.08	0.378783	0.309737	0.309737	-0.770263	30.5844	30.5844	31.8915	High-resolution SIMS oxygen isotope analysis on conodont apatite from South China and implications for the end-Permian mass extinction	Palaeogeography, palaeoclimatology, Palaeoecology	448
12864	2000878	SHS-(99.92-100.05m)		251.95	254.2	254.2	GTS 2020			Permian	255	Late Permian (Lopingian 256 Ma)	Changhsingian				China	Shangsi		32.32	105.46	10.6	93.33		Tropical/Subtropical	Conodont		apatite						20.8		-0,6	20.2		-1.08	0.378783	0.309737	0.309737	-0.770263	25.0984	25.0984	26.4055	High-resolution SIMS oxygen isotope analysis on conodont apatite from South China and implications for the end-Permian mass extinction	Palaeogeography, palaeoclimatology, Palaeoecology	448
12865	2001706	MSC 24		251.95	254.2	254.2	GTS 2020			Permian	255	Late Permian (Lopingian 256 Ma)	Changhsingian				China	Meishan	Zhejiang	31.08	119.71	17.21	103.87		Tropical/Subtropical	Conodont	Clarkina sp.	apatite	1,25					21.6	22,6		20.7		-1.08	0.50774	0.439784	0.439784	-0.640216	22.9884	22.9884	24.8443	Climate warming in the latest Permian and the Permian-Triassic Climate warming in the latest Permian and the Permian-Triassic mass extinction	Geology	40
12866	2001707	MSC 24e		251.95	254.2	254.2	GTS 2020			Permian	255	Late Permian (Lopingian 256 Ma)	Changhsingian				China	Meishan	Zhejiang	31.08	119.71	17.21	103.87		Tropical/Subtropical	Conodont	Hindeodus sp.	apatite	1,25					21.2	22,6		20.3		-1.08	0.50774	0.439784	0.439784	-0.640216	24.6764	24.6764	26.5323	Climate warming in the latest Permian and the Permian-Triassic Climate warming in the latest Permian and the Permian-Triassic mass extinction	Geology	40
12867	2000451	MSD24e		251.94	254.2	254.2	GTS 2020			Permian	255	Late Permian (Lopingian 256 Ma)	Changhsingian				China	Meishan D section		31.08	119.71	17.21	103.87		Tropical/Subtropical	Conodont	Clarkina sp. P1	apatite						21.6	22,5		20.8		-1.08	0.50774	0.439784	0.439784	-0.640216	22.5664	22.5664	24.4223	Permian ice volume and palaeoclimate history: Oxygen isotope proxies revisited	Gondwana Research	24
12868	2000452	MSD24e		251.95	254.2	254.2	GTS 2020			Permian	255	Late Permian (Lopingian 256 Ma)	Changhsingian				China	Meishan D section		31.08	119.71	17.21	103.87		Tropical/Subtropical	Conodont	Hindeodus sp. Ramiform	apatite	1,25					21.2	22,5		20.4		-1.08	0.50774	0.439784	0.439784	-0.640216	24.2544	24.2544	26.1103	Permian ice volume and palaeoclimate history: Oxygen isotope proxies revisited	Gondwana Research	24
12869	2000453	MSC24e		251.95	254.2	254.2	GTS 2020			Permian	255	Late Permian (Lopingian 256 Ma)	Changhsingian				China	Meishan C section		31.08	119.71	17.21	103.87		Tropical/Subtropical	Conodont	Clarkina sp.	apatite	1,25					21	22,5		20.2		-1.08	0.50774	0.439784	0.439784	-0.640216	25.0984	25.0984	26.9543	Permian ice volume and palaeoclimate history: Oxygen isotope proxies revisited	Gondwana Research	24
12870	2000879	MSD 25		251.938	254.2	254.2	GTS 2020			Permian	255	Late Permian (Lopingian 256 Ma)	Changhsingian				China	Meishan	Zhejiang	31.08	119.71	17.21	103.87		Tropical/Subtropical	Conodont		apatite						21		-0,6	20.4		-1.08	0.50774	0.439784	0.439784	-0.640216	24.2544	24.2544	26.1103	High-resolution SIMS oxygen isotope analysis on conodont apatite from South China and implications for the end-Permian mass extinction	Palaeogeography, palaeoclimatology, Palaeoecology	448
12871	2000880	LFY-28-1		251.95	254.2	254.2	GTS 2020			Permian	255	Late Permian (Lopingian 256 Ma)	Changhsingian				China	Liangfengya	Chongqing	29.5	106.4	8.81	95.68		Tropical	Conodont		apatite						18.6		-0,6	18		-1.08	0.349084	0.26404	0.26404	-0.81596	34.3824	34.3824	35.4967	High-resolution SIMS oxygen isotope analysis on conodont apatite from South China and implications for the end-Permian mass extinction	Palaeogeography, palaeoclimatology, Palaeoecology	448
12872	2000881	DJG-(0.15 ~ 0.2m)		251.95	254.2	254.2	GTS 2020			Permian	255	Late Permian (Lopingian 256 Ma)	Changhsingian				China	Daijiagou	Chongqing	29.91	106.52	9.19	95.52		Tropical	Conodont		apatite						19.2		-0,6	18.6		-1.08	0.354983	0.273851	0.273851	-0.806149	31.8504	31.8504	33.0061	High-resolution SIMS oxygen isotope analysis on conodont apatite from South China and implications for the end-Permian mass extinction	Palaeogeography, palaeoclimatology, Palaeoecology	448
12873	2000882	LFY-28-2		251.95	254.2	254.2	GTS 2020			Permian	255	Late Permian (Lopingian 256 Ma)	Changhsingian				China	Liangfengya	Chongqing	29.5	106.4	8.81	95.68		Tropical	Conodont		apatite						18.8		-0,6	18.2		-1.08	0.349084	0.26404	0.26404	-0.81596	33.5384	33.5384	34.6527	High-resolution SIMS oxygen isotope analysis on conodont apatite from South China and implications for the end-Permian mass extinction	Palaeogeography, palaeoclimatology, Palaeoecology	448
12874	2000883	AFX-DJG-C-007		251.95	254.2	254.2	GTS 2020			Permian	255	Late Permian (Lopingian 256 Ma)	Changhsingian				China	Daijiagou	Chongqing	29.91	106.52	9.19	95.52		Tropical	Conodont		apatite						18.9		-0,6	18.3		-1.08	0.354983	0.273851	0.273851	-0.806149	33.1164	33.1164	34.2721	High-resolution SIMS oxygen isotope analysis on conodont apatite from South China and implications for the end-Permian mass extinction	Palaeogeography, palaeoclimatology, Palaeoecology	448
12875	2000884	AFX-DJG-C-007		251.95	254.2	254.2	GTS 2020			Permian	255	Late Permian (Lopingian 256 Ma)	Changhsingian				China	Daijiagou	Chongqing	29.91	106.52	9.19	95.52		Tropical	Conodont		apatite						18.7		-0,6	18.1		-1.08	0.354983	0.273851	0.273851	-0.806149	33.9604	33.9604	35.1161	High-resolution SIMS oxygen isotope analysis on conodont apatite from South China and implications for the end-Permian mass extinction	Palaeogeography, palaeoclimatology, Palaeoecology	448
12876	2000885	DJG-(0.15 ~ 0.2m)		251.95	254.2	254.2	GTS 2020			Permian	255	Late Permian (Lopingian 256 Ma)	Changhsingian				China	Daijiagou	Chongqing	29.91	106.52	9.19	95.52		Tropical	Conodont		apatite						19.6		-0,6	19		-1.08	0.354983	0.273851	0.273851	-0.806149	30.1624	30.1624	31.3181	High-resolution SIMS oxygen isotope analysis on conodont apatite from South China and implications for the end-Permian mass extinction	Palaeogeography, palaeoclimatology, Palaeoecology	448
12877	2000886	LFY-30-base		251.95	254.2	254.2	GTS 2020			Permian	255	Late Permian (Lopingian 256 Ma)	Changhsingian				China	Liangfengya	Chongqing	29.5	106.4	8.81	95.68		Tropical	Conodont		apatite						19.4		-0,6	18.8		-1.08	0.349084	0.26404	0.26404	-0.81596	31.0064	31.0064	32.1207	High-resolution SIMS oxygen isotope analysis on conodont apatite from South China and implications for the end-Permian mass extinction	Palaeogeography, palaeoclimatology, Palaeoecology	448
12878	2000887	LFY-28-2		251.95	254.2	254.2	GTS 2020			Permian	255	Late Permian (Lopingian 256 Ma)	Changhsingian				China	Liangfengya	Chongqing	29.5	106.4	8.81	95.68		Tropical	Conodont		apatite						18.3		-0,6	17.7		-1.08	0.349084	0.26404	0.26404	-0.81596	35.6484	35.6484	36.7627	High-resolution SIMS oxygen isotope analysis on conodont apatite from South China and implications for the end-Permian mass extinction	Palaeogeography, palaeoclimatology, Palaeoecology	448
12879	2000888	LFY-28-1		251.95	254.2	254.2	GTS 2020			Permian	255	Late Permian (Lopingian 256 Ma)	Changhsingian				China	Liangfengya	Chongqing	29.5	106.4	8.81	95.68		Tropical	Conodont		apatite						18.6		-0,6	18		-1.08	0.349084	0.26404	0.26404	-0.81596	34.3824	34.3824	35.4967	High-resolution SIMS oxygen isotope analysis on conodont apatite from South China and implications for the end-Permian mass extinction	Palaeogeography, palaeoclimatology, Palaeoecology	448
12880	2000889	LFY-30		251.95	254.2	254.2	GTS 2020			Permian	255	Late Permian (Lopingian 256 Ma)	Changhsingian				China	Liangfengya	Chongqing	29.5	106.4	8.81	95.68		Tropical	Conodont		apatite						18.7		-0,6	18.1		-1.08	0.349084	0.26404	0.26404	-0.81596	33.9604	33.9604	35.0747	High-resolution SIMS oxygen isotope analysis on conodont apatite from South China and implications for the end-Permian mass extinction	Palaeogeography, palaeoclimatology, Palaeoecology	448
12881	2003167	AB -10		251.95	254.2	254.2	GTS 2020			Permian	255	Late Permian (Lopingian 256 Ma)	Changhsingian	Paratirolites Limestone			Iran	Kuh-e-Ali Bashi		38.94	45.52	0.77	38.43		Tropical	Conodont	Clarkina sp. (P1)	apatite						19.9	21,7		19.9		-1.08	0.31584	0.111644	0.111644	-0.968356	26.3644	26.3644	26.8355	Palaeotethys seawater temperature rise and an intensified hydrogeological cycle following the end-Permian mass extinction	Gondwana Research	26
12882	2000890	LFY-29		251.95	254.2	254.2	GTS 2020			Permian	255	Late Permian (Lopingian 256 Ma)	Changhsingian				China	Liangfengya	Chongqing	29.5	106.4	8.81	95.68		Tropical	Conodont		apatite						19.3		-0,6	18.7		-1.08	0.349084	0.26404	0.26404	-0.81596	31.4284	31.4284	32.5427	High-resolution SIMS oxygen isotope analysis on conodont apatite from South China and implications for the end-Permian mass extinction	Palaeogeography, palaeoclimatology, Palaeoecology	448
12883	2000891	LFY-30		251.95	254.2	254.2	GTS 2020			Permian	255	Late Permian (Lopingian 256 Ma)	Changhsingian				China	Liangfengya	Chongqing	29.5	106.4	8.81	95.68		Tropical	Conodont		apatite						19.4		-0,6	18.8		-1.08	0.349084	0.26404	0.26404	-0.81596	31.0064	31.0064	32.1207	High-resolution SIMS oxygen isotope analysis on conodont apatite from South China and implications for the end-Permian mass extinction	Palaeogeography, palaeoclimatology, Palaeoecology	448
12884	2000454	MSD24d		251.95	254.2	254.2	GTS 2020			Permian	255	Late Permian (Lopingian 256 Ma)	Changhsingian				China	Meishan D section		31.08	119.71	17.21	103.87		Tropical/Subtropical	Conodont	Clarkina sp. P1	apatite	1,25					21.1	22,5		20.3		-1.08	0.50774	0.439784	0.439784	-0.640216	24.6764	24.6764	26.5323	Permian ice volume and palaeoclimate history: Oxygen isotope proxies revisited	Gondwana Research	24
12885	2000455	MSD24d		251.95	254.2	254.2	GTS 2020			Permian	255	Late Permian (Lopingian 256 Ma)	Changhsingian				China	Meishan D section		31.08	119.71	17.21	103.87		Tropical/Subtropical	Conodont	Hindeodus sp. P1	apatite	1,25					21.2	22,5		20.4		-1.08	0.50774	0.439784	0.439784	-0.640216	24.2544	24.2544	26.1103	Permian ice volume and palaeoclimate history: Oxygen isotope proxies revisited	Gondwana Research	24
12886	2000456	MSD24d		251.95	254.2	254.2	GTS 2020			Permian	255	Late Permian (Lopingian 256 Ma)	Changhsingian				China	Meishan D section		31.08	119.71	17.21	103.87		Tropical/Subtropical	Conodont	Hindeodus sp. Ramiform	apatite	1,25					20.8	22,5		20		-1.08	0.50774	0.439784	0.439784	-0.640216	25.9424	25.9424	27.7983	Permian ice volume and palaeoclimate history: Oxygen isotope proxies revisited	Gondwana Research	24
12887	2001708	MSC 24e top		251.95	254.2	254.2	GTS 2020			Permian	255	Late Permian (Lopingian 256 Ma)	Changhsingian				China	Meishan	Zhejiang	31.08	119.71	17.21	103.87		Tropical/Subtropical	Conodont	Clarkina sp.	apatite	1,25					21.3	22,6		20.4		-1.08	0.50774	0.439784	0.439784	-0.640216	24.2544	24.2544	26.1103	Climate warming in the latest Permian and the Permian-Triassic Climate warming in the latest Permian and the Permian-Triassic mass extinction	Geology	40
12888	2000457	MSC24d3		251.96	254.2	254.2	GTS 2020			Permian	255	Late Permian (Lopingian 256 Ma)	Changhsingian				China	Meishan C section		31.08	119.71	17.2	103.87		Tropical/Subtropical	Conodont	Clarkina sp.	apatite	1,25					21.4	22,5		20.6		-1.08	0.507548	0.439658	0.439658	-0.640342	23.4104	23.4104	25.2658	Permian ice volume and palaeoclimate history: Oxygen isotope proxies revisited	Gondwana Research	24
12889	2000892	MSD 24e-top		251.95	254.2	254.2	GTS 2020			Permian	255	Late Permian (Lopingian 256 Ma)	Changhsingian				China	Meishan	Zhejiang	31.08	119.71	17.2	103.87		Tropical/Subtropical	Conodont		apatite						21.1		-0,6	20.5		-1.08	0.507548	0.439658	0.439658	-0.640342	23.8324	23.8324	25.6878	High-resolution SIMS oxygen isotope analysis on conodont apatite from South China and implications for the end-Permian mass extinction	Palaeogeography, palaeoclimatology, Palaeoecology	448
12890	2000458	MSC24d-4		251.96	254.2	254.2	GTS 2020			Permian	255	Late Permian (Lopingian 256 Ma)	Changhsingian				China	Meishan C section		31.08	119.71	17.2	103.87		Tropical/Subtropical	Conodont	Clarkina sp.	apatite	1,25					21.4	22,5		20.6		-1.08	0.507548	0.439658	0.439658	-0.640342	23.4104	23.4104	25.2658	Permian ice volume and palaeoclimate history: Oxygen isotope proxies revisited	Gondwana Research	24
12891	2000893	MSD 24d-3		251.96	254.2	254.2	GTS 2020			Permian	255	Late Permian (Lopingian 256 Ma)	Changhsingian				China	Meishan	Zhejiang	31.08	119.71	17.2	103.87		Tropical/Subtropical	Conodont		apatite						20.8		-0,6	20.2		-1.08	0.507548	0.439658	0.439658	-0.640342	25.0984	25.0984	26.9538	High-resolution SIMS oxygen isotope analysis on conodont apatite from South China and implications for the end-Permian mass extinction	Palaeogeography, palaeoclimatology, Palaeoecology	448
12892	2001709	MSC 24e		251.96	254.2	254.2	GTS 2020			Permian	255	Late Permian (Lopingian 256 Ma)	Changhsingian				China	Meishan	Zhejiang	31.08	119.71	17.2	103.87		Tropical/Subtropical	Conodont	Clarkina sp.	apatite	1,25					21	22,6		20.1		-1.08	0.507548	0.439658	0.439658	-0.640342	25.5204	25.5204	27.3758	Climate warming in the latest Permian and the Permian-Triassic Climate warming in the latest Permian and the Permian-Triassic mass extinction	Geology	40
12893	2000459	MSC24d2		251.96	254.2	254.2	GTS 2020			Permian	255	Late Permian (Lopingian 256 Ma)	Changhsingian				China	Meishan C section		31.08	119.71	17.2	103.87		Tropical/Subtropical	Conodont	Clarkina sp.	apatite	1,25					21.6	22,5		20.8		-1.08	0.507548	0.439658	0.439658	-0.640342	22.5664	22.5664	24.4218	Permian ice volume and palaeoclimate history: Oxygen isotope proxies revisited	Gondwana Research	24
12894	2000894	MSD 24f-1		251.94	254.2	254.2	GTS 2020			Permian	255	Late Permian (Lopingian 256 Ma)	Changhsingian				China	Shangsi	Zhejiang	31.08	119.71	17.2	103.87		Tropical/Subtropical	Conodont		apatite						20.9		-0,6	20.3		-1.08	0.507548	0.439658	0.439658	-0.640342	24.6764	24.6764	26.5318	High-resolution SIMS oxygen isotope analysis on conodont apatite from South China and implications for the end-Permian mass extinction	Palaeogeography, palaeoclimatology, Palaeoecology	448
12895	2000460	MSC24d1		251.96	254.2	254.2	GTS 2020			Permian	255	Late Permian (Lopingian 256 Ma)	Changhsingian				China	Meishan C section		31.08	119.71	17.2	103.87		Tropical/Subtropical	Conodont	Clarkina sp.	apatite	1,25					21	22,5		20.2		-1.08	0.507548	0.439658	0.439658	-0.640342	25.0984	25.0984	26.9538	Permian ice volume and palaeoclimate history: Oxygen isotope proxies revisited	Gondwana Research	24
12896	2000461	MSC24d-1		251.96	254.2	254.2	GTS 2020			Permian	255	Late Permian (Lopingian 256 Ma)	Changhsingian				China	Meishan C section		31.08	119.71	17.2	103.87		Tropical/Subtropical	Conodont	Clarkina sp.	apatite	1,25					20.4	22,5		19.6		-1.08	0.507548	0.439658	0.439658	-0.640342	27.6304	27.6304	29.4858	Permian ice volume and palaeoclimate history: Oxygen isotope proxies revisited	Gondwana Research	24
12897	2000895	MSD 24f-2		251.94	254.2	254.2	GTS 2020			Permian	255	Late Permian (Lopingian 256 Ma)	Changhsingian				China	Meishan	Zhejiang	31.08	119.71	17.2	103.87		Tropical/Subtropical	Conodont		apatite						21.1		-0,6	20.5		-1.08	0.507548	0.439658	0.439658	-0.640342	23.8324	23.8324	25.6878	High-resolution SIMS oxygen isotope analysis on conodont apatite from South China and implications for the end-Permian mass extinction	Palaeogeography, palaeoclimatology, Palaeoecology	448
12898	2000896	MSD 24c-3		251.96	254.2	254.2	GTS 2020			Permian	255	Late Permian (Lopingian 256 Ma)	Changhsingian				China	Meishan	Zhejiang	31.08	119.71	17.2	103.87		Tropical/Subtropical	Conodont		apatite						21.2		-0,6	20.6		-1.08	0.507548	0.439658	0.439658	-0.640342	23.4104	23.4104	25.2658	High-resolution SIMS oxygen isotope analysis on conodont apatite from South China and implications for the end-Permian mass extinction	Palaeogeography, palaeoclimatology, Palaeoecology	448
12899	2001710	MSC 24d		251.96	254.2	254.2	GTS 2020			Permian	255	Late Permian (Lopingian 256 Ma)	Changhsingian				China	Meishan	Zhejiang	31.08	119.71	17.2	103.87		Tropical/Subtropical	Conodont	Clarkina sp.	apatite	1,25					21.1	22,6		20.2		-1.08	0.507548	0.439658	0.439658	-0.640342	25.0984	25.0984	26.9538	Climate warming in the latest Permian and the Permian-Triassic Climate warming in the latest Permian and the Permian-Triassic mass extinction	Geology	40
12900	2001711	MSC 24d		251.96	254.2	254.2	GTS 2020			Permian	255	Late Permian (Lopingian 256 Ma)	Changhsingian				China	Meishan	Zhejiang	31.08	119.71	17.2	103.87		Tropical/Subtropical	Conodont	Hindeodus sp.	apatite	1,25					21.2	22,6		20.3		-1.08	0.507548	0.439658	0.439658	-0.640342	24.6764	24.6764	26.5318	Climate warming in the latest Permian and the Permian-Triassic Climate warming in the latest Permian and the Permian-Triassic mass extinction	Geology	40
12901	2001712	MSC 24d		251.96	254.2	254.2	GTS 2020			Permian	255	Late Permian (Lopingian 256 Ma)	Changhsingian				China	Meishan	Zhejiang	31.08	119.71	17.2	103.87		Tropical/Subtropical	Conodont	ramiforms	apatite	1,25					20.8	22,6		19.9		-1.08	0.507548	0.439658	0.439658	-0.640342	26.3644	26.3644	28.2198	Climate warming in the latest Permian and the Permian-Triassic Climate warming in the latest Permian and the Permian-Triassic mass extinction	Geology	40
12902	2000897	AFX-DJG-C-008		251.96	254.2	254.2	GTS 2020			Permian	255	Late Permian (Lopingian 256 Ma)	Changhsingian				China	Daijiagou	Chongqing	29.91	106.52	9.18	95.52		Tropical	Conodont		apatite						19.1		-0,6	18.5		-1.08	0.354825	0.273593	0.273593	-0.806407	32.2724	32.2724	33.427	High-resolution SIMS oxygen isotope analysis on conodont apatite from South China and implications for the end-Permian mass extinction	Palaeogeography, palaeoclimatology, Palaeoecology	448
12903	2000898	AFX-DJG-C-008		251.96	254.2	254.2	GTS 2020			Permian	255	Late Permian (Lopingian 256 Ma)	Changhsingian				China	Daijiagou	Chongqing	29.91	106.52	9.18	95.52		Tropical	Conodont		apatite						19.4		-0,6	18.8		-1.08	0.354825	0.273593	0.273593	-0.806407	31.0064	31.0064	32.161	High-resolution SIMS oxygen isotope analysis on conodont apatite from South China and implications for the end-Permian mass extinction	Palaeogeography, palaeoclimatology, Palaeoecology	448
12904	2000462	MSC24C-2		251.96	254.2	254.2	GTS 2020			Permian	255	Late Permian (Lopingian 256 Ma)	Changhsingian				China	Meishan C section		31.08	119.71	17.2	103.87		Tropical/Subtropical	Conodont	Clarkina sp.	apatite	1,25					21.2	22,5		20.4		-1.08	0.507548	0.439658	0.439658	-0.640342	24.2544	24.2544	26.1098	Permian ice volume and palaeoclimate history: Oxygen isotope proxies revisited	Gondwana Research	24
12905	2000899	MSD 24c-2		251.96	254.2	254.2	GTS 2020			Permian	255	Late Permian (Lopingian 256 Ma)	Changhsingian				China	Meishan	Zhejiang	31.08	119.71	17.2	103.87		Tropical/Subtropical	Conodont		apatite						21.3		-0,6	20.7		-1.08	0.507548	0.439658	0.439658	-0.640342	22.9884	22.9884	24.8438	High-resolution SIMS oxygen isotope analysis on conodont apatite from South China and implications for the end-Permian mass extinction	Palaeogeography, palaeoclimatology, Palaeoecology	448
12906	2001713	MSC 24d4		251.97	254.2	254.2	GTS 2020			Permian	255	Late Permian (Lopingian 256 Ma)	Changhsingian				China	Meishan	Zhejiang	31.08	119.71	17.19	103.87		Tropical/Subtropical	Conodont	Clarkina sp.	apatite	1,25					21.4	22,6		20.5		-1.08	0.507356	0.439531	0.439531	-0.640469	23.8324	23.8324	25.6872	Climate warming in the latest Permian and the Permian-Triassic Climate warming in the latest Permian and the Permian-Triassic mass extinction	Geology	40
12907	2000463	MSD24a		251.97	254.2	254.2	GTS 2020			Permian	255	Late Permian (Lopingian 256 Ma)	Changhsingian				China	Meishan D section		31.08	119.71	17.19	103.87		Tropical/Subtropical	Conodont	Hindeodus sp. Ramiform	apatite	1,25					21.2	22,5		20.4		-1.08	0.507356	0.439531	0.439531	-0.640469	24.2544	24.2544	26.1092	Permian ice volume and palaeoclimate history: Oxygen isotope proxies revisited	Gondwana Research	24
12908	2000464	MSD24b		251.97	254.2	254.2	GTS 2020			Permian	255	Late Permian (Lopingian 256 Ma)	Changhsingian				China	Meishan C section		31.08	119.71	17.19	103.87		Tropical/Subtropical	Conodont	Clarkina sp.	apatite	1,25					20.7	22,5		19.9		-1.08	0.507356	0.439531	0.439531	-0.640469	26.3644	26.3644	28.2192	Permian ice volume and palaeoclimate history: Oxygen isotope proxies revisited	Gondwana Research	24
12909	2000465	MSC24C-1		251.97	254.2	254.2	GTS 2020			Permian	255	Late Permian (Lopingian 256 Ma)	Changhsingian				China	Meishan C section		31.08	119.71	17.19	103.87		Tropical/Subtropical	Conodont	Clarkina sp.	apatite	1,25					21	22,5		20.2		-1.08	0.507356	0.439531	0.439531	-0.640469	25.0984	25.0984	26.9532	Permian ice volume and palaeoclimate history: Oxygen isotope proxies revisited	Gondwana Research	24
12910	2000900	MSD 24c-2		251.97	254.2	254.2	GTS 2020			Permian	255	Late Permian (Lopingian 256 Ma)	Changhsingian				China	Meishan	Zhejiang	31.08	119.71	17.19	103.87		Tropical/Subtropical	Conodont		apatite						20.7		-0,6	20.1		-1.08	0.507356	0.439531	0.439531	-0.640469	25.5204	25.5204	27.3752	High-resolution SIMS oxygen isotope analysis on conodont apatite from South China and implications for the end-Permian mass extinction	Palaeogeography, palaeoclimatology, Palaeoecology	448
12911	2001714	MSC 24d3		251.97	254.2	254.2	GTS 2020			Permian	255	Late Permian (Lopingian 256 Ma)	Changhsingian				China	Meishan	Zhejiang	31.08	119.71	17.19	103.87		Tropical/Subtropical	Conodont	Clarkina sp.	apatite	1,25					21.4	22,6		20.5		-1.08	0.507356	0.439531	0.439531	-0.640469	23.8324	23.8324	25.6872	Climate warming in the latest Permian and the Permian-Triassic Climate warming in the latest Permian and the Permian-Triassic mass extinction	Geology	40
12912	2000466	MSC24C		251.97	254.2	254.2	GTS 2020			Permian	255	Late Permian (Lopingian 256 Ma)	Changhsingian				China	Meishan D section		31.08	119.71	17.19	103.87		Tropical/Subtropical	Conodont	Clarkina sp. P1	apatite	1,25					20.7	22,5		19.9		-1.08	0.507356	0.439531	0.439531	-0.640469	26.3644	26.3644	28.2192	Permian ice volume and palaeoclimate history: Oxygen isotope proxies revisited	Gondwana Research	24
12913	2000467	MSD24b		251.97	254.2	254.2	GTS 2020			Permian	255	Late Permian (Lopingian 256 Ma)	Changhsingian				China	Meishan D section		31.08	119.71	17.19	103.87		Tropical/Subtropical	Conodont	Hindeodus sp., Ramiform	apatite	1,25					20.6	22,5		19.8		-1.08	0.507356	0.439531	0.439531	-0.640469	26.7864	26.7864	28.6412	Permian ice volume and palaeoclimate history: Oxygen isotope proxies revisited	Gondwana Research	24
12914	2000901	MSD 24b		251.97	254.2	254.2	GTS 2020			Permian	255	Late Permian (Lopingian 256 Ma)	Changhsingian				China	Meishan	Zhejiang	31.08	119.71	17.19	103.87		Tropical/Subtropical	Conodont		apatite						20.6		-0,6	20		-1.08	0.507356	0.439531	0.439531	-0.640469	25.9424	25.9424	27.7972	High-resolution SIMS oxygen isotope analysis on conodont apatite from South China and implications for the end-Permian mass extinction	Palaeogeography, palaeoclimatology, Palaeoecology	448
12915	2000902	MSD 24a-top		251.97	254.2	254.2	GTS 2020			Permian	255	Late Permian (Lopingian 256 Ma)	Changhsingian				China	Meishan	Zhejiang	31.08	119.71	17.19	103.87		Tropical/Subtropical	Conodont		apatite						20.6		-0,6	20		-1.08	0.507356	0.439531	0.439531	-0.640469	25.9424	25.9424	27.7972	High-resolution SIMS oxygen isotope analysis on conodont apatite from South China and implications for the end-Permian mass extinction	Palaeogeography, palaeoclimatology, Palaeoecology	448
12916	2000468	MSD24a		251.97	254.2	254.2	GTS 2020			Permian	255	Late Permian (Lopingian 256 Ma)	Changhsingian				China	Meishan D section		31.08	119.71	17.19	103.87		Tropical/Subtropical	Conodont	Clarkina sp. P1	apatite	1,25					21.2	22,5		20.4		-1.08	0.507356	0.439531	0.439531	-0.640469	24.2544	24.2544	26.1092	Permian ice volume and palaeoclimate history: Oxygen isotope proxies revisited	Gondwana Research	24
12917	2000469	MSD24a		251.97	254.2	254.2	GTS 2020			Permian	255	Late Permian (Lopingian 256 Ma)	Changhsingian				China	Meishan D section		31.08	119.71	17.19	103.87		Tropical/Subtropical	Conodont	Hindeodus sp. P1	apatite	1,25					21.2	22,5		20.4		-1.08	0.507356	0.439531	0.439531	-0.640469	24.2544	24.2544	26.1092	Permian ice volume and palaeoclimate history: Oxygen isotope proxies revisited	Gondwana Research	24
12918	2000470	MSD24a		251.97	254.2	254.2	GTS 2020			Permian	255	Late Permian (Lopingian 256 Ma)	Changhsingian				China	Meishan D section		31.08	119.71	17.19	103.87		Tropical/Subtropical	Conodont	Hindeodus sp. Ramiform	apatite	1,25					21	22,5		20.2		-1.08	0.507356	0.439531	0.439531	-0.640469	25.0984	25.0984	26.9532	Permian ice volume and palaeoclimate history: Oxygen isotope proxies revisited	Gondwana Research	24
12919	2000471	MSC24a 925-29(37)		251.97	254.2	254.2	GTS 2020			Permian	255	Late Permian (Lopingian 256 Ma)	Changhsingian				China	Meishan C section		31.08	119.71	17.19	103.87		Tropical/Subtropical	Conodont	Clarkina sp.	apatite	1,25					21.3	22,5		20.5		-1.08	0.507356	0.439531	0.439531	-0.640469	23.8324	23.8324	25.6872	Permian ice volume and palaeoclimate history: Oxygen isotope proxies revisited	Gondwana Research	24
12920	2000472	MSC24a base		251.97	254.2	254.2	GTS 2020			Permian	255	Late Permian (Lopingian 256 Ma)	Changhsingian				China	Meishan C section		31.08	119.71	17.19	103.87		Tropical/Subtropical	Conodont	Clarkina sp.	apatite	1,25					21.5	22,5		20.7		-1.08	0.507356	0.439531	0.439531	-0.640469	22.9884	22.9884	24.8432	Permian ice volume and palaeoclimate history: Oxygen isotope proxies revisited	Gondwana Research	24
12921	2000903	MSD 24a		251.97	254.2	254.2	GTS 2020			Permian	255	Late Permian (Lopingian 256 Ma)	Changhsingian				China	Meishan	Zhejiang	31.08	119.71	17.19	103.87		Tropical/Subtropical	Conodont		apatite						20.8		-0,6	20.2		-1.08	0.507356	0.439531	0.439531	-0.640469	25.0984	25.0984	26.9532	High-resolution SIMS oxygen isotope analysis on conodont apatite from South China and implications for the end-Permian mass extinction	Palaeogeography, palaeoclimatology, Palaeoecology	448
12922	2001715	MSC 24d2		251.96	254.2	254.2	GTS 2020			Permian	255	Late Permian (Lopingian 256 Ma)	Changhsingian				China	Meishan	Zhejiang	31.08	119.71	17.19	103.87		Tropical/Subtropical	Conodont	Clarkina sp.	apatite	1,25					21.6	22,6		20.7		-1.08	0.507356	0.439531	0.439531	-0.640469	22.9884	22.9884	24.8432	Climate warming in the latest Permian and the Permian-Triassic Climate warming in the latest Permian and the Permian-Triassic mass extinction	Geology	40
12923	2000904	MSD 24a-base		251.97	254.2	254.2	GTS 2020			Permian	255	Late Permian (Lopingian 256 Ma)	Changhsingian				China	Meishan	Zhejiang	31.08	119.71	17.19	103.87		Tropical/Subtropical	Conodont		apatite						20.8		-0,6	20.2		-1.08	0.507356	0.439531	0.439531	-0.640469	25.0984	25.0984	26.9532	High-resolution SIMS oxygen isotope analysis on conodont apatite from South China and implications for the end-Permian mass extinction	Palaeogeography, palaeoclimatology, Palaeoecology	448
12924	2000905	MSD 23-9-top		251.97	254.2	254.2	GTS 2020			Permian	255	Late Permian (Lopingian 256 Ma)	Changhsingian				China	Meishan	Zhejiang	31.08	119.71	17.19	103.87		Tropical/Subtropical	Conodont		apatite						20		-0,6	19.4		-1.08	0.507356	0.439531	0.439531	-0.640469	28.4744	28.4744	30.3292	High-resolution SIMS oxygen isotope analysis on conodont apatite from South China and implications for the end-Permian mass extinction	Palaeogeography, palaeoclimatology, Palaeoecology	448
12925	2001716	MSC 24d1		251.98	254.2	254.2	GTS 2020			Permian	255	Late Permian (Lopingian 256 Ma)	Changhsingian				China	Meishan	Zhejiang	31.08	119.71	17.19	103.88		Tropical/Subtropical	Conodont	Clarkina sp.	apatite	1,25					21	22,6		20.1		-1.08	0.507356	0.439531	0.439531	-0.640469	25.5204	25.5204	27.3752	Climate warming in the latest Permian and the Permian-Triassic Climate warming in the latest Permian and the Permian-Triassic mass extinction	Geology	40
12926	2000906	AFX-DJG-C-009		251.98	254.2	254.2	GTS 2020			Permian	255	Late Permian (Lopingian 256 Ma)	Changhsingian				China	Daijiagou	Chongqing	29.91	106.52	9.16	95.53		Tropical	Conodont		apatite						19.9		-0,6	19.3		-1.08	0.354509	0.273077	0.273077	-0.806923	28.8964	28.8964	30.0488	High-resolution SIMS oxygen isotope analysis on conodont apatite from South China and implications for the end-Permian mass extinction	Palaeogeography, palaeoclimatology, Palaeoecology	448
12927	2000907	AFX-DJG-C-009		251.98	254.2	254.2	GTS 2020			Permian	255	Late Permian (Lopingian 256 Ma)	Changhsingian				China	Daijiagou	Chongqing	29.91	106.52	9.16	95.53		Tropical	Conodont		apatite						19.5		-0,6	18.9		-1.08	0.354509	0.273077	0.273077	-0.806923	30.5844	30.5844	31.7368	High-resolution SIMS oxygen isotope analysis on conodont apatite from South China and implications for the end-Permian mass extinction	Palaeogeography, palaeoclimatology, Palaeoecology	448
12928	2000908	MSD 23-9		251.98	254.2	254.2	GTS 2020			Permian	255	Late Permian (Lopingian 256 Ma)	Changhsingian				China	Meishan	Zhejiang	31.08	119.71	17.19	103.88		Tropical/Subtropical	Conodont		apatite						19.7		-0,6	19.1		-1.08	0.507356	0.439531	0.439531	-0.640469	29.7404	29.7404	31.5952	High-resolution SIMS oxygen isotope analysis on conodont apatite from South China and implications for the end-Permian mass extinction	Palaeogeography, palaeoclimatology, Palaeoecology	448
12929	2001717	MSC 24c		251.972	254.2	254.2	GTS 2020			Permian	255	Late Permian (Lopingian 256 Ma)	Changhsingian				China	Meishan	Zhejiang	31.08	119.71	17.19	103.88		Tropical/Subtropical	Conodont	Hindeodus sp.	apatite	1,25					21.2	22,6		20.3		-1.08	0.507356	0.439531	0.439531	-0.640469	24.6764	24.6764	26.5312	Climate warming in the latest Permian and the Permian-Triassic Climate warming in the latest Permian and the Permian-Triassic mass extinction	Geology	40
12930	2000909	MSD 23-8		251.98	254.2	254.2	GTS 2020			Permian	255	Late Permian (Lopingian 256 Ma)	Changhsingian				China	Meishan	Zhejiang	31.08	119.71	17.19	103.88		Tropical/Subtropical	Conodont		apatite						20.7		-0,6	20.1		-1.08	0.507356	0.439531	0.439531	-0.640469	25.5204	25.5204	27.3752	High-resolution SIMS oxygen isotope analysis on conodont apatite from South China and implications for the end-Permian mass extinction	Palaeogeography, palaeoclimatology, Palaeoecology	448
12931	2000910	MSD 23-7b		251.98	254.2	254.2	GTS 2020			Permian	255	Late Permian (Lopingian 256 Ma)	Changhsingian				China	Meishan	Zhejiang	31.08	119.71	17.19	103.88		Tropical/Subtropical	Conodont		apatite						21.4		-0,6	20.8		-1.08	0.507356	0.439531	0.439531	-0.640469	22.5664	22.5664	24.4212	High-resolution SIMS oxygen isotope analysis on conodont apatite from South China and implications for the end-Permian mass extinction	Palaeogeography, palaeoclimatology, Palaeoecology	448
12932	2001718	MSC 24c2		251.971	254.2	254.2	GTS 2020			Permian	255	Late Permian (Lopingian 256 Ma)	Changhsingian				China	Meishan	Zhejiang	31.08	119.71	17.19	103.88		Tropical/Subtropical	Conodont	Clarkina sp.	apatite	1,25					21.2	22,6		20.3		-1.08	0.507356	0.439531	0.439531	-0.640469	24.6764	24.6764	26.5312	Climate warming in the latest Permian and the Permian-Triassic Climate warming in the latest Permian and the Permian-Triassic mass extinction	Geology	40
12933	2000473	MSC23-7		251.98	254.2	254.2	GTS 2020			Permian	255	Late Permian (Lopingian 256 Ma)	Changhsingian				China	Meishan C section		31.08	119.71	17.19	103.88		Tropical/Subtropical	Conodont	Clarkina sp.	apatite	1,25					22	22,5		21.2		-1.08	0.507356	0.439531	0.439531	-0.640469	20.8784	20.8784	22.7332	Permian ice volume and palaeoclimate history: Oxygen isotope proxies revisited	Gondwana Research	24
12934	2000911	AFX-DJG-C-010		251.99	254.2	254.2	GTS 2020			Permian	255	Late Permian (Lopingian 256 Ma)	Changhsingian				China	Daijiagou	Chongqing	29.91	106.52	9.15	95.53		Tropical	Conodont		apatite						20.3		-0,6	19.7		-1.08	0.354351	0.272819	0.272819	-0.807181	27.2084	27.2084	28.3597	High-resolution SIMS oxygen isotope analysis on conodont apatite from South China and implications for the end-Permian mass extinction	Palaeogeography, palaeoclimatology, Palaeoecology	448
12935	2001719	MSC 24c1		251.971	254.2	254.2	GTS 2020			Permian	255	Late Permian (Lopingian 256 Ma)	Changhsingian				China	Meishan	Zhejiang	31.08	119.71	17.18	103.88		Tropical/Subtropical	Conodont	Clarkina sp.	apatite	1,25					21	22,6		20.1		-1.08	0.507163	0.439404	0.439404	-0.640596	25.5204	25.5204	27.3747	Climate warming in the latest Permian and the Permian-Triassic Climate warming in the latest Permian and the Permian-Triassic mass extinction	Geology	40
12936	2001720	MSC 24		251.99	254.2	254.2	GTS 2020			Permian	255	Late Permian (Lopingian 256 Ma)	Changhsingian				China	Meishan	Zhejiang	31.08	119.71	17.18	103.88		Tropical/Subtropical	Conodont	Clarkina sp.	apatite	1,25					20.7	22,6		19.8		-1.08	0.507163	0.439404	0.439404	-0.640596	26.7864	26.7864	28.6407	Climate warming in the latest Permian and the Permian-Triassic Climate warming in the latest Permian and the Permian-Triassic mass extinction	Geology	40
12937	2000912	MSD 23-6		251.99	254.2	254.2	GTS 2020			Permian	255	Late Permian (Lopingian 256 Ma)	Changhsingian				China	Meishan	Zhejiang	31.08	119.71	17.18	103.88		Tropical/Subtropical	Conodont		apatite						21.1		-0,6	20.5		-1.08	0.507163	0.439404	0.439404	-0.640596	23.8324	23.8324	25.6867	High-resolution SIMS oxygen isotope analysis on conodont apatite from South China and implications for the end-Permian mass extinction	Palaeogeography, palaeoclimatology, Palaeoecology	448
12938	2001721	MSC 24b		251.99	254.2	254.2	GTS 2020			Permian	255	Late Permian (Lopingian 256 Ma)	Changhsingian				China	Meishan	Zhejiang	31.08	119.71	17.18	103.88		Tropical/Subtropical	Conodont	Clarkina sp.	apatite	1,25					20.7	22,6		19.8		-1.08	0.507163	0.439404	0.439404	-0.640596	26.7864	26.7864	28.6407	Climate warming in the latest Permian and the Permian-Triassic Climate warming in the latest Permian and the Permian-Triassic mass extinction	Geology	40
12939	2001722	MSC 24b		251.99	254.2	254.2	GTS 2020			Permian	255	Late Permian (Lopingian 256 Ma)	Changhsingian				China	Meishan	Zhejiang	31.08	119.71	17.18	103.88		Tropical/Subtropical	Conodont	Hindeodus sp.	apatite	1,25					20.6	22,6		19.7		-1.08	0.507163	0.439404	0.439404	-0.640596	27.2084	27.2084	29.0627	Climate warming in the latest Permian and the Permian-Triassic Climate warming in the latest Permian and the Permian-Triassic mass extinction	Geology	40
12940	2000913	SHS-(99.65-99.75m)		252	254.2	254.2	GTS 2020			Permian	255	Late Permian (Lopingian 256 Ma)	Changhsingian				China	Shangsi		32.32	105.46	10.55	93.34		Tropical/Subtropical	Conodont		apatite						19.8		-0,6	19.2		-1.08	0.377894	0.308488	0.308488	-0.771512	29.3184	29.3184	30.6202	High-resolution SIMS oxygen isotope analysis on conodont apatite from South China and implications for the end-Permian mass extinction	Palaeogeography, palaeoclimatology, Palaeoecology	448
12941	2000914	MSD 23-5		252	254.2	254.2	GTS 2020			Permian	255	Late Permian (Lopingian 256 Ma)	Changhsingian				China	Meishan	Zhejiang	31.08	119.71	17.17	103.88		Tropical/Subtropical	Conodont		apatite						20.7		-0,6	20.1		-1.08	0.506971	0.439277	0.439277	-0.640723	25.5204	25.5204	27.3741	High-resolution SIMS oxygen isotope analysis on conodont apatite from South China and implications for the end-Permian mass extinction	Palaeogeography, palaeoclimatology, Palaeoecology	448
12942	2001723	MSC 24a		252	254.2	254.2	GTS 2020			Permian	255	Late Permian (Lopingian 256 Ma)	Changhsingian				China	Meishan	Zhejiang	31.08	119.71	17.17	103.88		Tropical/Subtropical	Conodont	Clarkina sp.	apatite	1,25					21.2	22,6		20.3		-1.08	0.506971	0.439277	0.439277	-0.640723	24.6764	24.6764	26.5301	Climate warming in the latest Permian and the Permian-Triassic Climate warming in the latest Permian and the Permian-Triassic mass extinction	Geology	40
12943	2001724	MSC 24a		252	254.2	254.2	GTS 2020			Permian	255	Late Permian (Lopingian 256 Ma)	Changhsingian				China	Meishan	Zhejiang	31.08	119.71	17.17	103.88		Tropical/Subtropical	Conodont	Hindeodus sp.	apatite	1,25					21.2	22,6		20.3		-1.08	0.506971	0.439277	0.439277	-0.640723	24.6764	24.6764	26.5301	Climate warming in the latest Permian and the Permian-Triassic Climate warming in the latest Permian and the Permian-Triassic mass extinction	Geology	40
12944	2001725	MSC 24a		252	254.2	254.2	GTS 2020			Permian	255	Late Permian (Lopingian 256 Ma)	Changhsingian				China	Meishan	Zhejiang	31.08	119.71	17.17	103.88		Tropical/Subtropical	Conodont	ramiforms	apatite	1,25					21	22,6		20.1		-1.08	0.506971	0.439277	0.439277	-0.640723	25.5204	25.5204	27.3741	Climate warming in the latest Permian and the Permian-Triassic Climate warming in the latest Permian and the Permian-Triassic mass extinction	Geology	40
12945	2000915	AFX-DJG-C-011		252	254.2	254.2	GTS 2020			Permian	255	Late Permian (Lopingian 256 Ma)	Changhsingian				China	Daijiagou	Chongqing	29.91	106.52	9.14	95.53		Tropical	Conodont		apatite						19.6		-0,6	19		-1.08	0.354193	0.272561	0.272561	-0.807439	30.1624	30.1624	31.3126	High-resolution SIMS oxygen isotope analysis on conodont apatite from South China and implications for the end-Permian mass extinction	Palaeogeography, palaeoclimatology, Palaeoecology	448
12946	2000916	AFX-DJG-C-011		252	254.2	254.2	GTS 2020			Permian	255	Late Permian (Lopingian 256 Ma)	Changhsingian				China	Daijiagou	Chongqing	29.91	106.52	9.14	95.53		Tropical	Conodont		apatite						19.6		-0,6	19		-1.08	0.354193	0.272561	0.272561	-0.807439	30.1624	30.1624	31.3126	High-resolution SIMS oxygen isotope analysis on conodont apatite from South China and implications for the end-Permian mass extinction	Palaeogeography, palaeoclimatology, Palaeoecology	448
12947	2001726	MSC 24a		252	254.2	254.2	GTS 2020			Permian	255	Late Permian (Lopingian 256 Ma)	Changhsingian				China	Meishan	Zhejiang	31.08	119.71	17.17	103.88		Tropical/Subtropical	Conodont	Clarkina sp.	apatite	1,25					21.3	22,6		20.4		-1.08	0.506971	0.439277	0.439277	-0.640723	24.2544	24.2544	26.1081	Climate warming in the latest Permian and the Permian-Triassic Climate warming in the latest Permian and the Permian-Triassic mass extinction	Geology	40
12948	2000474	MSC23-4		252	254.2	254.2	GTS 2020			Permian	255	Late Permian (Lopingian 256 Ma)	Changhsingian				China	Meishan C section		31.08	119.71	17.17	103.88		Tropical/Subtropical	Conodont	Clarkina sp.	apatite	1,25					22	22,5		21.2		-1.08	0.506971	0.439277	0.439277	-0.640723	20.8784	20.8784	22.7321	Permian ice volume and palaeoclimate history: Oxygen isotope proxies revisited	Gondwana Research	24
12949	2000917	MSD 23-4		252	254.2	254.2	GTS 2020			Permian	255	Late Permian (Lopingian 256 Ma)	Changhsingian				China	Meishan	Zhejiang	31.08	119.71	17.17	103.88		Tropical/Subtropical	Conodont		apatite						21.5		-0,6	20.9		-1.08	0.506971	0.439277	0.439277	-0.640723	22.1444	22.1444	23.9981	High-resolution SIMS oxygen isotope analysis on conodont apatite from South China and implications for the end-Permian mass extinction	Palaeogeography, palaeoclimatology, Palaeoecology	448
12950	2000475	MSC23-3		252.005	254.2	254.2	GTS 2020			Permian	255	Late Permian (Lopingian 256 Ma)	Changhsingian				China	Meishan C section		31.08	119.71	17.17	103.88		Tropical/Subtropical	Conodont	Clarkina sp.	apatite						21.1	22,5		20.3		-1.08	0.506971	0.439277	0.439277	-0.640723	24.6764	24.6764	26.5301	Permian ice volume and palaeoclimate history: Oxygen isotope proxies revisited	Gondwana Research	24
12951	2000476	MSC23-3		252.005	254.2	254.2	GTS 2020			Permian	255	Late Permian (Lopingian 256 Ma)	Changhsingian				China	Meishan C section		31.08	119.71	17.17	103.88		Tropical/Subtropical	Conodont	Clarkina sp.	apatite						21.8	22,5		21		-1.08	0.506971	0.439277	0.439277	-0.640723	21.7224	21.7224	23.5761	Permian ice volume and palaeoclimate history: Oxygen isotope proxies revisited	Gondwana Research	24
12952	2000918	MSD 23-3		252.005	254.2	254.2	GTS 2020			Permian	255	Late Permian (Lopingian 256 Ma)	Changhsingian				China	Meishan	Zhejiang	31.08	119.71	17.17	103.88		Tropical/Subtropical	Conodont		apatite						20.8		-0,6	20.2		-1.08	0.506971	0.439277	0.439277	-0.640723	25.0984	25.0984	26.9521	High-resolution SIMS oxygen isotope analysis on conodont apatite from South China and implications for the end-Permian mass extinction	Palaeogeography, palaeoclimatology, Palaeoecology	448
12953	2001727	MSC 24a base		252	254.2	254.2	GTS 2020			Permian	255	Late Permian (Lopingian 256 Ma)	Changhsingian				China	Meishan	Zhejiang	31.08	119.71	17.17	103.88		Tropical/Subtropical	Conodont	Clarkina sp.	apatite	1,25					21.5	22,6		20.6		-1.08	0.506971	0.439277	0.439277	-0.640723	23.4104	23.4104	25.2641	Climate warming in the latest Permian and the Permian-Triassic Climate warming in the latest Permian and the Permian-Triassic mass extinction	Geology	40
12954	2001728	MSC 23-7		252.01	254.2	254.2	GTS 2020			Permian	255	Late Permian (Lopingian 256 Ma)	Changhsingian				China	Meishan	Zhejiang	31.08	119.71	17.16	103.88		Tropical/Subtropical	Conodont	Clarkina sp.	apatite	1,25					22	22,6		21.1		-1.08	0.506778	0.43915	0.43915	-0.64085	21.3004	21.3004	23.1536	Climate warming in the latest Permian and the Permian-Triassic Climate warming in the latest Permian and the Permian-Triassic mass extinction	Geology	40
12955	2000919	SHS-(99.5-99.7m)		252.01	254.2	254.2	GTS 2020			Permian	255	Late Permian (Lopingian 256 Ma)	Changhsingian				China	Shangsi		32.32	105.46	10.54	93.34		Tropical/Subtropical	Conodont		apatite						20.5		-0,6	19.9		-1.08	0.377717	0.308237	0.308237	-0.771763	26.3644	26.3644	27.6652	High-resolution SIMS oxygen isotope analysis on conodont apatite from South China and implications for the end-Permian mass extinction	Palaeogeography, palaeoclimatology, Palaeoecology	448
12956	2000920	AFX-DJG-C-011		252.01	254.2	254.2	GTS 2020			Permian	255	Late Permian (Lopingian 256 Ma)	Changhsingian				China	Daijiagou	Chongqing	29.91	106.52	9.13	95.53		Tropical	Conodont		apatite						19.9		-0,6	19.3		-1.08	0.354036	0.272303	0.272303	-0.807697	28.8964	28.8964	30.0455	High-resolution SIMS oxygen isotope analysis on conodont apatite from South China and implications for the end-Permian mass extinction	Palaeogeography, palaeoclimatology, Palaeoecology	448
12957	2000921	AFX-DJG-C-012		252.01	254.2	254.2	GTS 2020			Permian	255	Late Permian (Lopingian 256 Ma)	Changhsingian				China	Daijiagou	Chongqing	29.91	106.52	9.13	95.53		Tropical	Conodont		apatite						19.3		-0,6	18.7		-1.08	0.354036	0.272303	0.272303	-0.807697	31.4284	31.4284	32.5775	High-resolution SIMS oxygen isotope analysis on conodont apatite from South China and implications for the end-Permian mass extinction	Palaeogeography, palaeoclimatology, Palaeoecology	448
12958	2001729	MSC 23-4		252.01	254.2	254.2	GTS 2020			Permian	255	Late Permian (Lopingian 256 Ma)	Changhsingian				China	Meishan	Zhejiang	31.08	119.71	17.16	103.88		Tropical/Subtropical	Conodont	Clarkina sp.	apatite	1,25					22	22,6		21.1		-1.08	0.506778	0.43915	0.43915	-0.64085	21.3004	21.3004	23.1536	Climate warming in the latest Permian and the Permian-Triassic Climate warming in the latest Permian and the Permian-Triassic mass extinction	Geology	40
12959	2000922	MSD 23-3		252.01	254.2	254.2	GTS 2020			Permian	255	Late Permian (Lopingian 256 Ma)	Changhsingian				China	Meishan	Zhejiang	31.08	119.71	17.16	103.88		Tropical/Subtropical	Conodont		apatite						21		-0,6	20.4		-1.08	0.506778	0.43915	0.43915	-0.64085	24.2544	24.2544	26.1076	High-resolution SIMS oxygen isotope analysis on conodont apatite from South China and implications for the end-Permian mass extinction	Palaeogeography, palaeoclimatology, Palaeoecology	448
12960	2001730	MSB 23-2		252.02	254.2	254.2	GTS 2020			Permian	255	Late Permian (Lopingian 256 Ma)	Changhsingian				China	Meishan	Zhejiang	31.08	119.71	17.15	103.88		Tropical/Subtropical	Conodont	Clarkina sp.	apatite	1,25					21.9	22,6		21		-1.08	0.506585	0.439022	0.439022	-0.640978	21.7224	21.7224	23.5751	Climate warming in the latest Permian and the Permian-Triassic Climate warming in the latest Permian and the Permian-Triassic mass extinction	Geology	40
12961	2001731	MSB 23-1		252.02	254.2	254.2	GTS 2020			Permian	255	Late Permian (Lopingian 256 Ma)	Changhsingian				China	Meishan	Zhejiang	31.08	119.71	17.15	103.88		Tropical/Subtropical	Conodont	Clarkina sp.	apatite	1,25					22.3	22,6		21.4		-1.08	0.506585	0.439022	0.439022	-0.640978	20.0344	20.0344	21.8871	Climate warming in the latest Permian and the Permian-Triassic Climate warming in the latest Permian and the Permian-Triassic mass extinction	Geology	40
12962	2000477	MSC23-1		252.02	254.2	254.2	GTS 2020			Permian	255	Late Permian (Lopingian 256 Ma)	Changhsingian				China	Meishan C section		31.08	119.71	17.15	103.88		Tropical/Subtropical	Conodont	Clarkina sp.	apatite	1,25					22.3	22,5		21.5		-1.08	0.506585	0.439022	0.439022	-0.640978	19.6124	19.6124	21.4651	Permian ice volume and palaeoclimate history: Oxygen isotope proxies revisited	Gondwana Research	24
12963	2000923	MSD 23-1		252.02	254.2	254.2	GTS 2020			Permian	255	Late Permian (Lopingian 256 Ma)	Changhsingian				China	Meishan	Zhejiang	31.08	119.71	17.15	103.88		Tropical/Subtropical	Conodont		apatite						21.4		-0,6	20.8		-1.08	0.506585	0.439022	0.439022	-0.640978	22.5664	22.5664	24.4191	High-resolution SIMS oxygen isotope analysis on conodont apatite from South China and implications for the end-Permian mass extinction	Palaeogeography, palaeoclimatology, Palaeoecology	448
12964	2001732	MSC 23		252.02	254.2	254.2	GTS 2020			Permian	255	Late Permian (Lopingian 256 Ma)	Changhsingian				China	Meishan	Zhejiang	31.08	119.71	17.15	103.88		Tropical/Subtropical	Conodont	Clarkina sp.	apatite	1,25					22.3	22,6		21.4		-1.08	0.506585	0.439022	0.439022	-0.640978	20.0344	20.0344	21.8871	Climate warming in the latest Permian and the Permian-Triassic Climate warming in the latest Permian and the Permian-Triassic mass extinction	Geology	40
12965	2000924	MSD 22-16		252.03	254.2	254.2	GTS 2020			Permian	255	Late Permian (Lopingian 256 Ma)	Changhsingian				China	Meishan	Zhejiang	31.08	119.71	17.15	103.88		Tropical/Subtropical	Conodont		apatite						21.5		-0,6	20.9		-1.08	0.506585	0.439022	0.439022	-0.640978	22.1444	22.1444	23.9971	High-resolution SIMS oxygen isotope analysis on conodont apatite from South China and implications for the end-Permian mass extinction	Palaeogeography, palaeoclimatology, Palaeoecology	448
12966	2001733	MSB 23-1 base		252.02	254.2	254.2	GTS 2020			Permian	255	Late Permian (Lopingian 256 Ma)	Changhsingian				China	Meishan	Zhejiang	31.08	119.71	17.14	103.88		Tropical/Subtropical	Conodont	Clarkina sp.	apatite						21.3	22,6		20.4		-1.08	0.506393	0.438894	0.438894	-0.641106	24.2544	24.2544	26.1065	Climate warming in the latest Permian and the Permian-Triassic Climate warming in the latest Permian and the Permian-Triassic mass extinction	Geology	40
12967	2000478	MSC22-14		252.03	254.2	254.2	GTS 2020			Permian	255	Late Permian (Lopingian 256 Ma)	Changhsingian				China	Meishan C section		31.08	119.71	17.14	103.88		Tropical/Subtropical	Conodont	Clarkina sp.	apatite	1,25					21.6	22,5		20.8		-1.08	0.506393	0.438894	0.438894	-0.641106	22.5664	22.5664	24.4185	Permian ice volume and palaeoclimate history: Oxygen isotope proxies revisited	Gondwana Research	24
12968	2000925	MSD 22-15		252.03	254.2	254.2	GTS 2020			Permian	255	Late Permian (Lopingian 256 Ma)	Changhsingian				China	Meishan	Zhejiang	31.08	119.71	17.14	103.88		Tropical/Subtropical	Conodont		apatite						21.4		-0,6	20.8		-1.08	0.506393	0.438894	0.438894	-0.641106	22.5664	22.5664	24.4185	High-resolution SIMS oxygen isotope analysis on conodont apatite from South China and implications for the end-Permian mass extinction	Palaeogeography, palaeoclimatology, Palaeoecology	448
12969	2001734	MSB 22 top		252.03	254.2	254.2	GTS 2020			Permian	255	Late Permian (Lopingian 256 Ma)	Changhsingian				China	Meishan	Zhejiang	31.08	119.71	17.14	103.88		Tropical/Subtropical	Conodont	Clarkina sp.	apatite	1,25					21.8	22,6		20.9		-1.08	0.506393	0.438894	0.438894	-0.641106	22.1444	22.1444	23.9965	Climate warming in the latest Permian and the Permian-Triassic Climate warming in the latest Permian and the Permian-Triassic mass extinction	Geology	40
12970	2000479	MSC22-15		252.03	254.2	254.2	GTS 2020			Permian	255	Late Permian (Lopingian 256 Ma)	Changhsingian				China	Meishan C section		31.08	119.71	17.14	103.88		Tropical/Subtropical	Conodont	Clarkina sp.	apatite	1,25					21.6	22,5		20.8		-1.08	0.506393	0.438894	0.438894	-0.641106	22.5664	22.5664	24.4185	Permian ice volume and palaeoclimate history: Oxygen isotope proxies revisited	Gondwana Research	24
12971	2000926	MSD 22-14		252.03	254.2	254.2	GTS 2020			Permian	255	Late Permian (Lopingian 256 Ma)	Changhsingian				China	Meishan	Zhejiang	31.08	119.71	17.14	103.88		Tropical/Subtropical	Conodont		apatite						20.6		-0,6	20		-1.08	0.506393	0.438894	0.438894	-0.641106	25.9424	25.9424	27.7945	High-resolution SIMS oxygen isotope analysis on conodont apatite from South China and implications for the end-Permian mass extinction	Palaeogeography, palaeoclimatology, Palaeoecology	448
12972	2001735	MSC 22-15		252.03	254.2	254.2	GTS 2020			Permian	255	Late Permian (Lopingian 256 Ma)	Changhsingian				China	Meishan	Zhejiang	31.08	119.71	17.14	103.88		Tropical/Subtropical	Conodont	Clarkina sp.	apatite	1,25					21.6	22,6		20.7		-1.08	0.506393	0.438894	0.438894	-0.641106	22.9884	22.9884	24.8405	Climate warming in the latest Permian and the Permian-Triassic Climate warming in the latest Permian and the Permian-Triassic mass extinction	Geology	40
12973	2003168	Zl -65	Aba 56	252.03	254.2	254.2	GTS 2020			Permian	255	Late Permian (Lopingian 256 Ma)	Changhsingian	Hambast Formation			Iran	Zal		38.73	45.58	0.56	38.58		Tropical	Conodont	Hindeodus sp. (P1)	apatite						17.5	21,7		17.5		-1.08	0.31831	0.111069	0.111069	-0.968931	36.4924	36.4924	36.9611	Palaeotethys seawater temperature rise and an intensified hydrogeological cycle following the end-Permian mass extinction	Gondwana Research	26
12974	2001736	MSC 22c		252.04	254.2	254.2	GTS 2020			Permian	255	Late Permian (Lopingian 256 Ma)	Changhsingian	Paratirolites Limestone			China	Meishan	Zhejiang	31.08	119.71	17.13	103.88		Tropical/Subtropical	Conodont	Clarkina sp.	apatite	1,25					21.3	22,6		20.4		-1.08	0.5062	0.438766	0.438766	-0.641234	24.2544	24.2544	26.106	Climate warming in the latest Permian and the Permian-Triassic Climate warming in the latest Permian and the Permian-Triassic mass extinction	Geology	40
12975	2001737	MSC 22-14		252.04	254.2	254.2	GTS 2020			Permian	255	Late Permian (Lopingian 256 Ma)	Changhsingian				China	Meishan	Zhejiang	31.08	119.71	17.13	103.88		Tropical/Subtropical	Conodont	Clarkina sp.	apatite	1,25					21.6	22,6		20.7		-1.08	0.5062	0.438766	0.438766	-0.641234	22.9884	22.9884	24.84	Climate warming in the latest Permian and the Permian-Triassic Climate warming in the latest Permian and the Permian-Triassic mass extinction	Geology	40
12976	2000927	SHS-298.5		252.04	254.2	254.2	GTS 2020			Permian	255	Late Permian (Lopingian 256 Ma)	Changhsingian				China	Shangsi		32.32	105.46	10.51	93.35		Tropical/Subtropical	Conodont		apatite						19.8		-0,6	19.2		-1.08	0.377185	0.307486	0.307486	-0.772514	29.3184	29.3184	30.616	High-resolution SIMS oxygen isotope analysis on conodont apatite from South China and implications for the end-Permian mass extinction	Palaeogeography, palaeoclimatology, Palaeoecology	448
12977	2000928	SHS-(99.2-99.3m)		252.04	254.2	254.2	GTS 2020			Permian	255	Late Permian (Lopingian 256 Ma)	Changhsingian				China	Shangsi		32.32	105.46	10.51	93.35		Tropical/Subtropical	Conodont		apatite						20.1		-0,6	19.5		-1.08	0.377185	0.307486	0.307486	-0.772514	28.0524	28.0524	29.35	High-resolution SIMS oxygen isotope analysis on conodont apatite from South China and implications for the end-Permian mass extinction	Palaeogeography, palaeoclimatology, Palaeoecology	448
12978	2000480	MSC 22-12		252.04	254.2	254.2	GTS 2020			Permian	255	Late Permian (Lopingian 256 Ma)	Changhsingian				China	Meishan C section		31.08	119.71	17.13	103.88		Tropical/Subtropical	Conodont	Clarkina sp.	apatite	1,25					22.3	22,5		21.5		-1.08	0.5062	0.438766	0.438766	-0.641234	19.6124	19.6124	21.464	Permian ice volume and palaeoclimate history: Oxygen isotope proxies revisited	Gondwana Research	24
12979	2000929	MSD 22-12		252.04	254.2	254.2	GTS 2020			Permian	255	Late Permian (Lopingian 256 Ma)	Changhsingian	Hambast Formation			China	Meishan	Zhejiang	31.08	119.71	17.13	103.88		Tropical/Subtropical	Conodont		apatite						21.3		-0,6	20.7		-1.08	0.5062	0.438766	0.438766	-0.641234	22.9884	22.9884	24.84	High-resolution SIMS oxygen isotope analysis on conodont apatite from South China and implications for the end-Permian mass extinction	Palaeogeography, palaeoclimatology, Palaeoecology	448
12980	2000930	SHS-(99.1-99.2m)		252.04	254.2	254.2	GTS 2020			Permian	255	Late Permian (Lopingian 256 Ma)	Changhsingian				China	Shangsi		32.32	105.46	10.51	93.35		Tropical/Subtropical	Conodont		apatite						20.9		-0,6	20.3		-1.08	0.377185	0.307486	0.307486	-0.772514	24.6764	24.6764	25.974	High-resolution SIMS oxygen isotope analysis on conodont apatite from South China and implications for the end-Permian mass extinction	Palaeogeography, palaeoclimatology, Palaeoecology	448
12981	2000931	SHS-298.3		252.04	254.2	254.2	GTS 2020			Permian	255	Late Permian (Lopingian 256 Ma)	Changhsingian				China	Shangsi		32.32	105.46	10.51	93.35		Tropical/Subtropical	Conodont		apatite						20.5		-0,6	19.9		-1.08	0.377185	0.307486	0.307486	-0.772514	26.3644	26.3644	27.662	High-resolution SIMS oxygen isotope analysis on conodont apatite from South China and implications for the end-Permian mass extinction	Palaeogeography, palaeoclimatology, Palaeoecology	448
12982	2000932	SHS-297.6		252.04	254.2	254.2	GTS 2020			Permian	255	Late Permian (Lopingian 256 Ma)	Changhsingian				China	Shangsi		32.32	105.46	10.51	93.35		Tropical/Subtropical	Conodont		apatite						20.5		-0,6	19.9		-1.08	0.377185	0.307486	0.307486	-0.772514	26.3644	26.3644	27.662	High-resolution SIMS oxygen isotope analysis on conodont apatite from South China and implications for the end-Permian mass extinction	Palaeogeography, palaeoclimatology, Palaeoecology	448
12983	2000933	SHS-297.25		252.04	254.2	254.2	GTS 2020			Permian	255	Late Permian (Lopingian 256 Ma)	Changhsingian				China	Shangsi		32.32	105.46	10.51	93.35		Tropical/Subtropical	Conodont		apatite						20.4		-0,6	19.8		-1.08	0.377185	0.307486	0.307486	-0.772514	26.7864	26.7864	28.084	High-resolution SIMS oxygen isotope analysis on conodont apatite from South China and implications for the end-Permian mass extinction	Palaeogeography, palaeoclimatology, Palaeoecology	448
12984	2000934	AFX-DJG-C-013		252.04	254.2	254.2	GTS 2020			Permian	255	Late Permian (Lopingian 256 Ma)	Changhsingian				China	Daijiagou	Chongqing	29.91	106.52	9.11	95.54		Tropical	Conodont		apatite						19.6		-0,6	19		-1.08	0.353721	0.271787	0.271787	-0.808213	30.1624	30.1624	31.3093	High-resolution SIMS oxygen isotope analysis on conodont apatite from South China and implications for the end-Permian mass extinction	Palaeogeography, palaeoclimatology, Palaeoecology	448
12985	2000935	AFX-DJG-C-013		252.05	254.2	254.2	GTS 2020			Permian	255	Late Permian (Lopingian 256 Ma)	Changhsingian				China	Daijiagou	Chongqing	29.91	106.52	9.1	95.54		Tropical	Conodont		apatite						19.4		-0,6	18.8		-1.08	0.353564	0.271529	0.271529	-0.808471	31.0064	31.0064	32.1523	High-resolution SIMS oxygen isotope analysis on conodont apatite from South China and implications for the end-Permian mass extinction	Palaeogeography, palaeoclimatology, Palaeoecology	448
12986	2000481	JY 5		252.05	254.2	254.2	GTS 2020			Permian	255	Late Permian (Lopingian 256 Ma)	Changhsingian				China	Jiangya section		24.61	106.88	5	98.95		Tropical	Conodont	Clarkina sp.	apatite	4,25					21.2	22,5		20.4		-1.08	0.307212	0.170609	0.170609	-0.909391	24.2544	24.2544	24.9744	Permian ice volume and palaeoclimate history: Oxygen isotope proxies revisited	Gondwana Research	24
12987	2000936	SHS-(98.7-98.8m)		252.05	254.2	254.2	GTS 2020			Permian	255	Late Permian (Lopingian 256 Ma)	Changhsingian				China	Shangsi		32.32	105.46	10.5	93.35		Tropical/Subtropical	Conodont		apatite						20.8		-0,6	20.2		-1.08	0.377009	0.307236	0.307236	-0.772764	25.0984	25.0984	26.3949	High-resolution SIMS oxygen isotope analysis on conodont apatite from South China and implications for the end-Permian mass extinction	Palaeogeography, palaeoclimatology, Palaeoecology	448
12988	2003169	AB -15	DJG-S-16	252.05	254.2	254.2	GTS 2020			Permian	255	Late Permian (Lopingian 256 Ma)	Changhsingian				Iran	Kuh-e-Ali Bashi		38.94	45.52	0.71	38.45		Tropical	Conodont	Clarkina sp. (P1)	apatite						19.8	21,7		19.8		-1.08	0.316523	0.111451	0.111451	-0.968549	26.7864	26.7864	27.2567	Palaeotethys seawater temperature rise and an intensified hydrogeological cycle following the end-Permian mass extinction	Gondwana Research	26
12989	2000482	SS26		252.05	254.2	254.2	GTS 2020			Permian	255	Late Permian (Lopingian 256 Ma)	Changhsingian				China	Shangsi		32.32	105.46	10.5	93.35		Tropical/Subtropical	Conodont	Clarkina sp.	apatite	1,25					21.6	22,5		20.8		-1.08	0.377009	0.307236	0.307236	-0.772764	22.5664	22.5664	23.8629	Permian ice volume and palaeoclimate history: Oxygen isotope proxies revisited	Gondwana Research	24
12990	2003170	AB -30	NSC 378.5	252.05	254.2	254.2	GTS 2020			Permian	255	Late Permian (Lopingian 256 Ma)	Changhsingian	Paratirolites Limestone			Iran	Kuh-e-Ali Bashi		38.94	45.52	0.71	38.45		Tropical	Conodont	Hindeodus sp. (P1)	apatite						20.2	21,7		20.2		-1.08	0.316523	0.111451	0.111451	-0.968549	25.0984	25.0984	25.5687	Palaeotethys seawater temperature rise and an intensified hydrogeological cycle following the end-Permian mass extinction	Gondwana Research	26
12991	2000937	LFY-26-0.4m		252.05	254.2	254.2	GTS 2020			Permian	255	Late Permian (Lopingian 256 Ma)	Changhsingian				China	Liangfengya	Chongqing	29.5	106.4	8.71	95.7		Tropical	Conodont		apatite						19.5		-0,6	18.9		-1.08	0.347573	0.261456	0.261456	-0.818544	30.5844	30.5844	31.6877	High-resolution SIMS oxygen isotope analysis on conodont apatite from South China and implications for the end-Permian mass extinction	Palaeogeography, palaeoclimatology, Palaeoecology	448
12992	2000938	LFY-26-2.10m		252.05	254.2	254.2	GTS 2020			Permian	255	Late Permian (Lopingian 256 Ma)	Changhsingian	Paratirolites Limestone			China	Liangfengya	Chongqing	29.5	106.4	8.71	95.7		Tropical	Conodont		apatite						19.8		-0,6	19.2		-1.08	0.347573	0.261456	0.261456	-0.818544	29.3184	29.3184	30.4217	High-resolution SIMS oxygen isotope analysis on conodont apatite from South China and implications for the end-Permian mass extinction	Palaeogeography, palaeoclimatology, Palaeoecology	448
12993	2000939	MSD 22-10-base		252.05	254.2	254.2	GTS 2020			Permian	255	Late Permian (Lopingian 256 Ma)	Changhsingian				China	Meishan	Zhejiang	31.08	119.71	17.12	103.88		Tropical/Subtropical	Conodont		apatite						22.1		-0,6	21.5		-1.08	0.506007	0.438637	0.438637	-0.641363	19.6124	19.6124	21.4634	High-resolution SIMS oxygen isotope analysis on conodont apatite from South China and implications for the end-Permian mass extinction	Palaeogeography, palaeoclimatology, Palaeoecology	448
12994	2003171	AB -56	TQ 63	252.05	254.2	254.2	GTS 2020			Permian	255	Late Permian (Lopingian 256 Ma)	Changhsingian				Iran	Kuh-e-Ali Bashi		38.94	45.52	0.71	38.45		Tropical	Conodont	Clarkina sp. (P1)	apatite						19.6	21,7		19.6		-1.08	0.316523	0.111451	0.111451	-0.968549	27.6304	27.6304	28.1007	Palaeotethys seawater temperature rise and an intensified hydrogeological cycle following the end-Permian mass extinction	Gondwana Research	26
12995	2003172	AB -71	NS 39	252.05	254.2	254.2	GTS 2020			Permian	255	Late Permian (Lopingian 256 Ma)	Changhsingian	Paratirolites Limestone			Iran	Kuh-e-Ali Bashi		38.94	45.52	0.71	38.45		Tropical	Conodont	Hindeodus sp. (P1)	apatite						20	21,7		20		-1.08	0.316523	0.111451	0.111451	-0.968549	25.9424	25.9424	26.4127	Palaeotethys seawater temperature rise and an intensified hydrogeological cycle following the end-Permian mass extinction	Gondwana Research	26
12996	2000483	SS27a		252.05	254.2	254.2	GTS 2020			Permian	255	Late Permian (Lopingian 256 Ma)	Changhsingian				China	Shangsi		32.32	105.46	10.5	93.35		Tropical/Subtropical	Conodont	Clarkina sp.	apatite	1,25					21.4	22,5		20.6		-1.08	0.377009	0.307236	0.307236	-0.772764	23.4104	23.4104	24.7069	Permian ice volume and palaeoclimate history: Oxygen isotope proxies revisited	Gondwana Research	24
12997	2000940	LFY-27-black shale		252.05	254.2	254.2	GTS 2020			Permian	255	Late Permian (Lopingian 256 Ma)	Changhsingian	Paratirolites Limestone			China	Liangfengya	Chongqing	29.5	106.4	8.71	95.7		Tropical	Conodont		apatite						18.4		-0,6	17.8		-1.08	0.347573	0.261456	0.261456	-0.818544	35.2264	35.2264	36.3297	High-resolution SIMS oxygen isotope analysis on conodont apatite from South China and implications for the end-Permian mass extinction	Palaeogeography, palaeoclimatology, Palaeoecology	448
12998	2000941	LFY-26-Upper		252.05	254.2	254.2	GTS 2020			Permian	255	Late Permian (Lopingian 256 Ma)	Changhsingian				China	Liangfengya	Chongqing	29.5	106.4	8.71	95.7		Tropical	Conodont		apatite						19.1		-0,6	18.5		-1.08	0.347573	0.261456	0.261456	-0.818544	32.2724	32.2724	33.3757	High-resolution SIMS oxygen isotope analysis on conodont apatite from South China and implications for the end-Permian mass extinction	Palaeogeography, palaeoclimatology, Palaeoecology	448
12999	2000942	LFY-26-Upper		252.05	254.2	254.2	GTS 2020			Permian	255	Late Permian (Lopingian 256 Ma)	Changhsingian				China	Liangfengya	Chongqing	29.5	106.4	8.71	95.7		Tropical	Conodont		apatite						19.2		-0,6	18.6		-1.08	0.347573	0.261456	0.261456	-0.818544	31.8504	31.8504	32.9537	High-resolution SIMS oxygen isotope analysis on conodont apatite from South China and implications for the end-Permian mass extinction	Palaeogeography, palaeoclimatology, Palaeoecology	448
13000	2000943	LFY-26-0.4m		252.05	254.2	254.2	GTS 2020			Permian	255	Late Permian (Lopingian 256 Ma)	Changhsingian				China	Liangfengya	Chongqing	29.5	106.4	8.71	95.7		Tropical	Conodont		apatite						19.5		-0,6	18.9		-1.08	0.347573	0.261456	0.261456	-0.818544	30.5844	30.5844	31.6877	High-resolution SIMS oxygen isotope analysis on conodont apatite from South China and implications for the end-Permian mass extinction	Palaeogeography, palaeoclimatology, Palaeoecology	448
13001	2000944	LFY-26-1.10m		252.05	254.2	254.2	GTS 2020			Permian	255	Late Permian (Lopingian 256 Ma)	Changhsingian				China	Liangfengya	Chongqing	29.5	106.4	8.71	95.7		Tropical	Conodont		apatite						19.5		-0,6	18.9		-1.08	0.347573	0.261456	0.261456	-0.818544	30.5844	30.5844	31.6877	High-resolution SIMS oxygen isotope analysis on conodont apatite from South China and implications for the end-Permian mass extinction	Palaeogeography, palaeoclimatology, Palaeoecology	448
13002	2000484	SS27c		252.05	254.2	254.2	GTS 2020			Permian	255	Late Permian (Lopingian 256 Ma)	Changhsingian				China	Shangsi		32.32	105.46	10.5	93.35		Tropical/Subtropical	Conodont	Clarkina sp.	apatite	1,25					20	22,5		19.2		-1.08	0.377009	0.307236	0.307236	-0.772764	29.3184	29.3184	30.6149	Permian ice volume and palaeoclimate history: Oxygen isotope proxies revisited	Gondwana Research	24
13003	2003173	AB -80	GYD 71.95	252.05	254.2	254.2	GTS 2020			Permian	255	Late Permian (Lopingian 256 Ma)	Changhsingian				Iran	Kuh-e-Ali Bashi		38.94	45.52	0.71	38.45		Tropical	Conodont	Clarkina sp. (P1)	apatite						19.5	21,7		19.5		-1.08	0.316523	0.111451	0.111451	-0.968549	28.0524	28.0524	28.5227	Palaeotethys seawater temperature rise and an intensified hydrogeological cycle following the end-Permian mass extinction	Gondwana Research	26
13004	2000945	LFY-26-1.10m		252.06	254.2	254.2	GTS 2020			Permian	255	Late Permian (Lopingian 256 Ma)	Changhsingian	Paratirolites Limestone			China	Liangfengya	Chongqing	29.5	106.4	8.7	95.7		Tropical	Conodont		apatite						19.7		-0,6	19.1		-1.08	0.347423	0.261198	0.261198	-0.818802	29.7404	29.7404	30.8427	High-resolution SIMS oxygen isotope analysis on conodont apatite from South China and implications for the end-Permian mass extinction	Palaeogeography, palaeoclimatology, Palaeoecology	448
13005	2000946	LFY-26-3.10m		252.06	254.2	254.2	GTS 2020			Permian	255	Late Permian (Lopingian 256 Ma)	Changhsingian				China	Liangfengya	Chongqing	29.5	106.4	8.7	95.7		Tropical	Conodont		apatite						19.5		-0,6	18.9		-1.08	0.347423	0.261198	0.261198	-0.818802	30.5844	30.5844	31.6867	High-resolution SIMS oxygen isotope analysis on conodont apatite from South China and implications for the end-Permian mass extinction	Palaeogeography, palaeoclimatology, Palaeoecology	448
13006	2000947	LFY-26-1.10m		252.06	254.2	254.2	GTS 2020			Permian	255	Late Permian (Lopingian 256 Ma)	Changhsingian				China	Liangfengya	Chongqing	29.5	106.4	8.7	95.7		Tropical	Conodont		apatite						20		-0,6	19.4		-1.08	0.347423	0.261198	0.261198	-0.818802	28.4744	28.4744	29.5767	High-resolution SIMS oxygen isotope analysis on conodont apatite from South China and implications for the end-Permian mass extinction	Palaeogeography, palaeoclimatology, Palaeoecology	448
13007	2000948	LFY-26-2.10m		252.06	254.2	254.2	GTS 2020			Permian	255	Late Permian (Lopingian 256 Ma)	Changhsingian				China	Liangfengya	Chongqing	29.5	106.4	8.7	95.7		Tropical	Conodont		apatite						19.8		-0,6	19.2		-1.08	0.347423	0.261198	0.261198	-0.818802	29.3184	29.3184	30.4207	High-resolution SIMS oxygen isotope analysis on conodont apatite from South China and implications for the end-Permian mass extinction	Palaeogeography, palaeoclimatology, Palaeoecology	448
13008	2003174	AB -90	PLTNC-9(4.68-4.83)	252.06	254.2	254.2	GTS 2020			Permian	255	Late Permian (Lopingian 256 Ma)	Changhsingian				Iran	Kuh-e-Ali Bashi		38.94	45.52	0.71	38.46		Tropical	Conodont	Clarkina sp. (P1)	apatite						19.4	21,7		19.4		-1.08	0.316523	0.111451	0.111451	-0.968549	28.4744	28.4744	28.9447	Palaeotethys seawater temperature rise and an intensified hydrogeological cycle following the end-Permian mass extinction	Gondwana Research	26
13009	2003175	AB -100	NS 37	252.06	254.2	254.2	GTS 2020			Permian	255	Late Permian (Lopingian 256 Ma)	Changhsingian	Paratirolites Limestone			Iran	Kuh-e-Ali Bashi		38.94	45.52	0.71	38.46		Tropical	Conodont	Hindeodus sp. (P1)	apatite						16	21,7		16		-1.08	0.316523	0.111451	0.111451	-0.968549	42.8224	42.8224	43.2927	Palaeotethys seawater temperature rise and an intensified hydrogeological cycle following the end-Permian mass extinction	Gondwana Research	26
13010	2003176	AB -115	PLTNC-1(0.14-0.55)	252.07	254.2	254.2	GTS 2020			Permian	255	Late Permian (Lopingian 256 Ma)	Changhsingian				Iran	Kuh-e-Ali Bashi		38.94	45.52	0.7	38.46		Tropical	Conodont	Clarkina sp. (P1)	apatite						19.5	21,7		19.5		-1.08	0.316638	0.111421	0.111421	-0.968579	28.0524	28.0524	28.5226	Palaeotethys seawater temperature rise and an intensified hydrogeological cycle following the end-Permian mass extinction	Gondwana Research	26
13011	2000485	Ab 1.7		252.08	254.2	254.2	GTS 2020			Permian	255	Late Permian (Lopingian 256 Ma)	Changhsingian	Paratirolites Limestone			Iran	Abadeh		30.9	53.21	-3.46	47.79		Tropical	Conodont	Clarkina sp.	apatite	2,5					19.9	22,5		19.1		-1.08	0.302148	0.140655	0.140655	-0.939345	29.7404	29.7404	30.334	Permian ice volume and palaeoclimate history: Oxygen isotope proxies revisited	Gondwana Research	24
13012	2000949	MSD 21-9		252.1	254.2	254.2	GTS 2020			Permian	255	Late Permian (Lopingian 256 Ma)	Changhsingian	Paratirolites Limestone			China	Meishan	Zhejiang	31.08	119.71	17.08	103.88		Tropical/Subtropical	Conodont		apatite						21.8		-0,6	21.2		-1.08	0.505235	0.438121	0.438121	-0.641879	20.8784	20.8784	22.7273	High-resolution SIMS oxygen isotope analysis on conodont apatite from South China and implications for the end-Permian mass extinction	Palaeogeography, palaeoclimatology, Palaeoecology	448
13013	2000950	MSD 21-6b		252.11	254.2	254.2	GTS 2020			Permian	255	Late Permian (Lopingian 256 Ma)	Changhsingian				China	Meishan	Zhejiang	31.08	119.71	17.07	103.88		Tropical/Subtropical	Conodont		apatite						21.6		-0,6	21		-1.08	0.505042	0.437991	0.437991	-0.642009	21.7224	21.7224	23.5707	High-resolution SIMS oxygen isotope analysis on conodont apatite from South China and implications for the end-Permian mass extinction	Palaeogeography, palaeoclimatology, Palaeoecology	448
13014	2003177	AB -140	TQ 60	252.11	254.2	254.2	GTS 2020			Permian	255	Late Permian (Lopingian 256 Ma)	Changhsingian				Iran	Kuh-e-Ali Bashi		38.94	45.52	0.68	38.47		Tropical	Conodont	Clarkina sp. (P1)	apatite						20	21,7		20		-1.08	0.316871	0.111362	0.111362	-0.968638	25.9424	25.9424	26.4123	Palaeotethys seawater temperature rise and an intensified hydrogeological cycle following the end-Permian mass extinction	Gondwana Research	26
13015	2000951	AFX-DJG-C-014		252.13	254.2	254.2	GTS 2020			Permian	255	Late Permian (Lopingian 256 Ma)	Changhsingian				China	Daijiagou	Chongqing	29.91	106.52	9.02	95.55		Tropical	Conodont		apatite						20.3		-0,6	19.7		-1.08	0.352314	0.269465	0.269465	-0.810535	27.2084	27.2084	28.3455	High-resolution SIMS oxygen isotope analysis on conodont apatite from South China and implications for the end-Permian mass extinction	Palaeogeography, palaeoclimatology, Palaeoecology	448
13016	2003178	AB -148	NS 35	252.13	254.2	254.2	GTS 2020			Permian	255	Late Permian (Lopingian 256 Ma)	Changhsingian	Paratirolites Limestone			Iran	Kuh-e-Ali Bashi		38.94	45.52	0.66	38.47		Tropical	Conodont	Clarkina sp. (P1)	apatite						19.6	21,7		19.6		-1.08	0.317106	0.111307	0.111307	-0.968693	27.6304	27.6304	28.1001	Palaeotethys seawater temperature rise and an intensified hydrogeological cycle following the end-Permian mass extinction	Gondwana Research	26
13017	2003179	AB -155	TQ 58	252.13	254.2	254.2	GTS 2020			Permian	255	Late Permian (Lopingian 256 Ma)	Changhsingian				Iran	Kuh-e-Ali Bashi		38.94	45.52	0.66	38.47		Tropical	Conodont	Clarkina sp. (P1)	apatite						18.9	21,7		18.9		-1.08	0.317106	0.111307	0.111307	-0.968693	30.5844	30.5844	31.0541	Palaeotethys seawater temperature rise and an intensified hydrogeological cycle following the end-Permian mass extinction	Gondwana Research	26
13018	2000486	MSC 21-9		252.1	254.2	254.2	GTS 2020			Permian	255	Late Permian (Lopingian 256 Ma)	Changhsingian	Paratirolites Limestone			China	Meishan C section		31.08	119.71	17.04	103.89		Tropical/Subtropical	Conodont	Clarkina sp.	apatite						21.9	22,5		21.1		-1.08	0.504462	0.437601	0.437601	-0.642399	21.3004	21.3004	23.1471	Permian ice volume and palaeoclimate history: Oxygen isotope proxies revisited	Gondwana Research	24
13019	2000487	MSC 21-2b		252.15	254.2	254.2	GTS 2020			Permian	255	Late Permian (Lopingian 256 Ma)	Changhsingian	Paratirolites Limestone			China	Meishan C section		31.08	119.71	17.03	103.89		Tropical/Subtropical	Conodont	Clarkina sp.	apatite	1,25					21.9	22,5		21.1		-1.08	0.504269	0.43747	0.43747	-0.64253	21.3004	21.3004	23.1465	Permian ice volume and palaeoclimate history: Oxygen isotope proxies revisited	Gondwana Research	24
13020	2000952	MSD 21-2b		252.15	254.2	254.2	GTS 2020			Permian	255	Late Permian (Lopingian 256 Ma)	Changhsingian				China	Meishan	Zhejiang	31.08	119.71	17.03	103.89		Tropical/Subtropical	Conodont		apatite						21.7		-0,6	21.1		-1.08	0.504269	0.43747	0.43747	-0.64253	21.3004	21.3004	23.1465	High-resolution SIMS oxygen isotope analysis on conodont apatite from South China and implications for the end-Permian mass extinction	Palaeogeography, palaeoclimatology, Palaeoecology	448
13021	2000488	Ab 2.8		252.15	254.2	254.2	GTS 2020			Permian	255	Late Permian (Lopingian 256 Ma)	Changhsingian				Iran	Abadeh	Abadeh	30.9	53.21	-3.52	47.8		Tropical	Conodont	Clarkina sp.	apatite	2,5					20.1	22,5		19.3		-1.08	0.302187	0.141677	0.141677	-0.938323	28.8964	28.8964	29.4943	Permian ice volume and palaeoclimate history: Oxygen isotope proxies revisited	Gondwana Research	24
13022	2000489	Ab 3.9		252.15	254.2	254.2	GTS 2020			Permian	255	Late Permian (Lopingian 256 Ma)	Changhsingian				Iran	Abadeh	Abadeh	30.9	53.21	-3.52	47.8		Tropical	Conodont	Clarkina sp.	apatite	2,5					20.5	22,5		19.7		-1.08	0.302187	0.141677	0.141677	-0.938323	27.2084	27.2084	27.8063	Permian ice volume and palaeoclimate history: Oxygen isotope proxies revisited	Gondwana Research	24
13023	2000953	DJG-(-15.5m)		252.16	254.2	254.2	GTS 2020			Permian	255	Late Permian (Lopingian 256 Ma)	Changhsingian				China	Daijiagou	Chongqing	29.91	106.52	8.99	95.56		Tropical	Conodont		apatite						20.6		-0,6	20		-1.08	0.351848	0.26869	0.26869	-0.81131	25.9424	25.9424	27.0763	High-resolution SIMS oxygen isotope analysis on conodont apatite from South China and implications for the end-Permian mass extinction	Palaeogeography, palaeoclimatology, Palaeoecology	448
13024	2000954	DJG-(-15.5m)		252.16	254.2	254.2	GTS 2020			Permian	255	Late Permian (Lopingian 256 Ma)	Changhsingian				China	Daijiagou	Chongqing	29.91	106.52	8.99	95.56		Tropical	Conodont		apatite						19.9		-0,6	19.3		-1.08	0.351848	0.26869	0.26869	-0.81131	28.8964	28.8964	30.0303	High-resolution SIMS oxygen isotope analysis on conodont apatite from South China and implications for the end-Permian mass extinction	Palaeogeography, palaeoclimatology, Palaeoecology	448
13025	2000490	MSc 20-8		252.17	254.2	254.2	GTS 2020			Permian	255	Late Permian (Lopingian 256 Ma)	Changhsingian				China	Meishan C section		31.08	119.71	17.02	103.89		Tropical/Subtropical	Conodont	Clarkina sp.	apatite	1,25					21.2	22,5		20.4		-1.08	0.504075	0.437339	0.437339	-0.642661	24.2544	24.2544	26.1	Permian ice volume and palaeoclimate history: Oxygen isotope proxies revisited	Gondwana Research	24
13026	2000955	MSD 20-8		252.17	254.2	254.2	GTS 2020			Permian	255	Late Permian (Lopingian 256 Ma)	Changhsingian				China	Meishan	Zhejiang	31.08	119.71	17.02	103.89		Tropical/Subtropical	Conodont		apatite						21.9		-0,6	21.3		-1.08	0.504075	0.437339	0.437339	-0.642661	20.4564	20.4564	22.302	High-resolution SIMS oxygen isotope analysis on conodont apatite from South China and implications for the end-Permian mass extinction	Palaeogeography, palaeoclimatology, Palaeoecology	448
13027	2000491	Ab 4.25		252.17	254.2	254.2	GTS 2020			Permian	255	Late Permian (Lopingian 256 Ma)	Changhsingian				Iran	Abadeh	Abadeh	30.9	53.21	-3.52	47.8		Tropical	Conodont	Clarkina sp.	apatite						20.9	22,5		20.1		-1.08	0.302187	0.141677	0.141677	-0.938323	25.5204	25.5204	26.1183	Permian ice volume and palaeoclimate history: Oxygen isotope proxies revisited	Gondwana Research	24
13028	2003180	AB -170	DJG-S-5	252.17	254.2	254.2	GTS 2020			Permian	255	Late Permian (Lopingian 256 Ma)	Changhsingian				Iran	Kuh-e-Ali Bashi		38.94	45.52	0.64	38.48		Tropical	Conodont	Clarkina sp. (P1)	apatite						19.4	21,7		19.4		-1.08	0.317342	0.111254	0.111254	-0.968746	28.4744	28.4744	28.9439	Palaeotethys seawater temperature rise and an intensified hydrogeological cycle following the end-Permian mass extinction	Gondwana Research	26
13029	2003181	AB -185	NS 33	252.17	254.2	254.2	GTS 2020			Permian	255	Late Permian (Lopingian 256 Ma)	Changhsingian	Paratirolites Limestone			Iran	Kuh-e-Ali Bashi		38.94	45.52	0.64	38.48		Tropical	Conodont	Clarkina sp. (P1)	apatite						19.4	21,7		19.4		-1.08	0.317342	0.111254	0.111254	-0.968746	28.4744	28.4744	28.9439	Palaeotethys seawater temperature rise and an intensified hydrogeological cycle following the end-Permian mass extinction	Gondwana Research	26
13030	2000956	MSD 20-5a~5b		252.19	254.2	254.2	GTS 2020			Permian	255	Late Permian (Lopingian 256 Ma)	Changhsingian				China	Meishan	Zhejiang	31.08	119.71	17	103.89		Tropical/Subtropical	Conodont		apatite						21		-0,6	20.4		-1.08	0.503688	0.437077	0.437077	-0.642923	24.2544	24.2544	26.0989	High-resolution SIMS oxygen isotope analysis on conodont apatite from South China and implications for the end-Permian mass extinction	Palaeogeography, palaeoclimatology, Palaeoecology	448
13031	2003182	AB -191	NS 31	252.19	254.2	254.2	GTS 2020			Permian	255	Late Permian (Lopingian 256 Ma)	Changhsingian	Paratirolites Limestone			Iran	Kuh-e-Ali Bashi		38.94	45.52	0.63	38.49		Tropical	Conodont	Clarkina sp. (P1)	apatite						19.6	21,7		19.6		-1.08	0.317462	0.111229	0.111229	-0.968771	27.6304	27.6304	28.0998	Palaeotethys seawater temperature rise and an intensified hydrogeological cycle following the end-Permian mass extinction	Gondwana Research	26
13032	2000492	Ab 4.34		252.19	254.2	254.2	GTS 2020			Permian	255	Late Permian (Lopingian 256 Ma)	Changhsingian				Iran	Abadeh	Abadeh	30.9	53.21	-3.55	47.81		Tropical	Conodont	Clarkina sp.	apatite	2,5					20.9	22,5		20.1		-1.08	0.302211	0.142194	0.142194	-0.937806	25.5204	25.5204	26.1205	Permian ice volume and palaeoclimate history: Oxygen isotope proxies revisited	Gondwana Research	24
13033	2003183	AB -200	NSC 353.5	252.2	254.2	254.2	GTS 2020			Permian	255	Late Permian (Lopingian 256 Ma)	Changhsingian	Paratirolites Limestone			Iran	Kuh-e-Ali Bashi		38.94	45.52	0.62	38.49		Tropical	Conodont	Clarkina sp. (P1)	apatite						20	21,7		20		-1.08	0.317581	0.111204	0.111204	-0.968796	25.9424	25.9424	26.4117	Palaeotethys seawater temperature rise and an intensified hydrogeological cycle following the end-Permian mass extinction	Gondwana Research	26
13034	2000957	MSD 20-2a~2b		252.21	254.2	254.2	GTS 2020			Permian	255	Late Permian (Lopingian 256 Ma)	Changhsingian				China	Meishan	Zhejiang	31.08	119.71	16.98	103.89		Tropical/Subtropical	Conodont		apatite						20.5		-0,6	19.9		-1.08	0.503301	0.436813	0.436813	-0.643187	26.3644	26.3644	28.2078	High-resolution SIMS oxygen isotope analysis on conodont apatite from South China and implications for the end-Permian mass extinction	Palaeogeography, palaeoclimatology, Palaeoecology	448
13035	2003184	Zl -200	NS 25	252.22	254.2	254.2	GTS 2020			Permian	255	Late Permian (Lopingian 256 Ma)	Changhsingian	Paratirolites Limestone			Iran	Zal		38.73	45.58	0.44	38.63		Tropical	Conodont	Clarkina sp. (P1)	apatite						19.8	21,7		19.8		-1.08	0.319821	0.110871	0.110871	-0.969129	26.7864	26.7864	27.2543	Palaeotethys seawater temperature rise and an intensified hydrogeological cycle following the end-Permian mass extinction	Gondwana Research	26
13036	2000493	Ab 4.5		252.22	254.2	254.2	GTS 2020			Permian	255	Late Permian (Lopingian 256 Ma)	Changhsingian				Iran	Abadeh	Abadeh	30.9	53.21	-3.57	47.81		Tropical	Conodont	Clarkina sp.	apatite	2,5					20.1	22,5		19.3		-1.08	0.302229	0.14254	0.14254	-0.93746	28.8964	28.8964	29.4979	Permian ice volume and palaeoclimate history: Oxygen isotope proxies revisited	Gondwana Research	24
13037	2003185	AB -220	NS 25M	252.22	254.2	254.2	GTS 2020			Permian	255	Late Permian (Lopingian 256 Ma)	Changhsingian	Paratirolites Limestone			Iran	Kuh-e-Ali Bashi		38.94	45.52	0.61	38.5		Tropical	Conodont	Clarkina sp. (P1)	apatite						19.9	21,7		19.9		-1.08	0.317701	0.11118	0.11118	-0.96882	26.3644	26.3644	26.8336	Palaeotethys seawater temperature rise and an intensified hydrogeological cycle following the end-Permian mass extinction	Gondwana Research	26
13038	2000958	MSD 19-23		252.23	254.2	254.2	GTS 2020			Permian	255	Late Permian (Lopingian 256 Ma)	Changhsingian				China	Meishan	Zhejiang	31.08	119.71	16.96	103.89		Tropical/Subtropical	Conodont		apatite						21		-0,6	20.4		-1.08	0.502913	0.436548	0.436548	-0.643452	24.2544	24.2544	26.0966	High-resolution SIMS oxygen isotope analysis on conodont apatite from South China and implications for the end-Permian mass extinction	Palaeogeography, palaeoclimatology, Palaeoecology	448
13039	2003186	AB -240	NSC 350.9	252.24	254.2	254.2	GTS 2020			Permian	255	Late Permian (Lopingian 256 Ma)	Changhsingian	Paratirolites Limestone			Iran	Kuh-e-Ali Bashi		38.94	45.52	0.6	38.5		Tropical	Conodont	Clarkina sp. (P1)	apatite						18.6	21,7		18.6		-1.08	0.317822	0.111156	0.111156	-0.968844	31.8504	31.8504	32.3195	Palaeotethys seawater temperature rise and an intensified hydrogeological cycle following the end-Permian mass extinction	Gondwana Research	26
13040	2000494	Ab 4.75		252.25	254.2	254.2	GTS 2020			Permian	255	Late Permian (Lopingian 256 Ma)	Changhsingian				Iran	Abadeh	Abadeh	30.9	53.21	-3.6	47.82		Tropical	Conodont	Clarkina sp.	apatite	2,5					20.5	22,5		19.7		-1.08	0.30226	0.143061	0.143061	-0.936939	27.2084	27.2084	27.8121	Permian ice volume and palaeoclimate history: Oxygen isotope proxies revisited	Gondwana Research	24
13041	2000959	DJG-(-21m)		252.27	254.2	254.2	GTS 2020			Permian	255	Late Permian (Lopingian 256 Ma)	Changhsingian	Paratirolites Limestone			China	Daijiagou	Chongqing	32.32	105.46	10.28	93.39		Tropical/Subtropical	Conodont		apatite						19.1		-0,6	18.5		-1.08	0.373146	0.301704	0.301704	-0.778296	32.2724	32.2724	33.5456	High-resolution SIMS oxygen isotope analysis on conodont apatite from South China and implications for the end-Permian mass extinction	Palaeogeography, palaeoclimatology, Palaeoecology	448
13042	2000960	DJG-(-21m)		252.27	254.2	254.2	GTS 2020			Permian	255	Late Permian (Lopingian 256 Ma)	Changhsingian				China	Daijiagou	Chongqing	32.32	105.46	10.28	93.39		Tropical/Subtropical	Conodont		apatite						19.6		-0,6	19		-1.08	0.373146	0.301704	0.301704	-0.778296	30.1624	30.1624	31.4356	High-resolution SIMS oxygen isotope analysis on conodont apatite from South China and implications for the end-Permian mass extinction	Palaeogeography, palaeoclimatology, Palaeoecology	448
13043	2000495	MSC 19-20		252.27	254.2	254.2	GTS 2020			Permian	255	Late Permian (Lopingian 256 Ma)	Changhsingian				China	Meishan C section		31.08	119.71	16.93	103.9		Tropical/Subtropical	Conodont	Clarkina sp.	apatite	1,25					21.6	22,5		20.8		-1.08	0.502331	0.43615	0.43615	-0.64385	22.5664	22.5664	24.407	Permian ice volume and palaeoclimate history: Oxygen isotope proxies revisited	Gondwana Research	24
13044	2003187	AB -245	GYD 31.9	252.27	254.2	254.2	GTS 2020			Permian	255	Late Permian (Lopingian 256 Ma)	Changhsingian				Iran	Kuh-e-Ali Bashi		38.94	45.52	0.58	38.51		Tropical	Conodont	Clarkina sp. (P1)	apatite						19.3	21,7		19.3		-1.08	0.318065	0.111111	0.111111	-0.968889	28.8964	28.8964	29.3653	Palaeotethys seawater temperature rise and an intensified hydrogeological cycle following the end-Permian mass extinction	Gondwana Research	26
13045	2000961	MSD 19-20		252.28	254.2	254.2	GTS 2020			Permian	255	Late Permian (Lopingian 256 Ma)	Changhsingian	Paratirolites Limestone			China	Meishan	Zhejiang	31.08	119.71	16.92	103.9		Tropical/Subtropical	Conodont		apatite						21.6		-0,6	21		-1.08	0.502137	0.436016	0.436016	-0.643984	21.7224	21.7224	23.5624	High-resolution SIMS oxygen isotope analysis on conodont apatite from South China and implications for the end-Permian mass extinction	Palaeogeography, palaeoclimatology, Palaeoecology	448
13046	2000962	SHS-296.6		252.29	254.2	254.2	GTS 2020			Permian	255	Late Permian (Lopingian 256 Ma)	Changhsingian				China	Shangsi		32.32	105.46	10.26	93.39		Tropical/Subtropical	Conodont		apatite						20.2		-0,6	19.6		-1.08	0.372798	0.301199	0.301199	-0.778801	27.6304	27.6304	28.9015	High-resolution SIMS oxygen isotope analysis on conodont apatite from South China and implications for the end-Permian mass extinction	Palaeogeography, palaeoclimatology, Palaeoecology	448
13047	2003188	AB -265	DJG-S-10	252.29	254.2	254.2	GTS 2020			Permian	255	Late Permian (Lopingian 256 Ma)	Changhsingian				Iran	Kuh-e-Ali Bashi		38.94	45.52	0.57	38.51		Tropical	Conodont	Clarkina sp. (P1)	apatite						19.7	21,7		19.7		-1.08	0.318187	0.11109	0.11109	-0.96891	27.2084	27.2084	27.6772	Palaeotethys seawater temperature rise and an intensified hydrogeological cycle following the end-Permian mass extinction	Gondwana Research	26
13048	2000963	SHS-296.5		252.3	254.2	254.2	GTS 2020			Permian	255	Late Permian (Lopingian 256 Ma)	Changhsingian	Paratirolites Limestone			China	Shangsi		32.32	105.46	10.25	93.39		Tropical/Subtropical	Conodont		apatite						21.4		-0,6	20.8		-1.08	0.372624	0.300947	0.300947	-0.779053	22.5664	22.5664	23.8364	High-resolution SIMS oxygen isotope analysis on conodont apatite from South China and implications for the end-Permian mass extinction	Palaeogeography, palaeoclimatology, Palaeoecology	448
13049	2000964	MSD 19-17		252.31	254.2	254.2	GTS 2020			Permian	255	Late Permian (Lopingian 256 Ma)	Changhsingian				China	Meishan	Zhejiang	31.08	119.71	16.89	103.9		Tropical/Subtropical	Conodont		apatite						22.5		-0,6	21.9		-1.08	0.501555	0.435615	0.435615	-0.644385	17.9244	17.9244	19.7627	High-resolution SIMS oxygen isotope analysis on conodont apatite from South China and implications for the end-Permian mass extinction	Palaeogeography, palaeoclimatology, Palaeoecology	448
13050	2000965	MSD 19-14		252.32	254.2	254.2	GTS 2020			Permian	255	Late Permian (Lopingian 256 Ma)	Changhsingian				China	Meishan	Zhejiang	31.08	119.71	16.88	103.9		Tropical/Subtropical	Conodont		apatite						22		-0,6	21.4		-1.08	0.501361	0.43548	0.43548	-0.64452	20.0344	20.0344	21.8721	High-resolution SIMS oxygen isotope analysis on conodont apatite from South China and implications for the end-Permian mass extinction	Palaeogeography, palaeoclimatology, Palaeoecology	448
13051	2000966	MSD 19-12		252.33	254.2	254.2	GTS 2020			Permian	255	Late Permian (Lopingian 256 Ma)	Changhsingian				China	Meishan	Zhejiang	31.08	119.71	16.87	103.9		Tropical/Subtropical	Conodont		apatite						21.5		-0,6	20.9		-1.08	0.501166	0.435346	0.435346	-0.644654	22.1444	22.1444	23.9816	High-resolution SIMS oxygen isotope analysis on conodont apatite from South China and implications for the end-Permian mass extinction	Palaeogeography, palaeoclimatology, Palaeoecology	448
13052	2002639	Aba 60		252.35	254.2	254.2	GTS 2020			Permian	255	Late Permian (Lopingian 256 Ma)	Changhsingian				Iran	Abadeh		30.9	53.21	-3.68	47.83		Tropical	Conodont		apatite	2,5					19.4	22,4		18.7		-1.08	0.302356	0.144468	0.144468	-0.935532	31.4284	31.4284	32.0381	Carbon, sulfur, oxygen and strontium isotope records, organic geochemistry and biostratigraphy across the Permian/Triassic boundary in Abadeh, Iran	Int J Earth Sci (Geol Rundsch)	93
13053	2003189	AB -330	PL8	252.36	254.2	254.2	GTS 2020			Permian	255	Late Permian (Lopingian 256 Ma)	Changhsingian				Iran	Kuh-e-Ali Bashi		38.94	45.52	0.53	38.53		Tropical	Conodont	Clarkina sp. (P1)	apatite						18.9	21,7		18.9		-1.08	0.31868	0.11101	0.11101	-0.96899	30.5844	30.5844	31.0529	Palaeotethys seawater temperature rise and an intensified hydrogeological cycle following the end-Permian mass extinction	Gondwana Research	26
13054	2000967	MSD 19-9b		252.38	254.2	254.2	GTS 2020			Permian	255	Late Permian (Lopingian 256 Ma)	Changhsingian	Hambast Formation			China	Meishan	Zhejiang	31.08	119.71	16.83	103.9		Tropical/Subtropical	Conodont		apatite						21.8		-0,6	21.2		-1.08	0.500389	0.434805	0.434805	-0.645195	20.8784	20.8784	22.7133	High-resolution SIMS oxygen isotope analysis on conodont apatite from South China and implications for the end-Permian mass extinction	Palaeogeography, palaeoclimatology, Palaeoecology	448
13055	2003190	AB -340	NS 22	252.39	254.2	254.2	GTS 2020			Permian	255	Late Permian (Lopingian 256 Ma)	Changhsingian	Paratirolites Limestone			Iran	Kuh-e-Ali Bashi		38.94	45.52	0.51	38.54		Tropical	Conodont	Clarkina sp. (P1)	apatite						19.9	21,7		19.9		-1.08	0.31893	0.110975	0.110975	-0.969025	26.3644	26.3644	26.8327	Palaeotethys seawater temperature rise and an intensified hydrogeological cycle following the end-Permian mass extinction	Gondwana Research	26
13056	2002640	Aba 59		252.4	254.2	254.2	GTS 2020			Permian	255	Late Permian (Lopingian 256 Ma)	Changhsingian				Iran	Abadeh		30.9	53.21	-3.72	47.84		Tropical	Conodont		apatite	2,5					19.16	22,4		18.5		-1.08	0.302413	0.14518	0.14518	-0.93482	32.2724	32.2724	32.8851	Carbon, sulfur, oxygen and strontium isotope records, organic geochemistry and biostratigraphy across the Permian/Triassic boundary in Abadeh, Iran	Int J Earth Sci (Geol Rundsch)	93
13057	2002641	Aba 58		252.41	254.2	254.2	GTS 2020			Permian	255	Late Permian (Lopingian 256 Ma)	Changhsingian	Paratirolites Limestone			Iran	Abadeh		30.9	53.21	-3.73	47.84		Tropical	Conodont		apatite	2,5					19.01	22,4		18.3		-1.08	0.302428	0.145359	0.145359	-0.934641	33.1164	33.1164	33.7298	Carbon, sulfur, oxygen and strontium isotope records, organic geochemistry and biostratigraphy across the Permian/Triassic boundary in Abadeh, Iran	Int J Earth Sci (Geol Rundsch)	93
13058	2000968	MSD 19-6		252.41	254.2	254.2	GTS 2020			Permian	255	Late Permian (Lopingian 256 Ma)	Changhsingian	Hambast Formation			China	Meishan	Zhejiang	31.08	119.71	16.8	103.91		Tropical/Subtropical	Conodont		apatite						21.7		-0,6	21.1		-1.08	0.499805	0.434397	0.434397	-0.645603	21.3004	21.3004	23.1336	High-resolution SIMS oxygen isotope analysis on conodont apatite from South China and implications for the end-Permian mass extinction	Palaeogeography, palaeoclimatology, Palaeoecology	448
13059	2002642	Aba 57		252.43	254.2	254.2	GTS 2020			Permian	255	Late Permian (Lopingian 256 Ma)	Changhsingian	Hambast Formation			Iran	Abadeh		30.9	53.21	-3.74	47.85		Tropical	Conodont		apatite	2,5					19.7	22,4		19		-1.08	0.302444	0.145538	0.145538	-0.934462	30.1624	30.1624	30.7766	Carbon, sulfur, oxygen and strontium isotope records, organic geochemistry and biostratigraphy across the Permian/Triassic boundary in Abadeh, Iran	Int J Earth Sci (Geol Rundsch)	93
13060	2002643	Aba 56		252.43	254.2	254.2	GTS 2020			Permian	255	Late Permian (Lopingian 256 Ma)	Changhsingian				Iran	Abadeh		30.9	53.21	-3.74	47.85		Tropical	Conodont		apatite	2,5					18.42	22,4		17.7		-1.08	0.302444	0.145538	0.145538	-0.934462	35.6484	35.6484	36.2626	Carbon, sulfur, oxygen and strontium isotope records, organic geochemistry and biostratigraphy across the Permian/Triassic boundary in Abadeh, Iran	Int J Earth Sci (Geol Rundsch)	93
13061	2000496	Ab 5.0		252.44	254.2	254.2	GTS 2020			Permian	255	Late Permian (Lopingian 256 Ma)	Changhsingian	Hambast Formation			Iran	Abadeh		30.9	53.21	-3.75	47.85		Tropical	Conodont	Clarkina sp.	apatite	2,5					20.6	22,5		19.8		-1.08	0.30246	0.145718	0.145718	-0.934282	26.7864	26.7864	27.4013	Permian ice volume and palaeoclimate history: Oxygen isotope proxies revisited	Gondwana Research	24
13062	2003191	AB -380	DJG-S-11	252.45	254.2	254.2	GTS 2020			Permian	255	Late Permian (Lopingian 256 Ma)	Changhsingian				Iran	Kuh-e-Ali Bashi		38.94	45.52	0.47	38.55		Tropical	Conodont	Clarkina sp. (P1)	apatite						19.4	21,7		19.4		-1.08	0.319436	0.110912	0.110912	-0.969088	28.4744	28.4744	28.9424	Palaeotethys seawater temperature rise and an intensified hydrogeological cycle following the end-Permian mass extinction	Gondwana Research	26
13063	2000969	MSD 18-2		252.46	254.2	254.2	GTS 2020			Permian	255	Late Permian (Lopingian 256 Ma)	Changhsingian	Paratirolites Limestone			China	Meishan	Zhejiang	31.08	119.71	16.76	103.91		Tropical/Subtropical	Conodont		apatite						21.5		-0,6	20.9		-1.08	0.499025	0.433849	0.433849	-0.646151	22.1444	22.1444	23.9752	High-resolution SIMS oxygen isotope analysis on conodont apatite from South China and implications for the end-Permian mass extinction	Palaeogeography, palaeoclimatology, Palaeoecology	448
13064	2000970	SHS-295.3		252.48	254.2	254.2	GTS 2020			Permian	255	Late Permian (Lopingian 256 Ma)	Changhsingian				China	Shangsi		32.32	105.46	10.08	93.42		Tropical/Subtropical	Conodont		apatite						21.2		-0,6	20.6		-1.08	0.369688	0.296643	0.296643	-0.783357	23.4104	23.4104	24.6622	High-resolution SIMS oxygen isotope analysis on conodont apatite from South China and implications for the end-Permian mass extinction	Palaeogeography, palaeoclimatology, Palaeoecology	448
13065	2000971	MSD 16-21		252.48	254.2	254.2	GTS 2020			Permian	255	Late Permian (Lopingian 256 Ma)	Changhsingian				China	Meishan	Zhejiang	31.08	119.71	16.74	103.91		Tropical/Subtropical	Conodont		apatite						21.3		-0,6	20.7		-1.08	0.498635	0.433573	0.433573	-0.646427	22.9884	22.9884	24.8181	High-resolution SIMS oxygen isotope analysis on conodont apatite from South China and implications for the end-Permian mass extinction	Palaeogeography, palaeoclimatology, Palaeoecology	448
13066	2002644	Aba 52		252.49	254.2	254.2	GTS 2020			Permian	255	Late Permian (Lopingian 256 Ma)	Changhsingian				Iran	Abadeh		30.9	53.21	-3.79	47.86		Tropical	Conodont		apatite	2,5					19.1	22,4		18.4		-1.08	0.302527	0.146439	0.146439	-0.933561	32.6944	32.6944	33.3124	Carbon, sulfur, oxygen and strontium isotope records, organic geochemistry and biostratigraphy across the Permian/Triassic boundary in Abadeh, Iran	Int J Earth Sci (Geol Rundsch)	93
13067	2000972	SHS-295.1		252.51	254.2	254.2	GTS 2020			Permian	255	Late Permian (Lopingian 256 Ma)	Changhsingian				China	Shangsi		32.32	105.46	10.05	93.43		Tropical/Subtropical	Conodont		apatite						21.4		-0,6	20.8		-1.08	0.369174	0.295881	0.295881	-0.784119	22.5664	22.5664	23.815	High-resolution SIMS oxygen isotope analysis on conodont apatite from South China and implications for the end-Permian mass extinction	Palaeogeography, palaeoclimatology, Palaeoecology	448
13068	2000973	MSD 16-17		252.54	254.2	254.2	GTS 2020			Permian	255	Late Permian (Lopingian 256 Ma)	Changhsingian				China	Meishan	Zhejiang	31.08	119.71	16.69	103.92		Tropical/Subtropical	Conodont		apatite						21.3		-0,6	20.7		-1.08	0.49766	0.432881	0.432881	-0.647119	22.9884	22.9884	24.8152	High-resolution SIMS oxygen isotope analysis on conodont apatite from South China and implications for the end-Permian mass extinction	Palaeogeography, palaeoclimatology, Palaeoecology	448
13069	2003192	AB -440	NSC 330.8	252.54	254.2	254.2	GTS 2020			Permian	255	Late Permian (Lopingian 256 Ma)	Changhsingian	Ali Bashi Formation			Iran	Kuh-e-Ali Bashi		38.94	45.52	0.42	38.58		Tropical	Conodont	Clarkina sp. (P1)	apatite						19.6	21,7		19.6		-1.08	0.32008	0.110848	0.110848	-0.969152	27.6304	27.6304	28.0982	Palaeotethys seawater temperature rise and an intensified hydrogeological cycle following the end-Permian mass extinction	Gondwana Research	26
13070	2000497	Ab 5.75		252.56	254.2	254.2	GTS 2020			Permian	255	Late Permian (Lopingian 256 Ma)	Changhsingian				Iran	Abadeh		30.9	53.21	-3.85	47.87		Tropical	Conodont	Clarkina sp.	apatite	2,5					20.4	22,5		19.6		-1.08	0.302639	0.147532	0.147532	-0.932468	27.6304	27.6304	28.253	Permian ice volume and palaeoclimate history: Oxygen isotope proxies revisited	Gondwana Research	24
13071	2002645	Aba 51		252.57	254.2	254.2	GTS 2020			Permian	255	Late Permian (Lopingian 256 Ma)	Changhsingian	Hambast Formation			Iran	Abadeh		30.9	53.21	-3.85	47.87		Tropical	Conodont		apatite	2,5					19.48	22,4		18.8		-1.08	0.302639	0.147532	0.147532	-0.932468	31.0064	31.0064	31.629	Carbon, sulfur, oxygen and strontium isotope records, organic geochemistry and biostratigraphy across the Permian/Triassic boundary in Abadeh, Iran	Int J Earth Sci (Geol Rundsch)	93
[truncated: 3,725 more rows]
[truncated: 8 more columns]
