# Supplementary material for: Ocean temperatures through the Phanerozoic reassessed
Source: Sci Rep. 2022 May 27;12:8938. doi: 10.1038/s41598-022-11493-1 (PMC9142518; doi:10.1038/s41598-022-11493-1)
Supplement: Supplementary file 3 — Supplementary Information 3. [file 41598_2022_11493_MOESM3_ESM.xlsx]

## Sheet: App. 3 - Counts
Appendix 3. Averages, standard deviations, and counts of δ18O and paleotemperatures for carbonate samples.
	δ18O (‰ VPDB)			Select δ18O (arag -0.6, belem -1.5‰; ‰ VPDB)			Temperature (°C)
Row Labels	Average	1 std.dev.	Count	Average	1 std.dev.	Count	Average	1 std.dev.	Count
Modern	-0.816711	1.31938	76	-1.40984	1.38979	62	22.9863	5.95816	62
Bivalve	-0.925625	1.17775	48	-1.32756	1.27251	41	21.9563	6.23308	41
Subpolar/Polar	0.746667	0.185562	3	0.746667	0.185562	3	10.4275	0.941272	3
Temperate	-0.0586667	1.04553	15	-0.498667	1.12432	15	18.0429	5.0257	15
Tropical/Subtropical	-1.2075	0.822196	16	-1.86067	0.512535	15	24.8202	2.51171	15
Tropical	-1.89071	0.66253	14	-2.66	0.485151	8	28.2474	2.45612	8
Brachiopod calcite	0.89	1.47879	8	1.05333	2.31345	3
Subpolar/Polar	2.33	0.961665	2	2.33	0.961665	2
Temperate	1.2	0.618169	4
Tropical/Subtropical	-1.17	0.46669	2	-1.5		1
Gastropod	-1.238	1.09143	20	-2.00778	1.01263	18	25.3325	4.61678	18
Tropical/Subtropical	-0.324286	0.686704	7	-0.924286	0.686704	7	20.4689	3.2012	7
Tropical	-1.73	0.949254	13	-2.69727	0.339944	11	28.4275	1.72952	11
Neogene	-1.0848	0.543444	6130	-0.844897	1.06688	145	17.5015	5.00757	145
Holocene	-1.18353	0.738342	17
Planktonic foraminifera	-1.18353	0.738342	17
Tropical/Subtropical	-0.764	0.708435	5
Tropical	-1.35833	0.705057	12
Tarantian	-0.681923	0.661939	78	0.545	0.940452	2
Bivalve	1.145	0.940452	2	0.545	0.940452	2
Temperate	1.145	0.940452	2	0.545	0.940452	2
Planktonic foraminifera	-0.73	0.58882	76
Tropical/Subtropical	-0.172727	0.488488	22
Tropical	-0.957037	0.463305	54
Ionian	-0.767505	0.537632	533	-2.32	0.77201	4	29.4256	5.06592	4
Bivalve	-0.767505	0.537632	533	-2.32	0.77201	4	29.4256	5.06592	4
Temperate	-2.47333	0.707766	3	-2.67333	0.380701	3	32.3057	1.2477	3
Gastropod	-0.66		1	-1.26		1	23.6653		1
Tropical	-0.66		1	-1.26		1	23.6653		1
Planktonic foraminifera	-0.758034	0.522202	529
Temperate
Tropical/Subtropical	-0.256312	0.4365	141
Tropical	-0.940361	0.421995	388
Calabrian	-0.933789	0.474487	731	-0.398182	0.222523	11	17.4894	0.911588	11
Gastropod	0.396	0.402151	15	-0.398182	0.222523	11	17.4894	0.911588	11
Tropical/Subtropical	0.396667	0.111505	3	-0.203333	0.111505	3	17.0725	0.52149	3
Tropical	0.395833	0.45119	12	-0.47125	0.21169	8	17.6457	1.00351	8
Planktonic foraminifera	-0.961648	0.434533	716
Temperate
Tropical/Subtropical	-0.622798	0.365021	218
Tropical	-1.10998	0.375574	498
Gelasian	-1.0318	0.473779	707	-0.84	0.579375	9	16.957	2.70713	9
Gastropod	0.347143	0.997847	14	-0.84	0.579375	9	16.957	2.70713	9
Tropical/Subtropical	1.85333	0.136137	3
Tropical	-0.0636364	0.651541	11	-0.84	0.579375	9	16.957	2.70713	9
Planktonic foraminifera	-1.05965	0.413589	693
Temperate	-0.411111	0.270668	9
Tropical/Subtropical	-0.761258	0.305639	302
Tropical	-1.31084	0.302612	382
Piacenzian	-1.20569	0.498316	1177	-0.938723	0.729609	47	18.1692	2.67888	47
Bivalve	0.335714	0.689779	7	-0.00714286	0.830195	7	14.8721	0.927158	7
Temperate	0.48	0.833347	4	0.18	1.11466	4			4
Tropical/Subtropical	0.143333	0.537153	3	-0.256667	0.201329	3	14.8721	0.927158	3
Gastropod	-0.31	0.76	58	-1.1	0.58	40	18.4	2.6	40
Tropical/Subtropical	0.025	0.517958	16	-0.684667	0.285078	15	16.859	1.33038	15
Tropical	-0.442857	0.80649	42	-1.352	0.573767	25	19.351	2.75099	25
Planktonic foraminifera	-1.26192	0.413168	1112
Temperate	-0.596471	0.297521	68
Tropical/Subtropical	-0.996908	0.346036	401
Tropical	-1.49756	0.255321	643
Zanclean	-1.27855	0.465138	2075	0.134286	1.46069	14	12.7672	6.48452	14
Bivalve	1.3425	0.169432	8	1.3425	0.169432	8	7.4067	0.727194	8
Temperate	1.3425	0.169432	8	1.3425	0.169432	8	7.4067	0.727194	8
Gastropod	-0.73125	0.391971	8	-1.47667	0.239472	6	19.9145	1.14469	6
Tropical	-0.73125	0.391971	8	-1.47667	0.239472	6	19.9145	1.14469	6
Planktonic foraminifera	-1.29086	0.435194	2059
Subpolar/Polar	-1.34	0.282843	2
Temperate	-0.44765	0.289873	234
Tropical/Subtropical	-1.2489	0.392927	575
Tropical	-1.46821	0.244992	1248
Messinian	-0.903785	0.514302	325
Planktonic foraminifera	-0.903785	0.514302	325
Temperate	-0.3025	0.211385	112
Tropical/Subtropical	-1.01733	0.528008	30
Tropical	-1.25317	0.227709	183
Neogene	-1.37	0.282843	2
Planktonic foraminifera	-1.37	0.282843	2
Tropical	-1.37	0.282843	2
Tortonian	-0.845689	0.705562	167	-1.15591	0.873082	22	18.632	4.08849	22
Bivalve	-1.35706	1.86433	17	-0.96375	0.949918	16	17.806	4.50212	16
Temperate	-1.35706	1.86433	17	-0.96375	0.949918	16	17.806	4.50212	16
Gastropod	-1.06833	0.247501	6	-1.66833	0.247501	6	20.8345	1.18068	6
Tropical	-1.06833	0.247501	6	-1.66833	0.247501	6	20.8345	1.18068	6
Planktonic foraminifera	-0.776042	0.385748	144
Temperate	-0.503784	0.164441	37
Tropical/Subtropical	-0.688621	0.580263	29
Tropical	-0.937692	0.276222	78
Serravallian	-0.784	0.414752	120
Brachiopod calcite	-0.5	0.707107	2
Temperate	-0.5	0.707107	2
Planktonic foraminifera	-0.788814	0.411441	118
Temperate	-0.636818	0.244557	44
Tropical/Subtropical	-0.791034	0.649793	29
Tropical	-0.936	0.278816	45
Langhian	-0.741538	0.944691	65	-0.169231	0.804554	13	12.984	2.93635	13
Bivalve	1.5		1	0.9		1	8.44856		1
Temperate	1.5		1	0.9		1	8.44856		1
Gastropod	0.341667	0.770429	12	-0.258333	0.770429	12	13.4375	2.65821	12
Temperate	0.341667	0.770429	12	-0.258333	0.770429	12	13.4375	2.65821	12
Planktonic foraminifera	-1.03462	0.727824	52
Temperate	-0.90125	0.507515	16
Tropical/Subtropical	-1.23722	0.875415	18
Tropical	-0.950556	0.726551	18
Burdigalian	-0.847391	0.727848	92	-2.02333	0.633719	18	22.2635	3.16746	18
Gastropod	-1.42333	0.633719	18	-2.02333	0.633719	18	22.2635	3.16746	18
Temperate	-1.50333	0.667743	15	-2.10333	0.667743	15	22.4823	3.4996	15
Tropical/Subtropical	-1.02333	0.0665833	3	-1.62333	0.0665833	3	21.3154	0.320935	3
Planktonic foraminifera	-0.707297	0.68204	74
Subpolar/Polar	-0.75	0.334863	10
Temperate	-0.487037	0.587569	27
Tropical/Subtropical	-1.15364	1.14721	11
Tropical	-0.730769	0.539555	26
Aquitanian	-0.618293	0.755903	41	0.782	0.288219	5	8.59298	1.28332	5
Brachiopod calcite	0.782	0.288219	5	0.782	0.288219	5	8.59298	1.28332	5
Subpolar/Polar	0.782	0.288219	5	0.782	0.288219	5	8.59298	1.28332	5
Planktonic foraminifera	-0.812778	0.56965	36
Subpolar/Polar	-0.67	0.430681	8
Tropical/Subtropical	-0.846667	0.178326	9
Tropical	-0.856842	0.730084	19
Paleogene	-1.31135	1.07281	1317	-1.95778	1.40284	257	21.293	6.52979	257
Chattian	-0.714541	0.698283	185	0.0784211	0.645017	19	11.9426	2.91692	19
Brachiopod calcite	0.157222	0.561781	18	0.157222	0.561781	18	11.9426	2.91692	18
Subpolar/Polar	0.84	0.224944	6	0.84	0.224944	6	8.27816	0.996817	6
Temperate	-0.184167	0.288648	12	-0.184167	0.288648	12	13.7748	1.30808	12
Fish	-0.74		1	-1.34		1
Tropical/Subtropical	-0.74		1	-1.34		1
Planktonic foraminifera	-0.808916	0.64758	166
Tropical/Subtropical	-0.6875	0.218842	4
Tropical	-0.811914	0.654608	162
Rupelian	-0.264021	1.00584	97	-0.783488	1.2818	43	16.8624	6.58536	43
Brachiopod calcite	1.44167	0.240783	6	1.44167	0.240783	6	5.53024	1.05128	6
Subpolar/Polar	1.44167	0.240783	6	1.44167	0.240783	6	5.53024	1.05128	6
Fish	-0.46	0.286182	3	-1.06	0.286182	3			3
Tropical/Subtropical	-0.46	0.286182	3	-1.06	0.286182	3			3
Gastropod	0.0972727	0.585249	22	-0.502727	0.585249	22	15.7769	2.71013	22
Temperate	0.12381	0.585982	21	-0.47619	0.585982	21	15.7769	2.71013	21
Tropical/Subtropical	-0.46		1	-1.06		1
Planktonic foraminifera	-0.530606	0.994949	66	-2.34167	0.22429	12	24.428	1.10403	12
Tropical/Subtropical	-1.23	1.23749	23	-2.34167	0.22429	12	24.428	1.10403	12
Tropical	-0.156512	0.564556	43
Priabonian	-1.36	1.24	73	-1.47	1.35	26	19	7.1	26
Bivalve	1.3		1	0.7		1
Subpolar/Polar	1.3		1	0.7		1
Brachiopod calcite	0.43	0.04	3	0.43	0.04	3	9.9	0.2	3
Subpolar/Polar	0.43	0.04	3	0.43	0.04	3	9.9	0.2	3
Fish	-0.84	0.35	6	-1.44	0.35	6
Tropical/Subtropical	-0.84	0.35	6	-1.44	0.35	6
Gastropod	-1.26	1.42	13	-1.86	1.42	13	20.2	6.5	13
Temperate	-0.01	0.15	7	-0.61	0.15	7	14.6	0.7	7
Tropical	-2.71	0.39	6	-3.31	0.39	6	26.8	1.9	6
Planktonic foraminifera	-1.6162	1.14197	50	-2.43333	0.0986577	3	25.0143	0.6291	3
Temperate	-2.56667	0.602771	3	-2.41	0.127279	2	25.0143	0.6291	2
Tropical/Subtropical	-0.625	1.09291	8
Tropical	-1.74641	1.07093	39	-2.48		1
Bartonian	-1.17531	0.74627	510	-1.94353	0.892853	34	21.424	4.68429	34
Bivalve	-0.96		1	-1.56		1	18.9665		1
Temperate	-0.96		1	-1.56		1	18.9665		1
Fish	-0.895714	0.378632	7	-1.49571	0.378632	7
Tropical/Subtropical	-0.895714	0.378632	7	-1.49571	0.378632	7
Gastropod	-0.917647	0.581373	17	-1.51765	0.581373	17	18.812	2.76534	17
Temperate	-0.917647	0.581373	17	-1.51765	0.581373	17	18.812	2.76534	17
Planktonic foraminifera	-1.18882	0.754317	485	-3.13889	0.564013	9	27.2815	2.05989	9
Tropical/Subtropical	-1.22165	0.756269	452	-3.27625	0.411684	8	27.2815	2.05989	8
Tropical	-0.746667	0.525528	33	-2.04		1
Lutetian	-1.85814	1.01712	167	-2.40563	1.0291	71	23.1881	4.51159	71
Bivalve	-1.614	1.97471	10	-2.094	1.87631	10	26.0019	5.16045	10
Subpolar/Polar	0.93	0.320468	3	0.33	0.320468	3
Temperate	-2.81833	1.14949	6	-3.21833	1.09459	6	26.5354	5.43738	6
Tropical	-2.02		1	-2.62		1	22.8006		1
Fish	-1.18	0.293598	5	-1.78	0.293598	5
Tropical/Subtropical	-1.18	0.293598	5	-1.78	0.293598	5
Gastropod	-1.0975	0.613601	24	-1.6975	0.613601	24	19.2657	2.7142	24
Temperate	-0.897778	0.549958	18	-1.49778	0.549958	18	18.6249	2.53348	18
Tropical	-1.69667	0.359425	6	-2.29667	0.359425	6	22.1489	1.28431	6
Planktonic foraminifera	-2.04633	0.914958	128	-3.13187	0.227375	32	26.6931	0.908512	32
Tropical/Subtropical	-2.95213	0.462404	47	-3.18556	0.180221	27	26.7565	0.890571	27
Tropical	-1.52074	0.666562	81	-2.842	0.255088	5	25.5521		5
Ypresian	-2.76691	0.993748	136	-3.05776	0.893988	58	26.8131	2.50008	58
Bivalve	-0.98	1.09791	10	-1.58	1.09791	10	21.7043	1.10106	10
Subpolar/Polar	0.275	0.170783	4	-0.325	0.170783	4			4
Temperate	-1.81667	0.228444	6	-2.41667	0.228444	6	21.7043	1.10106	6
Fish	-1.715	0.332916	4	-2.315	0.332916	4
Tropical/Subtropical	-1.715	0.332916	4	-2.315	0.332916	4			4
Planktonic foraminifera	-2.94787	0.822135	122	-3.46114	0.271526	44	27.5098	1.68614	44
Tropical/Subtropical	-3.40711	0.450992	45	-3.46114	0.271526	44	27.5098	1.68614	44
Tropical	-2.67948	0.872068	77
Thanetian	-1.60054	0.879042	56	-2.875	0.228254	4	24.102	1.1227	4
Planktonic foraminifera	-1.60054	0.879042	56	-2.875	0.228254	4	24.102	1.1227	4
Temperate	-0.819231	0.43382	26
Tropical/Subtropical	-2.24714	0.80222	7	-2.875	0.228254	4	24.102	1.1227	4
Tropical	-2.28696	0.441994	23
Selandian	-1.21683	0.898525	41	-2.82		1
Fish	-2.22		1	-2.82		1
Tropical/Subtropical	-2.22		1	-2.82		1
Planktonic foraminifera	-1.19175	0.895321	40
Temperate	-0.801	0.526965	30
Tropical/Subtropical	-1.38		1
Tropical	-2.47333	0.690217	9
Danian	-0.902097	0.606414	62	-3.175	0.0494975	2
Bivalve	-2.575	0.0494975	2	-3.175	0.0494975	2
Subpolar/Polar	-2.575	0.0494975	2	-3.175	0.0494975	2
Planktonic foraminifera	-0.846333	0.531161	60
Temperate	-0.841186	0.534209	59
Tropical/Subtropical	-1.15		1
Cretaceous	-2.10751	1.66032	4819	-3.03736	1.28745	2967	24.9236	6.08937	2967
Maastrichtian	-1.00482	0.821571	820	-1.62025	1.25185	162	19.426	4.87708	162
Ammonite	1.09444	1.02893	9	0.66	0.382511	8	5.30551	1.55337	8
Subpolar/Polar	1.41	0.430979	8	0.66	0.382511	8	5.30551	1.55337	8
Temperate	-1.43		1
Belemnite	0.126667	0.338218	33	-1.37333	0.338218	33	16.4964	1.17616	33
Subpolar/Polar	0.686	0.193598	5	-0.814	0.193598	5
Temperate	0.0267857	0.248478	28	-1.47321	0.248478	28	16.4964	1.17616	28
Bivalve	-0.730286	1.91021	35	-1.10407	1.70101	27	22.6956	3.56188	27
Subpolar/Polar	1.21	0.675098	15	0.542308	0.266244	13			13
Temperate	-2.16947	1.02091	19	-2.64385	0.730234	13	22.8119	3.69437	13
Tropical	-2.49		1	-2.49		1	21.2993		1
Brachiopod calcite	-0.953333	1.03545	60	-2.36429	0.906903	14
Subpolar/Polar	0.025	0.112694	4
Temperate	-1.02321	1.03675	56	-2.36429	0.906903	14
Gastropod	1.75714	0.666826	7	0.728571	0.448903	7	4.46162		7
Subpolar/Polar	1.75714	0.666826	7	0.728571	0.448903	7	4.46162		7
Planktonic foraminifera	-1.13538	0.54577	676	-2.25521	0.686066	73	21.0995	3.36	73
Subpolar/Polar	-1.32267	0.320167	15
Temperate	-1.30375	0.433843	296	-1.86423	0.194274	52	19.1816	0.922152	52
Tropical/Subtropical	-0.961883	0.604414	324	-3.2045	0.469271	20	25.7872	2.32835	20
Tropical	-1.22244	0.421929	41	-3.6		1	27.0765		1
Campanian	-1.12	0.86	484	-2.33	1.26	90	22	6.7	90
Ammonite	-1.35	1.23	7	-2.55	1.23	7			7
Temperate	-1.35	1.23	7	-2.55	1.23	7			7
Belemnite	-0.14	0.31	58	-1.64	0.31	58	17.4	0.8	58
Subpolar/Polar	-0.15	0.57	9	-1.65	0.57	9			9
Temperate	-0.13	0.24	49	-1.63	0.24	49	17.4	0.8	49
Bivalve	-3.02	1.77	37	-4.34	0.74	21	30.7	3.3	21
Subpolar/Polar	-3.83	0.49	6	-4.72	0.58	5	31.3	3	5
Temperate	-2.49	1.78	26	-3.95	0.29	11	29.3	1.4	11
Tropical/Subtropical	-3.595	0.346482	2	-3.595	0.346482	2	27.7042	1.74564	2
Tropical	-5.62667	0.231157	3	-5.62667	0.231157	3	36.9432	1.23686	3
Brachiopod calcite	-1.5		1
Temperate	-1.5		1
Planktonic foraminifera	-1.09003	0.285308	378	-1.4975	0.0518813	4	17.4284	0.242029	4
Subpolar/Polar	-1.82	0.184029	7
Temperate	-0.8875	0.2789	72	-1.4975	0.0518813	4	17.4284	0.242029	4
Tropical/Subtropical	-1.07947	0.227557	244
Tropical	-1.30909	0.236849	55
Worm	0.696667	0.352751	3
Subpolar/Polar	0.696667	0.352751	3
Santonian	-3.5332	1.4142	50	-3.74234	0.970545	47	27.6291	4.5197	47
Ammonite	1.045	1.06773	2	-0.155	1.06773	2	9.8031	4.99398	2
Subpolar/Polar	1.045	1.06773	2	-0.155	1.06773	2	9.8031	4.99398	2
Belemnite	-0.645	0.344625	4	-2.145	0.344625	4	20.6964	0.584625	4
Temperate	-0.645	0.344625	4	-2.145	0.344625	4	20.6964	0.584625	4
Bivalve	-0.87		1
Temperate	-0.87		1
Planktonic foraminifera	-4.07674	0.183779	43	-4.07317	0.187236	41	29.0059	0.95113	41
Tropical	-4.07674	0.183779	43	-4.07317	0.187236	41	29.0059	0.95113	41
Coniacian	-3.91722	0.773388	187	-4.03857	0.469303	175	28.8748	2.1175	175
Ammonite	-0.0966667	0.345302	3	-1.29667	0.345302	3	14.9795	1.5955	3
Subpolar/Polar	-0.0966667	0.345302	3	-1.29667	0.345302	3	14.9795	1.5955	3
Bivalve	-1.904	0.421817	5	-2.01		1	19.538		1
Subpolar/Polar	-2.135	0.657609	2
Temperate	-1.75	0.225167	3	-2.01		1	19.538		1
Brachiopod calcite	-1.4		1	-1.4		1			1
Subpolar/Polar	-1.4		1	-1.4		1			1
Planktonic foraminifera	-4.0523	0.455116	178	-4.11441	0.143399	170	29.1749	0.725218	170
Tropical/Subtropical	-1.215	0.20306	4
Tropical	-4.11753	0.144195	174	-4.11441	0.143399	170	29.1749	0.725218	170
Turonian	-3.99628	1.00755	1060	-4.04605	0.954266	979	29.5812	4.74245	979
Ammonite	-0.0675	0.045	4	-1.2675	0.045	4	14.7856	0.207031	4
Subpolar/Polar	-0.0675	0.045	4	-1.2675	0.045	4	14.7856	0.207031	4
Belemnite	-0.34	0.254558	2	-1.84	0.254558	2	17.6314		2
Temperate	-0.16		1	-1.66		1	17.6314		1
Tropical	-0.52		1	-2.02		1
Bivalve	-1.71	0.608539	6
Temperate	-1.71	0.608539	6
Brachiopod calcite	-1.67992	0.46579	130	-1.66845	0.488276	116	17.7513	2.35311	116
Temperate	-1.67992	0.46579	130	-1.66845	0.488276	116	17.7513	2.35311	116
Planktonic foraminifera	-4.36434	0.335834	918	-4.38599	0.281245	857	31.2517	1.45644	857
Temperate	-4.30111	0.477139	126	-4.30111	0.477139	126	31.2859	2.39411	126
Tropical/Subtropical	-4.34348	0.342589	402	-4.36288	0.260007	399	31.6021	1.34642	399
Tropical	-4.40626	0.261188	390	-4.44596	0.174073	332	30.8175	0.896522	332
Cenomanian	-3.21389	1.0555	244	-3.84785	0.600603	130	27.7211	2.67512	130
Belemnite	-0.308571	0.889652	7	-1.80857	0.889652	7	18.5164	4.34594	7
Temperate	-0.308571	0.889652	7	-1.80857	0.889652	7	18.5164	4.34594	7
Bivalve	-2.31118	1.05803	17	-5.76		1			1
Subpolar/Polar	-2.925	0.247487	2
Temperate	-2.375	1.21348	16	-5.76	0	2			2
Brachiopod calcite	-2.44625	0.99066	24	-3.36	0.378153	5	26.0624	1.88987	5
Temperate	-2.44625	0.99066	24	-3.36	0.378153	5	26.0624	1.88987	5
Planktonic foraminifera	-3.48995	0.795728	196	-3.97436	0.21542	117	28.3427	1.08412	117
Tropical/Subtropical	-2.35879	0.378678	58
Tropical	-3.96536	0.268747	138	-3.97436	0.21542	117	28.3427	1.08412	117
Albian	-2.59599	0.84317	857	-2.69905	0.615977	419	23.421	2.99401	419
Belemnite	-0.216842	0.671665	19	-1.71684	0.671665	19	13.3948	1.4477	19
Subpolar/Polar	0.326	0.461172	5	-1.174	0.461172	5	13.2366	1.92334	5
Temperate	-0.410714	0.636704	14	-1.91071	0.636704	14	13.5529	1.21049	14
Bivalve	-3.39333	0.682473	12
Temperate	-3.39333	0.682473	12
Brachiopod calcite	-1.69583	0.733354	24	-1.69583	0.733354	24	18.3444	3.41429	24
Subpolar/Polar	-1.2	0.734847	4	-1.2	0.734847	4			4
Temperate	-1.795	0.709689	20	-1.795	0.709689	20	18.3444	3.41429	20
Planktonic foraminifera	-2.66736	0.744719	802	-2.81271	0.491985	376	23.8511	2.40804	376
Temperate	-2.86832	0.564131	101
Tropical/Subtropical	-2.63722	0.763989	699	-2.81271	0.491985	376	23.8511	2.40804	376
Tropical	-3.05	0.0424264	2
Aptian	-0.111774	1.03942	186	-2.44077	1.16228	39	21.3251	5.23438	39
Ammonite	-1.5		1	-2.7		1			1
Temperate	-1.5		1	-2.7		1			1
Belemnite	-0.7556	1.10297	25	-2.2556	1.10297	25	18.9003	2.59802	25
Subpolar/Polar	0.221429	0.686208	7	-1.27857	0.686208	7	19.0902	1.72135	7
Temperate	-1.13556	1.00268	18	-2.63556	1.00268	18	18.8623	2.81262	18
Brachiopod calcite	-2.77692	1.28268	13	-2.77692	1.28268	13	23.5633	6.10766	13
Temperate	-3.68	0.535724	5	-3.68	0.535724	5	27.5949	2.68607	5
Tropical/Subtropical	-2.2125	1.3076	8	-2.2125	1.3076	8	21.0436	6.40003	8
Planktonic foraminifera	0.242857	0.436476	147
Tropical/Subtropical	0.242857	0.436476	147
Barremian	-0.971415	0.937654	424	-2.47182	0.936121	422	21.7539	4.70172	422
Belemnite	-0.971825	0.936121	422	-2.47182	0.936121	422	21.7539	4.70172	422
Subpolar/Polar	-0.255	1.0206	4	-1.755	1.0206	4	19.2518	3.13123	4
Temperate	-0.806308	0.745618	344	-2.30631	0.745618	344	20.7913	3.55244	344
Tropical/Subtropical	-1.78	1.25679	74	-3.28	1.25679	74	26.2646	6.46424	74
Bivalve	-2.1		1
Tropical/Subtropical	-2.1		1
Planktonic foraminifera	0.33		1
Tropical/Subtropical	0.33		1
Hauterivian	-0.298771	0.943257	236	-1.79877	0.943257	236	18.6032	4.83848	236
Belemnite	-0.298771	0.943257	236	-1.79877	0.943257	236	18.6032	4.83848	236
Temperate	0.0820442	0.479038	181	-1.41796	0.479038	181	16.5847	2.38472	181
Tropical/Subtropical	-1.552	1.0106	55	-3.052	1.0106	55	25.0625	5.05069	55
Valanginian	-0.289317	0.686317	205	-1.74956	0.601659	204	18.2752	2.8118	204
Belemnite	-0.23405	0.58612	200	-1.73405	0.58612	200	18.1761	2.70152	200
Subpolar/Polar	0.32	0.439598	14	-1.18	0.439598	14	14.2584	1.08863	14
Temperate	-0.220848	0.497416	165	-1.72085	0.497416	165	18.0712	1.92689	165
Tropical/Subtropical	-0.707143	0.901328	21	-2.20714	0.901328	21	20.9177	4.38569	21
Bivalve	-2.4		1
Tropical/Subtropical	-2.4		1
Brachiopod calcite	-2.525	0.942956	4	-2.525	0.942956	4	22.4874	4.53632	4
Tropical/Subtropical	-2.525	0.942956	4	-2.525	0.942956	4	22.4874	4.53632	4
Berriasian	-1.13455	0.946241	66	-2.26531	0.950681	64	20.1613	4.17752	64
Belemnite	-0.950612	0.904669	49	-2.45061	0.904669	49	20.8421	4.06148	49
Subpolar/Polar	-0.466667	0.680931	6	-1.96667	0.680931	6	17.0205	3.19066	6
Temperate	-1.26088	0.874807	34	-2.76088	0.874807	34	22.7919	3.67281	34
Tropical/Subtropical	-0.101111	0.259444	9	-1.60111	0.259444	9	17.9739	1.22331	9
Bivalve	-1.7	1.41421	2
Tropical/Subtropical	-1.7	1.41421	2
Brachiopod calcite	-1.66	0.865035	15	-1.66	0.865035	15	18.3458	4.0627	15
Tropical/Subtropical	-1.66	0.865035	15	-1.66	0.865035	15	18.3458	4.0627	15
Jurassic	-1.13622	1.07528	4645	-2.21898	1.14172	4644	20.4554	5.53298	4644
Tithonian	-1.08651	0.816006	292	-2.43441	0.860443	292	20.0927	3.66269	292
Belemnite	-1.03893	0.811456	262	-2.53893	0.811456	262
Subpolar/Polar	-0.593714	0.764646	35	-2.09371	0.764646	35
Temperate	-0.958947	0.604354	95	-2.45895	0.604354	95	21.0907	3.01673	95
Tropical/Subtropical	0.132	0.280036	5	-1.368	0.280036	5	16.926	1.30601	5
Tropical	-1.26756	0.874203	127	-2.76756	0.874203	127	15.394		1
Bivalve	-1.45724	0.716987	29	-1.47755	0.708112	29	15.0682	2.95316	29
Temperate	-1.06688	0.641329	16	-1.10425	0.647023	16	15.0682	2.95316	16
Tropical	-1.93769	0.481788	13	-1.937	0.481868	13
Brachiopod calcite	-2.8		1	-2.8		1	23.608		1
Temperate	-2.8		1	-2.8		1	23.608		1
Kimmeridgian	-1.23431	0.919044	276	-2.28974	0.917363	276	20.034	3.78583	276
Ammonite	-1.35	0.674111	9	-1.95	0.674111	9			9
Temperate	-1.35	0.674111	9	-1.95	0.674111	9			9
Belemnite	-1.00831	0.924251	183	-2.50831	0.924251	183	20.7847	3.83917	183
Subpolar/Polar	-1.33346	1.42703	26	-2.83346	1.42703	26
Temperate	-0.979739	0.796405	153	-2.47974	0.796405	153	20.8869	3.82862	153
Tropical/Subtropical	0.0125	0.60879	4	-1.4875	0.60879	4	17.4867	2.85519	4
Bivalve	-1.63435	0.641068	85	-1.90255	0.681663	85	18.8728	3.20337	85
Temperate	-1.65278	0.612364	79	-1.94135	0.645049	79	19.0275	3.07557	79
Tropical/Subtropical	-0.7875	0.203695	4	-0.7875	0.203695	4	14.2208	0.930248	4
Tropical	-2.6	0.622254	2	-2.6	0.622254	2	22.2224	3.0187	2
Brachiopod calcite	-1.93667	1.05591	18	-1.93667	1.05591	18	19.7581	4.43774	18
Temperate	-1.68429	1.1897	7	-1.68429	1.1897	7	18.3027	5.4547	7
Tropical/Subtropical	-1.7275	0.902152	8	-1.7275	0.902152	8	19.0506	2.40973	8
Tropical	-3.08333	0.109697	3	-3.08333	0.109697	3	24.5689	0.540491	3
Oxfordian	-0.707324	0.950501	893	-1.52938	0.815065	893	16.9668	3.68098	893
Ammonite	0.0388889	0.415826	9	-0.561111	0.415826	9	11.9945	1.52123	9
Temperate	0.184286	0.334756	7	-0.415714	0.334756	7	11.9945	1.52123	7
Tropical	-0.47	0.212132	2	-1.07	0.212132	2
Belemnite	-0.225404	0.739541	483	-1.7254	0.739541	483	17.6	3.1941	483
Subpolar/Polar	-0.594667	1.08454	45	-2.09467	1.08454	45	17.986	4.65165	45
Temperate	-0.14936	0.632948	344	-1.64936	0.632948	344	17.5134	3.11847	344
Tropical/Subtropical	-0.0990323	0.409645	31	-1.59903	0.409645	31	18.0133	1.93187	31
Tropical	-0.439048	0.96652	63	-1.93905	0.96652	63	22.2177		1
Bivalve	-1.0807	0.661362	285	-1.09544	0.670226	285	15.2072	3.11731	285
Temperate	-1.08787	0.680698	267	-1.11933	0.698265	267	15.2744	3.25373	267
Tropical/Subtropical	-1.034	0.365388	25	-1.034	0.365388	25	15.3749	1.69618	25
Tropical	-1.15778	0.560048	18	-1.15778	0.560048	18
Brachiopod calcite	-1.85448	0.964978	116	-1.85448	0.964978	116	19.1086	4.53407	116
Subpolar/Polar	-0.36		1	-0.36		1			1
Temperate	-2.10943	1.20119	53	-2.10943	1.20119	53	20.0387	5.76364	53
Tropical/Subtropical	-1.66065	0.627892	62	-1.66065	0.627892	62	18.3135	2.95076	62
Callovian	-0.534341	1.04034	417	-1.46046	0.929111	416	16.9304	4.19077	416
Ammonite	-0.0646154	0.568692	13	-0.664615	0.568692	13	13.188	2.32494	13
Temperate	-0.0763636	0.509024	11	-0.676364	0.509024	11	13.188	2.32494	11
Tropical	0	1.13137	2	-0.6	1.13137	2			2
Belemnite	-0.144177	0.848992	249	-1.64418	0.848992	249	18.254	3.18003	249
Temperate	0.00418605	0.801748	215	-1.49581	0.801748	215	16.644	1.51258	215
Tropical/Subtropical	-1.08235	0.445102	34	-2.58235	0.445102	34	22.7052	2.16179	34
Bivalve	-0.968594	0.845142	128	-1.00323	0.824177	127	14.8574	3.83357	127
Temperate	-0.904741	0.732707	116	-0.951293	0.711449	116	14.4234	3.26467	116
Tropical/Subtropical	-3.142	0.305238	5	-3.142	0.305238	5	24.9265	1.50714	5
Tropical	-0.474286	0.682931	7	-0.225	0.194088	6
Brachiopod calcite	-2.3	1.03412	27	-2.3	1.03412	27	21.6453	4.13356	27
Temperate	-1.695	0.779139	8	-1.695	0.779139	8	18.2123	3.63124	8
Tropical/Subtropical	-2.72444	0.749284	18	-2.72444	0.749284	18	23.1711	3.41853	18
Tropical	0.5		1	0.5		1
Bathonian	-1.13284	1.62251	194	-1.77443	1.27202	194	18.6166	5.92054	194
Ammonite	-0.468333	0.364437	24	-1.06833	0.364437	24	14.8714	1.69989	24
Temperate	-0.468333	0.364437	24	-1.06833	0.364437	24	14.8714	1.69989	24
Belemnite	0.316032	0.737687	63	-1.18397	0.737687	63	15.0719	2.92149	63
Subpolar/Polar	-1.75		1	-3.25		1			1
Temperate	0.349355	0.694262	62	-1.15065	0.694262	62	15.0719	2.92149	62
Bivalve	-1.45403	1.42824	77	-1.79688	1.45138	77	19.1033	6.40996	77
Temperate	-1.02726	1.2509	62	-1.45306	1.40758	62	17.4399	6.1832	62
Tropical/Subtropical	-3.218	0.339458	15	-3.218	0.339458	15	25.3134	1.68883	15
Brachiopod calcite	-2.84135	0.938879	52	-2.88692	0.968724	52	23.7938	4.67966	52
Temperate	-1.82	1.38981	12	-1.82	1.38981	12	18.7131	6.69432	12
Tropical/Subtropical	-3.14775	0.436651	40	-3.207	0.476489	40	25.3571	2.27648	40
Bajocian	-0.996429	0.919997	308	-1.51948	0.827952	308	17.1317	3.94031	308
Ammonite	-0.705	0.0494975	2	-1.305	0.0494975	2	15.9975	0.229823	2
Temperate	-0.705	0.0494975	2	-1.305	0.0494975	2	15.9975	0.229823	2
Belemnite	-0.344857	0.882966	105	-1.84486	0.882966	105	18.6907	4.56181	105
Temperate	-0.316311	0.859656	103	-1.81631	0.859656	103	18.4987	4.40422	103
Tropical/Subtropical	-1.815	1.13844	2	-3.315	1.13844	2	26.3719	5.6824	2
Bivalve	-1.27249	0.61782	173	-1.30023	0.640492	173	16.2723	2.97238	173
Temperate	-1.26	0.597333	172	-1.28791	0.621449	172	16.2139	2.87988	172
Tropical/Subtropical	-3.42		1	-3.42		1	26.313		1
Brachiopod calcite	-1.72281	1.17365	32	-1.72281	1.17365	32	18.1612	5.51254	32
Temperate	-1.348	1.04248	25	-1.348	1.04248	25	16.3745	4.8459	25
Tropical/Subtropical	-3.06143	0.306509	7	-3.06143	0.306509	7	24.5423	1.50581	7
Aalenian	-0.676058	1.02731	137	-0.676058	1.02731	137	20.3124	5.17248	137
Belemnite	-0.63782	1	133	-0.68	1.03	137	20.2875	5.2	133
Temperate	-0.608906	1.00309	128	-0.608906	1.00309	128	20.1192	5.17985	128
Tropical/Subtropical	-1.378	0.331466	5	-1.378	0.331466	5	24.1568	1.63688	5
Brachiopod calcite	-1.9475	1.38985	4	-1.9475	1.38985	4	21.8072	9.23048	4
Subpolar/Polar	-0.69		1	-0.69		1			1
Tropical/Subtropical	-2.45	1.90919	2	-2.45	1.90919	2	21.8072	9.23048	2
Temperate	-2.2		1	-2.2		1			1
Toarcian	-1.87612	0.970275	829	-3.21472	1.04357	829	25.4624	4.89413	829
Ammonite	-2.57143	1.04517	7	-3.17143	1.04517	7	25.4235	5.07486	7
Temperate	-2.57143	1.04517	7	-3.17143	1.04517	7	25.4235	5.07486	7
Belemnite	-1.84946	1.00245	737	-3.34946	1.00245	737	26.1608	4.6545	737
Temperate	-1.78632	1.02965	598	-3.28632	1.02965	598	25.7248	4.67169	598
Tropical/Subtropical	-2.12108	0.825529	139	-3.62108	0.825529	139	27.8795	4.17799	139
Brachiopod calcite	-2.05	0.565439	85	-2.05	0.565439	85	19.8213	2.62497	85
Temperate	-2.09699	0.475861	83	-2.09699	0.475861	83	20.0315	2.24365	83
Tropical/Subtropical	-0.1	0.707107	2	-0.1	0.707107	2	11.0969	3.18075	2
Pliensbachian	-1.13575	0.880383	1005	-2.53993	0.893912	1005	22.139	4.37454	1005
Belemnite	-1.09444	0.860066	940	-2.59444	0.860066	940	22.455	4.18379	940
Temperate	-1.09252	0.862949	930	-2.59252	0.862949	930	22.4393	4.19968	930
Tropical/Subtropical	-1.273	0.522856	10	-2.773	0.522856	10	23.6517	2.55907	10
Brachiopod calcite	-1.73323	0.958314	65	-1.75169	1.00394	65	18.3769	4.85499	65
Temperate	-1.74781	0.958594	64	-1.76656	1.00464	64	18.4414	4.86525	64
Tropical/Subtropical	-0.8		1	-0.8		1	14.2509		1
Sinemurian	-1.63464	1.12317	192	-2.68151	1.11431	192	23.3881	6.59222	192
Belemnite	-1.39866	0.777001	134	-2.89866	0.777001	134	25.4985	3.90514	134
Temperate	-1.39866	0.777001	134	-2.89866	0.777001	134	25.4985	3.90514	134
Bivalve	-1.33	0.465914	30	-1.33	0.465914	30	16.8602	2.25702	30
Temperate	-1.33	0.465914	30	-1.33	0.465914	30	16.8602	2.25702	30
Brachiopod calcite	-3.09036	1.77197	28	-3.09036	1.77197	28	25.3588	8.72648	28
Temperate	-2.96625	1.87372	8	-2.96625	1.87372	8	24.5283	9.24474	8
Tropical/Subtropical	-3.14	1.77746	20	-3.14	1.77746	20	25.691	8.73621	20
Hettangian	-1.32833	1.08208	102	-1.4901	1.27371	102	15.5932	4.18541	102
Belemnite	-2.04091	0.69743	11	-3.54091	0.69743	11			11
Temperate	-2.04091	0.69743	11	-3.54091	0.69743	11			11
Bivalve	-1.1261	1.03328	82	-1.1261	1.03328	82	14.793	3.29796	82
Subpolar/Polar	1.71		1	1.71		1	1.9529		1
Temperate	-1.16111	0.989555	81	-1.16111	0.989555	81	14.9818	2.92266	81
Brachiopod calcite	-2.3	1.08858	9	-2.3	1.08858	9	21.7282	5.31897	9
Temperate	-2.3	1.08858	9	-2.3	1.08858	9	21.7282	5.31897	9
Triassic	-3.08225	1.59992	182	-3.14453	1.64166	181	23.9138	7.20359	181
Rhaetian	-2.0372	0.975019	50	-2.0672	0.932583	50	19.8652	4.22872	50
Belemnite	0.02		1	-1.48		1			1
Subpolar/Polar	0.02		1	-1.48		1			1
Brachiopod calcite	-2.07918	0.938349	49	-2.07918	0.938349	49	19.8652	4.22872	49
Subpolar/Polar	-2.40937	0.89878	16	-2.40937	0.89878	16	19.4572	4.1323	16
Temperate	-1.89156	0.929037	32	-1.89156	0.929037	32	19.9013	4.31588	32
Tropical/Subtropical	-2.8		1	-2.8		1	24.4241		1
Carnian	-2.66769	1.04131	65	-2.71078	1.04713	64	23.021	5.11401	64
Bivalve	-2.3525	0.438587	4	-3.16667	0.11547	3	25.9716	0.575496	3
Tropical/Subtropical	-2.3525	0.438587	4	-3.16667	0.11547	3	25.9716	0.575496	3
Brachiopod calcite	-2.68836	1.06768	61	-2.68836	1.06768	61	22.7881	5.24348	61
Subpolar/Polar	-2.96955	1.0508	22	-2.96955	1.0508	22			22
Tropical/Subtropical	-2.50605	1.06106	38	-2.50605	1.06106	38	22.677	5.27025	38
Tropical	-3.43		1	-3.43		1	26.8994		1
Ladinian	-3.92818	1.05091	11	-3.92818	1.05091	11	29.9692	5.43645	11
Brachiopod calcite	-3.92818	1.05091	11	-3.92818	1.05091	11	29.9692	5.43645	11
Tropical/Subtropical	-3.92818	1.05091	11	-3.92818	1.05091	11	29.9692	5.43645	11
Norian	-3.73643	1.54865	14	-3.73643	1.54865	14	22.7888	6.43193	14
Brachiopod calcite	-3.73643	1.54865	14	-3.73643	1.54865	14	22.7888	6.43193	14
Subpolar/Polar	-3.87	1.52564	13	-3.87	1.52564	13	23.3734	7.27194	13
Tropical/Subtropical	-2		1	-2		1	20.4503		1
Anisian	-4.13371	1.677	35	-4.23657	1.71538	35	29.8391	9.17387	35
Ammonite	-4.5	0.946573	6	-5.1	0.946573	6			6
Subpolar/Polar	-4.5	0.946573	6	-5.1	0.946573	6			6
Brachiopod calcite	-4.05793	1.79451	29	-4.05793	1.79451	29	29.8391	9.17387	29
Tropical/Subtropical	-4.488	1.86319	20	-4.488	1.86319	20	32.2258	9.52924	20
Tropical	-3.10222	1.23944	9	-3.10222	1.23944	9	24.8003	6.13457	9
Olenekian	-6.50143	1.24652	7	-6.93	1.1082	7			7
Ammonite	-6.09	1.21643	5	-6.69	1.21643	5			5
n.a.	-6.09	1.21643	5	-6.69	1.21643	5			5
Brachiopod calcite	-7.53	0.66468	2	-7.53	0.66468	2			2
Tropical/Subtropical	-7.53	0.66468	2	-7.53	0.66468	2			2
Permian	-2.14232	1.44588	856	-2.15369	1.43257	802	21.5196	6.44133	802
Changhsingian	-3.04462	1.06194	145	-3.04462	1.06194	145	24.7607	5.36909	145
Brachiopod calcite	-3.04462	1.06194	145	-3.04462	1.06194	145	24.7607	5.36909	145
Temperate	-4.14395	1.35154	38	-4.14395	1.35154	38	29.9556	6.88776	38
Tropical/Subtropical	-2.94324	0.725257	34	-2.94324	0.725257	34	24.8011	3.81033	34
Tropical	-2.51959	0.39176	73	-2.51959	0.39176	73	22.0416	1.86791	73
Wuchiapingian	-2.42073	0.68268	82	-2.42073	0.68268	82	21.8119	3.27369	82
Brachiopod calcite	-2.42073	0.68268	82	-2.42073	0.68268	82	21.8119	3.27369	82
Subpolar/Polar	-0.76	1.10822	5	-0.76	1.10822	5	9.72832	1.04028	5
Tropical/Subtropical	-2.34615	0.712525	13	-2.34615	0.712525	13	21.7738	3.30262	13
Tropical	-2.56563	0.427974	64	-2.56563	0.427974	64	22.4143	1.92029	64
Capitanian	-2.99296	0.714454	54	-2.99296	0.714454	54	25.1006	2.95519	54
Brachiopod calcite	-2.99296	0.714454	54	-2.99296	0.714454	54	25.1006	2.95519	54
Subpolar/Polar	-0.15		1	-0.15		1			1
Tropical/Subtropical	-2.45	0.359815	4	-2.45	0.359815	4			4
Tropical	-3.09531	0.593194	49	-3.09531	0.593194	49	25.1006	2.95519	49
Wordian	-2.62103	2.26858	39	-2.68737	2.26037	38	24.7662	9.38612	38
Bivalve
Subpolar/Polar
Brachiopod calcite	-2.62103	2.26858	39	-2.68737	2.26037	38	24.7662	9.38612	38
Subpolar/Polar	-2.6369	2.41591	29	-2.6369	2.41591	29			29
Temperate	-3.875	2.29982	4	-3.875	2.29982	4	30.2621	12.1661	4
Tropical/Subtropical	-0.1		1
Tropical	-2.03	0.684544	5	-2.03	0.684544	5	20.3695	3.28926	5
Roadian	-1.76745	2.03211	55	-1.7602	2.10243	50	20.1092	10.0386	50
Bivalve	-1.76		1	-1.76		1			1
Subpolar/Polar	-1.76		1	-1.76		1			1
Brachiopod calcite	-1.76759	2.05119	54	-1.7602	2.12421	49	20.1092	10.0386	49
Subpolar/Polar	-1.63656	2.04193	32	-1.59889	2.17181	27	12.4825	3.90569	27
Temperate	-3.35333	1.86132	9	-3.35333	1.86132	9	27.6152	9.42687	9
Tropical/Subtropical	0.295714	1.21131	7	0.295714	1.21131	7	8.92699	3.35368	7
Tropical	-2.495	0.460728	6	-2.495	0.460728	6	22.5745	2.21415	6
Kungurian	-1.04294	1.31793	119	-0.975143	1.23142	105	15.1187	5.88267	105
Brachiopod calcite	-1.04294	1.31793	119	-0.975143	1.23142	105	15.1187	5.88267	105
Subpolar/Polar	-0.626389	1.01049	36	-0.626389	1.01049	36	10.4836	2.63994	36
Temperate	-3.51667	0.92826	6	-3.51667	0.92826	6	28.3642	4.76574	6
Tropical/Subtropical	-0.553913	1.05652	23	-0.553913	1.05652	23	14.4881	4.87891	23
Tropical	-1.25407	1.29938	54	-1.15	1.07014	40	15.8486	4.33312	40
Artinskian	-2.15246	1.34395	134	-2.15528	1.27892	123	20.4787	6.19072	123
Bivalve	-1.79	1.04054	6	-1.386	0.359555	5	19.5551	1.74108	5
Temperate	-1.79	1.04054	6	-1.386	0.359555	5	19.5551	1.74108	5
Brachiopod calcite	-2.16945	1.35735	128	-2.18788	1.29412	118	20.5357	6.36492	118
Subpolar/Polar	-2.14806	1.56171	72	-2.2546	1.59191	63	19.3708	8.86744	63
Temperate	-2.9875	0.914599	4	-2.9875	0.914599	4	27.1582	4.27583	4
Tropical/Subtropical	-3.333	1.31944	10	-2.93667	0.437493	9	23.8876	0.399875	9
Tropical	-1.85119	0.734841	42	-1.85119	0.734841	42	20.5531	3.47697	42
Sakmarian	-1.45674	1.22443	135	-1.33947	1.23407	113	18.8495	6.4631	113
Bivalve	-0.333333	0.38175	3	-0.333333	0.38175	3	16.0999	0.459623	3
Subpolar/Polar	0.1		1	0.1		1
Temperate	-0.55	0.0989949	2	-0.55	0.0989949	2	16.0999	0.459623	2
Brachiopod calcite	-1.48227	1.22547	132	-1.36691	1.23837	110	18.9134	6.52457	110
Subpolar/Polar	-0.474182	1.04479	55	-0.44	1.06297	52	11.6367	2.36322	52
Temperate	-2.22609	0.900615	23	-2.275	0.471699	4			4
Tropical/Subtropical	-2.1703	0.637512	33	-2.1703	0.637512	33	23.9938	3.19482	33
Tropical	-2.22667	0.743682	21	-2.22667	0.743682	21	22.6069	3.63019	21
Asselian	-2.40441	1.05181	93	-2.35533	0.944436	92	24.15	4.38681	92
Brachiopod calcite	-2.40441	1.05181	93	-2.35533	0.944436	92	24.15	4.38681	92
Temperate	-2.70308	0.470892	13	-2.70308	0.470892	13	25.357	2.10083	13
Tropical/Subtropical	-1.55765	0.714169	34	-1.55765	0.714169	34	20.9219	3.39364	34
Tropical	-2.94587	0.980525	46	-2.85756	0.785083	45	26.1685	4.1678	45
Pennsylvanian	-2.44996	1.30892	1120	-2.3418	0.95475	1031	23.2279	5.21197	1031
Gzhelian	-2.48577	1.81642	215	-2.30491	0.969554	171	23.9577	4.58705	171
Ammonite	-0.2	0.848528	2	-0.8	0.848528	2
Tropical	-0.2	0.848528	2	-0.8	0.848528	2
Brachiopod calcite	-2.60821	1.05393	212	-2.32272	0.958989	169	23.9577	4.58705	169
Tropical/Subtropical	-2.29727	1.56855	44	-1.80941	1.45519	34	22.1253	7.05789	34
Tropical	-2.68964	0.858936	168	-2.452	0.740148	135	24.4193	3.61186	135
n.a.	18.9		1
Tropical/Subtropical	18.9		1
Kasimovian	-2.41664	0.800586	423	-2.4061	0.795526	418	24.0312	3.97695	418
Brachiopod calcite	-2.41664	0.800586	423	-2.4061	0.795526	418	24.0312	3.97695	418
Tropical/Subtropical	-3.65667	0.77576	21	-3.75278	0.797502	18	31.5579	4.12153	18
Tropical	-2.35726	0.748102	405	-2.3455	0.740822	400	23.6917	3.62328	400
Moscovian	-2.80829	0.952524	245	-2.79342	0.932249	234	25.7044	5.38375	234
Brachiopod calcite	-2.80829	0.952524	245	-2.79342	0.932249	234	25.7044	5.38375	234
Temperate	-0.375	0.186458	4	-0.375	0.186458	4	15.2059	0.860325	4
Tropical/Subtropical	-3.2215	0.733452	153	-3.23777	0.685805	148	28.406	3.87275	148
Tropical	-2.22946	0.872261	93	-2.10939	0.722395	82	21.3403	4.25094	82
Bashkirian	-2.1065	1.67112	237	-1.73486	0.948876	208	18.2385	4.42769	208
Brachiopod calcite	-2.1065	1.67112	237	-1.73486	0.948876	208	18.2385	4.42769	208
Tropical/Subtropical	-1.57589	1.09845	95	-1.56191	1.09581	94	17.7815	5.20494	94
Tropical	-2.44521	1.8776	144	-1.86733	0.783931	116	18.5717	3.64102	116
Mississippian	-3.62597	2.13558	769	-2.60933	1.2499	478	22.215	5.97645	478
Serpukhovian	-3.04629	1.60655	232	-2.67377	1.11387	183	22.534	5.46128	183
Brachiopod calcite	-3.04629	1.60655	232	-2.67377	1.11387	183	22.534	5.46128	183
Tropical/Subtropical	-2.84727	1.15299	99	-2.82792	1.13112	96	23.7242	5.57188	96
Tropical	-3.11682	1.83488	129	-2.47012	1.03489	86	21.2054	5.04251	86
Visean	-4.00796	2.3783	362	-2.61824	1.20115	193	21.8994	5.3569	193
Brachiopod calcite	-4.00796	2.3783	362	-2.61824	1.20115	193	21.8994	5.3569	193
Temperate	-5.125	1.15289	4
Tropical/Subtropical	-3.36685	1.90734	168	-2.39552	1.41585	87	20.2947	6.00394	87
Tropical	-4.53571	2.62103	189	-2.80104	0.959931	106	23.0046	4.57228	106
Tournaisian	-3.63104	2.04934	173	-2.5006	1.54565	100	22.3243	7.73395	100
Brachiopod calcite	-3.63104	2.04934	173	-2.5006	1.54565	100	22.3243	7.73395	100
Subpolar/Polar	-4.82	0.849706	5
Temperate	-4.78667	4.18534	3	-2.46	1.59806	2	21.9869	7.73687	2
Tropical/Subtropical	-3.46516	2.02401	155	-2.48691	1.55441	97	22.2743	7.79535	97
Tropical	-5.261	1.13807	10	-3.91		1	27.7538		1
Devonian	-5.07496	1.6347	988	-4.32668	1.25683	416	31.1439	6.82199	416
Famennian	-5.61531	1.66953	49	-5.01316	0.528489	19	34.7151	2.70674	19
Brachiopod calcite	-5.61531	1.66953	49	-5.01316	0.528489	19	34.7151	2.70674	19
Temperate	-4.98588	0.554516	17	-4.95067	0.575493	15	34.6384	3.02726	15
Tropical/Subtropical	-6.034	1.76542	25
Tropical	-5.2475	0.193628	4	-5.2475	0.193628	4	35.0027	1.02571	4
Frasnian	-5.577	1.41301	340	-5.44179	0.569087	112	37.2145	3.10703	112
Brachiopod calcite	-5.577	1.41301	340	-5.44179	0.569087	112	37.2145	3.10703	112
Temperate	-5.30139	0.562404	36	-5.30139	0.562404	36	36.4748	3.03092	36
Tropical/Subtropical	-5.61652	1.4982	296	-5.52632	0.593484	68	37.7963	3.19925	68
Tropical	-5.355	0.0575698	8	-5.355	0.0575698	8	35.5984	0.305967	8
Givetian	-4.46678	1.30684	174	-4.49536	1.14575	151	32.2154	6.1659	151
Brachiopod calcite	-4.46678	1.30684	174	-4.49536	1.14575	151	32.2154	6.1659	151
Temperate	-4.5161	1.15639	146	-4.5161	1.15639	146	32.2403	6.22562	146
Tropical/Subtropical	-4.20964	1.91822	28	-3.89	0.528299	5	31.0031	1.05956	5
Eifelian	-3.25282	0.609175	39	-2.97	0.261311	25	24.4542	1.28606	25
Brachiopod calcite	-3.25282	0.609175	39	-2.97	0.261311	25	24.4542	1.28606	25
Temperate	-3.045	0.581177	4	-3.045	0.581177	4	23.9876	2.83167	4
Tropical/Subtropical	-3.27657	0.615864	35	-2.95571	0.173019	21	24.5431	0.854473	21
Emsian	-5.04567	1.77757	307	-3.01849	0.735741	93	23.6016	3.58838	93
Brachiopod calcite	-5.04567	1.77757	307	-3.01849	0.735741	93	23.6016	3.58838	93
Subpolar/Polar	-3.13691	0.776342	55	-3.13691	0.776342	55	23.8455	3.8585	55
Temperate	-2.84378	0.653024	37	-2.84378	0.653024	37	23.2117	3.2092	37
Tropical/Subtropical	-5.91288	1.32821	215	-2.97		1	24.6111		1
Pragian	-3.83833	0.737786	24	-3.8375	0.559613	16	28.7226	2.85654	16
Brachiopod calcite	-3.83833	0.737786	24	-3.8375	0.559613	16	28.7226	2.85654	16
Temperate	-3.8375	0.559613	16	-3.8375	0.559613	16	28.7226	2.85654	16
Tropical/Subtropical	-3.84	1.05708	8
Lochkovian	-5.40927	1.92899	55
Brachiopod calcite	-5.40927	1.92899	55
Tropical/Subtropical	-5.40927	1.92899	55
Silurian	-4.97466	0.969346	864	-4.81412	0.827734	747	33.8184	4.34426	747
Ludlow	-6.64444	1.06943	36
Brachiopod calcite	-6.64444	1.06943	36
(blank)	-6.64444	1.06943	36
Pridoli	-5.83321	0.475948	53	-5.71438	0.451277	32	38.4915	2.50106	32
Brachiopod calcite	-5.83321	0.475948	53	-5.71438	0.451277	32	38.4915	2.50106	32
Tropical/Subtropical	-5.71438	0.451277	32	-5.71438	0.451277	32	38.4915	2.50106	32
n.a.	-6.01429	0.465065	21
Ludfordian	-4.38041	1.15693	122	-4.38041	1.15693	122	31.446	6.01151	122
Brachiopod calcite	-4.38041	1.15693	122	-4.38041	1.15693	122	31.446	6.01151	122
Tropical/Subtropical	-4.38041	1.15693	122	-4.38041	1.15693	122	31.446	6.01151	122
Gorstian	-5.74031	0.711732	127	-5.4646	0.629989	87	37.0675	3.34801	87
Brachiopod calcite	-5.74031	0.711732	127	-5.4646	0.629989	87	37.0675	3.34801	87
Tropical/Subtropical	-5.49348	0.651985	89	-5.4646	0.629989	87	37.0675	3.34801	87
Tropical	-6.31842	0.473546	38
Homerian	-4.45108	0.656834	241	-4.47931	0.635927	233	32.0446	3.34041	233
Brachiopod calcite	-4.45108	0.656834	241	-4.47931	0.635927	233	32.0446	3.34041	233
Tropical/Subtropical	-4.44532	0.660907	240	-4.47931	0.635927	233	32.0446	3.34041	233
Sheinwoodian	-4.89562	0.558601	185	-4.90663	0.539626	184	34.3888	2.84649	184
Brachiopod calcite	-4.89562	0.558601	185	-4.90663	0.539626	184	34.3888	2.84649	184
Tropical/Subtropical	-4.89562	0.558601	185	-4.90663	0.539626	184	34.3888	2.84649	184
Telychian	-5.34871	0.49857	62	-5.34871	0.49857	62	36.8007	2.64977	62
Brachiopod calcite	-5.34871	0.49857	62	-5.34871	0.49857	62	36.8007	2.64977	62
Tropical/Subtropical	-5.34871	0.49857	62	-5.34871	0.49857	62	36.8007	2.64977	62
Aeronian	-4.8171	0.557502	31	-4.85381	0.499625	21	34.1845	2.60908	21
Brachiopod calcite	-4.8171	0.557502	31	-4.85381	0.499625	21	34.1845	2.60908	21
Temperate	-5.075	0.162635	2	-5.075	0.162635	2	35.153	0.889391	2
Tropical/Subtropical	-4.79931	0.571826	29	-4.83053	0.519503	19	34.0825	2.72113	19
Rhuddanian	-3.85286	0.949977	7	-3.90167	1.03099	6	29.3168	5.28674	6
Brachiopod calcite	-3.85286	0.949977	7	-3.90167	1.03099	6	29.3168	5.28674	6
Subpolar/Polar	-3.56		1
Tropical/Subtropical	-3.90167	1.03099	6	-3.90167	1.03099	6	29.3168	5.28674	6
Ordovician	-5.05127	1.78444	449	-4.44	1.70567	161	34.6171	6.78606	161
Hirnantian	-3.7634	1.20409	144	-2.82745	0.942016	55	29.1297	5.4915	55
Brachiopod calcite	-3.7634	1.20409	144	-2.82745	0.942016	55	29.1297	5.4915	55
Tropical/Subtropical	-3.61329	1.38261	70	-2.54909	0.910252	33	26.9903	4.99866	33
Tropical	-3.388	0.695637	50	-3.245	0.845513	22	32.3388	4.63568	22
(blank)	-4.98333	0.566198	24
Katian	-4.87841	1.20187	151	-4.76686	0.986467	70	37.5247	4.95957	70
Brachiopod calcite	-4.8858	1.20245	150	-4.76686	0.986467	70	37.5247	4.95957	70
na	-3.87		1
Tropical/Subtropical	-4.81867	1.16841	143	-4.58984	0.822539	64	36.8962	4.65895	64
Tropical	-6.655	0.474415	6	-6.655	0.474415	6	44.2287	2.6384	6
Sandbian	-5.27263	0.755998	38	-5.55	0.682569	19	37.9402	3.70011	19
Brachiopod calcite	-5.27263	0.755998	38	-5.55	0.682569	19	37.9402	3.70011	19
Tropical/Subtropical	-5.27263	0.755998	38	-5.55	0.682569	19	37.9402	3.70011	19
Darriwilian	-5.52762	1.18257	42	-5.55667	1.99987	6	38.2699	11.163	6
Brachiopod calcite	-5.52762	1.18257	42	-5.55667	1.99987	6	38.2699	11.163	6
Tropical/Subtropical	-5.53289	1.24258	38	-5.55667	1.99987	6	38.2699	11.163	6
n.a.	-5.4775	0.256694	4
Dapingian	-6.47652	0.930902	23	-7.15	0.498116	6	47.8305		6
Brachiopod calcite	-6.47652	0.930902	23	-7.15	0.498116	6	47.8305		6
Tropical/Subtropical	-6.87529	0.729401	17	-7.15	0.498116	6	47.8305		6
n.a.	-5.34667	0.194696	6
Floian	-7.94857	1.80833	49	-8.792	0.404005	5			5
Brachiopod calcite	-7.94857	1.80833	49	-8.792	0.404005	5			5
Temperate	-6.5	0.0816497	4
Tropical/Subtropical	-8.07733	1.8328	45	-8.792	0.404005	5			5
Tremadocian	-9.245	0.247487	2
Brachiopod calcite	-9.245	0.247487	2
Tropical/Subtropical	-9.245	0.247487	2
Cambrian	-7.34444	3.66442	45	15.39		1	-45.1665		1
Jiangshanian	-7.52571	0.544676	35
Brachiopod calcite	-7.52571	0.544676	35
Tropical/Subtropical	-7.85294	0.629601	17
Tropical	-7.21667	0.109813	18
Age 3	-9.23333	0.561249	9
Brachiopod calcite	-9.23333	0.561249	9
Tropical/Subtropical	-9.15714	0.624118	7
Tropical	-9.5	0	2
Grand Total	-1.96329	1.76729	22270	-2.69784	1.45053	11893	23.6465	7.07372	11893
