# Supplementary material for: Ocean temperatures through the Phanerozoic reassessed
Source: Sci Rep. 2022 May 27;12:8938. doi: 10.1038/s41598-022-11493-1 (PMC9142518; doi:10.1038/s41598-022-11493-1)
Supplement: Supplementary file 4 — Supplementary Information 4. [file 41598_2022_11493_MOESM4_ESM.xlsx]

## Sheet: Pivot1 (values)
Appendix 4. Comparison of δ18O of Jurassic and Cretaceous taxonomic groups by stage.
Row Labels	Average of select_d18o_permille	Count of select_d18o_permille	Belem-brach	belem-biv
Cretaceous	-0.795908	1107
Temperate	-0.621825	915
Albian	-1.225	34
Belemnite	-0.410714	14	1.38429
Bivalve
Brachiopod calcite	-1.795	20
Aptian	-1.6887	23
Belemnite	-1.13556	18	2.54444
Brachiopod calcite	-3.68	5
Barremian	-0.806308	344
Belemnite	-0.806308	344
Berriasian	-1.26088	34
Belemnite	-1.26088	34
Campanian	-0.832333	60
Belemnite	-0.133469	49		3.81199
Bivalve	-3.94545	11
Brachiopod calcite
Cenomanian	-2.11091	11
Belemnite	-0.372	5	2.988
Bivalve	-4.56	1
Brachiopod calcite	-3.36	5
Coniacian	-2.01	1
Bivalve	-2.01	1
Hauterivian	0.0820442	181
Belemnite	0.0820442	181
Maastrichtian	-1.21309	55
Belemnite	0.0267857	28	2.39107	2.67063
Bivalve	-2.64385	13
Brachiopod calcite	-2.36429	14
Santonian	-0.645	4
Belemnite	-0.645	4
Turonian	-0.726667	3
Belemnite	-0.34	2
Bivalve
Brachiopod calcite	-1.5	1
Valanginian	-0.220848	165
Belemnite	-0.220848	165
Tropical	-4.8425	4
Campanian	-5.62667	3
Bivalve	-5.62667	3
Maastrichtian	-2.49	1
Bivalve	-2.49	1
Tropical/Subtropical	-1.55707	188
Aptian	-2.2125	8
Brachiopod calcite	-2.2125	8
Barremian	-1.78	74
Belemnite	-1.78	74
Berriasian	-1.07542	24
Belemnite	-0.101111	9	1.55889
Brachiopod calcite	-1.66	15
Campanian	-3.595	2
Bivalve	-3.595	2
Hauterivian	-1.552	55
Belemnite	-1.552	55
Valanginian	-0.998	25
Belemnite	-0.707143	21	1.81786
Brachiopod calcite	-2.525	4
Jurassic	-1.14581	4487
Temperate	-1.06293	4040
Aalenian	-0.637231	130
Belemnite	-0.608906	128	1.84109
Brachiopod calcite	-2.45	2
Bajocian	-0.935845	296
Belemnite	-0.316311	103	1.03169	0.938035
Bivalve	-1.25435	168
Brachiopod calcite	-1.348	25
Bathonian	-0.285965	114
Belemnite	0.349355	62	2.16935	1.15985
Bivalve	-0.8105	40
Brachiopod calcite	-1.82	12
Callovian	-0.34237	346
Belemnite	0.00418605	215	1.4553	0.875498
Bivalve	-0.871311	122
Brachiopod calcite	-1.45111	9
Hettangian	-1.35842	101
Belemnite	-2.04091	11	0.259091	-0.879798
Bivalve	-1.16111	81
Brachiopod calcite	-2.3	9
Kimmeridgian	-1.19308	220
Belemnite	-0.979739	153	0.704547	0.700045
Bivalve	-1.67978	60
Brachiopod calcite	-1.68429	7
Oxfordian	-0.649667	750
Belemnite	-0.20182	434	1.89657	0.883372
Bivalve	-1.08519	260
Brachiopod calcite	-2.09839	56
Pliensbachian	-1.12927	992
Belemnite	-1.09252	930
Brachiopod calcite	-1.68065	62
Sinemurian	-1.45959	172
Belemnite	-1.39866	134	1.56759	-0.0686567
Bivalve	-1.33	30
Brachiopod calcite	-2.96625	8
Tithonian	-1.18836	238
Belemnite	-1.14317	208	1.65683	0.313689
Bivalve	-1.45686	29
Brachiopod calcite	-2.8	1
Toarcian	-1.82419	681
Belemnite	-1.78632	598	0.0273153
Brachiopod calcite	-2.09699	83
Tropical	-1.81364	11
Kimmeridgian	-2.89	5
Bivalve	-2.6	2
Brachiopod calcite	-3.08333	3
Tithonian	-0.916667	6
Belemnite	-0.916667	6
Tropical/Subtropical	-1.897	436
Aalenian	-1.515	6
Belemnite	-1.378	5
Brachiopod calcite	-2.2	1
Bajocian	-2.848	10
Belemnite	-1.815	2
Bivalve	-3.42	1
Brachiopod calcite	-3.06143	7
Bathonian	-3.16691	55
Bivalve	-3.218	15
Brachiopod calcite	-3.14775	40
Callovian	-1.78158	57
Belemnite	-1.08235	34	1.64209	2.05965
Bivalve	-3.142	5
Brachiopod calcite	-2.72444	18
Kimmeridgian	-1.0575	16
Belemnite	0.0125	4	1.74	0.8
Bivalve	-0.7875	4
Brachiopod calcite	-1.7275	8
Oxfordian	-1.09713	115
Belemnite	-0.0990323	31	1.54927	0.934968
Bivalve	-1.034	25
Brachiopod calcite	-1.64831	59
Pliensbachian	-1.23	11
Belemnite	-1.273	10
Brachiopod calcite	-0.8	1
Sinemurian	-3.14	20
Brachiopod calcite	-3.14	20
Tithonian	0.132	5
Belemnite	0.132	5
Toarcian	-2.09241	141
Belemnite	-2.12108	139
Brachiopod calcite	-0.1	2
Grand Total	-1.07657	5594
Temperate	mean		1.58087	1.04047
	stdev		0.792708	1.33238
	N		16	10
	SE		0.198177	0.421335
Tropical/Subtropical	mean		1.64379	1.26487
	stdev		0.0953749	0.691596
	N		3	3
	SE		0.0550647	0.399293
All	mean		1.5908	1.09225
	stdev		0.724722	1.19198
	N		19	13
	SE		0.166263	0.330597
