# Supplementary material for: Ocean temperatures through the Phanerozoic reassessed
Source: Sci Rep. 2022 May 27;12:8938. doi: 10.1038/s41598-022-11493-1 (PMC9142518; doi:10.1038/s41598-022-11493-1)
Supplement: Supplementary file 6 — Supplementary Information 6. [file 41598_2022_11493_MOESM6_ESM.xlsx]

## Sheet: Table S1. Stage d18O + T 
	Table S1. Summary of average low-latitude δ18O values and paleotemperatures by stage for Paleozoic and Triassic carbonates (select) and phosphates. Carbonate and phosphate δ18O paleotemperatures are determined using ice volume and latitude corrections, aragonite (arag) and belemnite (bel) corrections for carbonates, and the equations of Kim and O'Neil (1997, KO97), Friedman and O'Neil (1977, FO77…
		CaCO3 δ18O (‰ VPDB; iceV, lat, arag, bel corr)				CaCO3 T (°C, KO97; iceV, lat, arag, bel corr)				PO4 δ18O (‰ VSMOW; PJ11; iceV, lat corr)				PO4 T (°C, PJ11; iceV, lat corr)				ΔTPO4-CaCO3 (°C)	SE CaCO3/ SE PO4
	Stage	Mean δ18O (‰)	SD	N	2SE	Mean T (°C)	SD	N	2SE	Mean δ18O (‰)	SD	N	2SE	Mean T (°C)	SD	N	2SE
3	Anisian	-4.06	1.79451	29	0.67	29.84	9.17387	29	3.41	19.4243	0.780458	37	0.256613	29.644	3.26581	37	1.07379	-0.195954	3.17566
10	Artinskian	-1.99	0.805032	51	0.22	20.78	3.4612	51	0.94	21.2611	0.386749	18	0.182315	23.5247	1.8814	18	0.8869	2.74474	1.05987
12	Asselian	-2.3	0.99148	79	0.22	23.95	4.63878	79	1.04	21.4914	0.511843	35	0.173034	23.6962	2.16031	35	0.730317	-0.253829	1.42404
16	Bashkirian	-1.73	0.959501	201	0.13	18.22	4.47818	201	0.61	21.292	2.06226	88	0.439676	24.5181	8.35404	88	1.78109	6.29809	0.342488
6	Capitanian	-3.05	0.601578	53	0.17	25.1	2.95519	53	0.81	19.5636	0.66929	44	0.201799	28.3089	2.76708	44	0.834306	3.20887	0.970867
1	Carnian	-2.58	1.05741	39	0.32	23.02	5.24348	39	1.58	19.2881	0.830358	84	0.181199	30.4686	3.65668	84	0.797954	7.44856	1.98006
4	Changhsingian	-2.65	0.554326	107	0.11	22.79	2.80472	107	0.54	19.6243	1.04888	473	0.0964555	28.7859	4.12774	473	0.379587	5.99589	1.4226
22	Darriwilian	-5.56	1.99987	6	1.63	38.27	11.163	6	9.11	17.1375	0.406861	8	0.287694	39.2607	1.9836	8	1.40262	0.990723	6.49499
24	Eifelian	-2.96	0.173019	21	0.08	24.54	0.854473	21	0.37	18.5056	0.801915	72	0.189013	34.0772	3.4865	72	0.821775	9.53724	0.450245
20	Famennian	-5.25	0.193628	4	0.19	35	1.02571	4	1.03	17.7095	0.71733	347	0.0770166	37.6896	3.09241	347	0.332019	2.68963	3.10224
21	Frasnian	-5.51	0.563705	76	0.13	37.56	3.10053	76	0.71	17.6139	0.747867	201	0.105501	37.4221	3.59486	201	0.507124	-0.137886	1.40005
23	Givetian	-4.25	0.528299	5	0.24	31	1.05956	5	1.22	18.9053	0.499415	19	0.229147	32.5345	2.11848	19	0.972026	1.53454	1.25511
13	Gzhelian	-2.3	0.958989	169	0.15	23.96	4.58705	169	0.7	20.1725	1.11121	131	0.194173	28.796	4.47251	131	0.78153	4.836	0.895679
29	Hirnantian	-2.83	0.942016	55	0.25	29.13	5.4915	55	1.48	18.0538	0.746788	13	0.414243	39.5871	3.13608	13	1.73958	10.4571	0.850778
27	Homerian	-4.48	0.637036	232	0.08	32.04	3.34609	232	0.44	18.5588	0.617609	80	0.138102	33.4603	2.37814	80	0.531769	1.42028	0.827427
14	Kasimovian	-2.41	0.794752	388	0.08	24.03	3.97343	388	0.39	19.8662	1.13433	145	0.188401	30.0195	4.66808	145	0.775325	5.98953	0.503015
30	Katian	-4.77	0.986467	70	0.24	37.52	4.95957	70	1.19	18.492	0.699442	336	0.0763154	34.6579	3.22141	336	0.351484	-2.86207	3.38564
9	Kungurian	-0.93	1.30501	37	0.28	15.34	5.40135	37	1.15	20.9722	0.431351	36	0.143784	24.0801	1.79792	36	0.599308	8.74009	1.91888
2	Ladinian	-3.93	1.05091	11	0.63	29.97	5.43645	11	3.28	19.78	0.750999	10	0.474974	27.6708	2.94493	10	1.86254	-2.29915	1.76104
26	Ludfordian	-4.38	1.15693	122	0.21	31.45	6.01151	122	1.09	17.8543	0.795333	35	0.268872	36.5055	3.40402	35	1.15077	5.0555	0.947192
15	Moscovian	-2.84	0.852323	193	0.12	25.89	4.81737	193	0.69	20.0373	1.59089	162	0.249985	29.4566	6.47547	162	1.01752	3.56657	0.678118
25	Pridoli	-5.71	0.451277	32	0.16	38.49	2.50106	32	0.88	17.5545	0.472811	22	0.201607	37.8014	2.02894	22	0.865144	-0.688602	1.01717
8	Roadian	-0.99	1.70847	13	0.95	15.75	7.62478	13	4.23	20.5571	0.460291	14	0.246036	25.6056	1.90408	14	1.01777	9.85556	4.15613
11	Sakmarian	-2.19	0.674432	54	0.2	23.44	3.40916	54	0.87	21.3758	0.680547	33	0.236936	24.1544	2.87324	33	1.00034	0.714427	0.869708
31	Sandbian	-5.55	0.682569	19	0.31	37.94	3.70011	19	1.7	18.4727	0.638916	88	0.136217	34.229	2.59083	88	0.552367	-3.71102	3.07766
17	Serpukhovian	-2.66	1.08958	161	0.16	22.53	5.46001	161	0.81	21.506	1.01606	133	0.176208	22.2069	4.06301	133	0.704615	-0.323093	1.14956
28	Telychian	-5.35	0.49857	62	0.13	36.8	2.64977	62	0.67	17.8274	0.569801	106	0.110688	36.769	2.4264	106	0.471345	-0.0309516	1.42146
19	Tournaisian	-2.49	1.55304	98	0.32	22.33	7.77436	98	1.59	18.9266	0.978552	233	0.128214	31.8848	4.26259	233	0.558504	9.55484	2.84689
18	Visean	-2.52	1.20115	193	0.17	21.9	5.3569	193	0.8	21.3635	1.22475	52	0.339684	22.4107	4.78429	52	1.32692	0.510692	0.602898
7	Wordian	-2.03	0.684544	5	0.61	20.37	3.28926	5	2.94	20.5188	0.519254	16	0.259627	25.2353	2.14481	16	1.07241	4.8653	2.7415
5	Wuchiapingian	-2.53	0.431782	76	0.11	22.3	1.96699	76	0.5	19.2896	0.650501	161	0.102533	29.7081	2.8089	161	0.442745	7.40811	1.12932
																	Average =	3.31999	1.73736
