# Supplementary material for: Ocean temperatures through the Phanerozoic reassessed
Source: Sci Rep. 2022 May 27;12:8938. doi: 10.1038/s41598-022-11493-1 (PMC9142518; doi:10.1038/s41598-022-11493-1)
Supplement: Supplementary file 7 — Supplementary Information 7. [file 41598_2022_11493_MOESM7_ESM.xlsx]

## Sheet: Table S2
Table S2. Comparison of δ18O-derived low-latitude temperatures and global mean age of the sea floor (OcF Age) and global mean accretion rate (AccR). From Verard and Veizer (2019).
Age [Ma]	Locfit mean T (PO4+CaCO3; iceV, lat, arag, bel corr)	OcF age [Ma]	AccR [km2/yr]
0	23.5	63.343	3.32857
5	23.3746	60.3125	2.521
10	23.3184	58.739	2.57424
15	23.5281	57.0792	3.17549
20	23.7741	55.158	3.89064
25		53.2187	4.06398
30		51.2764	3.88115
35	25.3069	49.2879	3.74653
40	25.6633	47.362	3.77189
45	26.1574	45.7055	3.73194
50	26.3925	44.1449	3.5536
55	25.9446	42.5098	3.41782
60	25.1214	40.7767	3.74068
65	24.3264	39.1392	4.37231
70	21.8438	37.951	4.71313
75		37.4479	4.39727
80		37.3768	4.0399
85	29.6134	37.3636	4.49851
90	29.4097	37.214	6.00014
95	31.0344	37.136	7.36521
100	26.5879	37.5444	7.54958
105	23.8862	39.4155	6.81755
110	22.9132	41.9431	5.96954
115	22.0461	42.1004	5.9998
120	22.777	41.0623	6.73175
125	25.838	42.6982	7.17303
130	25.3721	46.0103	7.04368
135	22.8215	48.1778	6.41265
140	20.2317	49.3039	5.49118
145	18.6598	50.7291	4.54879
150	17.7421	52.6389	3.78399
155	17.7331	54.325	3.34036
160	19.1436	55.2463	3.27903
165	21.9274	55.624	3.33701
170	24.872	55.7602	3.25929
175	26.7059	55.5194	3.14702
180	27.3964	54.657	3.1904
185	27.5294	53.0279	3.51701
190	27.5227	50.8863	4.00405
195	27.288	48.586	4.46612
200	26.9615	46.481	4.71782
205	26.9524	44.8656	4.64216
210	27.4111	43.796	4.39587
215	28.0296	43.1014	4.22569
220	28.416	41.942	4.46484
225	28.2566	39.9666	5.29319
230	27.6552	39.448	6.19081
235	26.3875	42.2158	6.54962
240	26.5399	45.703	6.1087
245	28.9791	47.0595	4.86242
250	34.6362	46.7	3.47921
255	31.0494	45.6803	2.97204
260	27.0817	44.357	2.89409
265	26.4243	42.9117	2.97258
270	23.3264	41.526	3.27076
275	20.9851	40.3546	4.14897
280	19.2868	39.4439	5.0001
285	19.5617	38.8133	5.51616
290	21.4733	38.482	5.38915
295	23.1944	38.3347	4.56212
300	25.1962	37.717	3.98222
305	25.8889	36.1263	4.50548
310	28.078	34.207	5.61937
315	24.93	32.8902	6.46922
320	22.719	32.926	6.3369
325	22.5127	33.7297	5.51323
330	23.6665	34.118	4.74133
335	23.685	33.1784	4.5999
340	21.3795	31.0939	5.00165
345	19.8372	28.3212	5.69279
350	23.8292	25.317	6.41952
355	27.6673	22.5533	6.98812
360	33.4083	20.5633	7.4452
365	37.2649	19.8954	7.89743
370	38.533	21.098	8.4515
375	37.4317	24.1597	9.10844
380	35.2729	26.8289	9.44668
385	32.1685	26.5099	8.99555
390	31.8417	23.8318	8.1305
395	32.6183	21.9002	7.87535
400	33.8819	22.5245	8.64634
405	35.8556	24.4802	9.46664
410	37.5734	26.1958	9.25087
415	39.138	27.0526	8.10943
420	38.8083	27.165	7.07327
425	35.3784	26.7109	6.94542
430	32.9801	26.0465	7.5226
435	34.8914	25.5725	8.34993
440	36.9015	25.6898	8.97255
445	34.3874	26.7628	8.96818
450	36.6857	28.615	8.40221
455	34.5511	30.6532	7.71542
460	35.2466	32.2733	7.35825
465	38.0481	32.9346	7.68777
470	40.6573	32.5636	8.37096
475	42.7307	31.296	8.76546
480	43.9431	29.4066	8.43718
485	45.268	27.7224	7.79077
490	47.0952	27.1872	7.42929
495	49.0075	27.9073	7.5161
500		28.901	7.64347
505		29.3003	7.47425
510		28.981	7.10637
515		28.005	6.74653
520		26.4416	6.5976
525			6.71299
530			6.952
535			7.16095
540			7.1887
545			6.89419
