# Supplementary material for: Ocean temperatures through the Phanerozoic reassessed
Source: Sci Rep. 2022 May 27;12:8938. doi: 10.1038/s41598-022-11493-1 (PMC9142518; doi:10.1038/s41598-022-11493-1)
Supplement: Supplementary file 8 — Supplementary Information 8. [file 41598_2022_11493_MOESM8_ESM.xlsx]

## Sheet: Table S3  CO2 Foster 10 myr
Table S3. Values of temperature and temperature change (ΔT) for low latitudes (LL), pCO2, and pCO2 and solar (sol) forcing with errors (Foster et al., 2017; Sackmann et al., 1993).
	Temperature (°C)		pCO2 probability maximum (ppm)			Change in forcing S (W/m2)
age	Mean T (10 myr)	ΔTLL (0 Ma)	Mean pCO2 (10 myr)	pCO2/280	log2(pCO2/ 280)	ΔSCO2 (0 Ma)	ΔSSOL (0 Ma)	ΔSCO2,SOL (0 Ma)
0	23.5	0	293.294	1.04748	0.0669226	0.247614	0	0
10	23.3468	-0.153243	308.075	1.10027	0.137854	0.510059	-0.31654	0.193519
20	23.5959	0.0958504	360.473	1.2874	0.364463	1.34851	-0.47481	0.873704
30			710.471	2.5374	1.34335	4.97039	-0.63308	4.33731
40	25.5615	2.0615	805.103	2.87537	1.52375	5.63786	-0.79135	4.84651
50	26.2749	2.77492	768.758	2.74556	1.4571	5.39128	-0.94962	4.44166
60	25.533	2.03299	383.84	1.37086	0.455079	1.68379	-1.10789	0.575902
70	23.2385	-0.261497	334.789	1.19568	0.257827	0.953961	-1.26616	-0.312199
80			654.113	2.33612	1.22411	4.52922	-1.42443	3.10479
90	29.4436	5.94362	530.162	1.89343	0.921005	3.40772	-1.5827	1.82502
100	28.8111	5.31114	854.192	3.05068	1.60913	5.95379	-1.74097	4.21282
110	23.3997	-0.100347	1090.3	3.89392	1.96122	7.25652	-1.89924	5.35728
120	22.4116	-1.08844	1026.04	3.66441	1.87358	6.93226	-2.05751	4.87475
130	25.6051	2.10506	903.657	3.22735	1.69035	6.25429	-2.21578	4.03851
140	21.5266	-1.97342	882.751	3.15268	1.65658	6.12934	-2.37405	3.75529
150	18.201	-5.29903	771.505	2.75537	1.46225	5.41032	-2.53232	2.878
160	18.4384	-5.06164	812.063	2.90023	1.53617	5.68381	-2.69059	2.99322
170	23.3997	-0.100286	1004.83	3.58866	1.84345	6.82075	-2.84886	3.97189
180	27.0511	3.55111	952.289	3.40103	1.76597	6.5341	-3.00713	3.52697
190	27.5261	4.02606	1212.96	4.33202	2.11504	7.82564	-3.1654	4.66024
200	27.1248	3.62478	1694.69	6.05246	2.59752	9.61083	-3.32367	6.28716
210	27.1818	3.68178	1318.11	4.70752	2.23497	8.26938	-3.48194	4.78744
220	28.2228	4.72278	1648.9	5.88892	2.558	9.46461	-3.64021	5.8244
230	27.9559	4.45589	1828.53	6.53047	2.70719	10.0166	-3.79848	6.21811
240	26.4637	2.96369	824.498	2.94463	1.55809	5.76493	-3.95675	1.80818
250	31.8076	8.30764	702.112	2.50754	1.32627	4.90722	-4.11502	0.792196
260	29.0655	5.56552	543.726	1.94188	0.957454	3.54258	-4.27329	-0.730711
270	24.8754	1.37537	373.212	1.3329	0.414569	1.53391	-4.43156	-2.89765
280	20.1359	-3.36406	615.449	2.19803	1.13621	4.20398	-4.58983	-0.385845
290	20.5175	-2.98253	540.91	1.93182	0.949962	3.51486	-4.7481	-1.23324
300	24.1953	0.695285	407.455	1.4552	0.541213	2.00249	-4.90637	-2.90388
310	26.9834	3.48343	344.534	1.23048	0.299221	1.10712	-5.06464	-3.95752
320	23.8245	0.324493	338.428	1.20867	0.273422	1.01166	-5.22291	-4.21125
330	23.0896	-0.410374	288.394	1.02998	0.0426168	0.157682	-5.38118	-5.2235
340	22.5322	-0.967751	337.48	1.20529	0.269377	0.996694	-5.53945	-4.54276
350	21.8332	-1.66679	600.676	2.14527	1.10116	4.07429	-5.69772	-1.62343
360	30.5378	7.03782	674.757	2.40985	1.26894	4.69508	-5.85599	-1.16091
370	37.899	14.399	867.973	3.09991	1.63222	6.03923	-6.01426	0.0249691
380	36.3523	12.8523	1229.16	4.38985	2.13417	7.89644	-6.17253	1.72391
390	32.0051	8.50511	1123.9	4.01392	2.00501	7.41854	-6.3308	1.08774
400	33.2501	9.75012	1762.22	6.29364	2.65389	9.81941	-6.48907	3.33034
410	36.7145	13.2145	1943.92	6.94258	2.79547	10.3432	-6.64734	3.6959
420	38.9731	15.4731	1476.39	5.27281	2.39857	8.87472	-6.80561	2.06911
430	34.1792	10.6792
440	35.8964	12.3964
450	35.5366	12.0366
460	34.8988	11.3988
470	39.3527	15.8527
480	43.3369	19.8369
490	46.1816	22.6816
