# Supplementary material for: Ocean temperatures through the Phanerozoic reassessed
Source: Sci Rep. 2022 May 27;12:8938. doi: 10.1038/s41598-022-11493-1 (PMC9142518; doi:10.1038/s41598-022-11493-1)
Supplement: Supplementary file 9 — Supplementary Information 9. [file 41598_2022_11493_MOESM9_ESM.xlsx]

## Sheet: Table S7. Seawater d18O 
Table S7. Estimates of seawater δ18O (δ18Osw). Ice volumes based on Isbell et al. (2003, 2012), Fielding et al. (2008), Montañez and Poulsen (2013), and Miller et al. (2020).
Start age (Ma)	End age (Ma)	Mid-point (Ma)	Relative ice volume	δ18Ow (‰)	Mg/Ca-based estimates of δ18Ow1	Age (Ma)	δ18Ow, Running mean (2)	Δδ18Ow (IceV vs. Mg/Ca)
1	0	0.5	High	0.451686	0.248485	0.5	0.451686	0.203201
2	1	1.5	High	0.451686	0.0446061	1	0.451686	0.407079
3	2	2.5	Moderate	-0.481521	-0.602182	2	-0.0149179	0.120661
4	3	3.5	Moderate	-0.481521	-0.78497	3	-0.481521	0.303448
5	4	4.5	Moderate	-0.481521	-0.777939	4	-0.481521	0.296418
6	5	5.5	Moderate	-0.481521	-0.700606	5	-0.481521	0.219085
7	6	6.5	Moderate	-0.481521	-0.482667	6	-0.481521	0.00114542
8	7	7.5	Moderate	-0.481521	-0.33503	7	-0.481521	0.146491
9	8	8.5	Moderate	-0.481521	-0.328	8	-0.481521	0.153521
10	9	9.5	Moderate	-0.481521	-0.510788	9	-0.481521	0.0292666
11	10	10.5	Moderate	-0.481521	-0.510788	10	-0.481521	0.0292666
12	11	11.5	Moderate	-0.481521	-0.363152	11	-0.481521	0.11837
13	12	12.5	Moderate	-0.481521	-0.215515	12	-0.481521	0.266006
14	13	13.5	Moderate	-0.481521	-0.454545	13	-0.481521	0.0269758
15	14	14.5	Moderate	-0.481521	-0.960727	14	-0.481521	0.479206
16	15	15.5	Moderate	-0.481521	-0.939636	15	-0.481521	0.458115
17	16	16.5	Moderate	-0.481521	-0.918545	16	-0.481521	0.437024
18	17	17.5	Moderate	-0.481521	-0.686545	17	-0.481521	0.205024
19	18	18.5	Moderate	-0.481521	-0.693576	18	-0.481521	0.212055
20	19	19.5	Moderate	-0.481521	-0.700606	19	-0.481521	0.219085
21	20	20.5	Moderate	-0.481521	-0.538909	20	-0.481521	0.0573878
22	21	21.5	Moderate	-0.481521	-0.623273	21	-0.481521	0.141751
23	22	22.5	Moderate	-0.481521	-0.637333	22	-0.481521	0.155812
24	23	23.5	Moderate	-0.481521	-0.384242	23	-0.481521	0.0972788
25	24	24.5	Moderate	-0.481521	-0.542424	24	-0.481521	0.060903
26	25	25.5	Moderate	-0.481521	-0.700606	25	-0.481521	0.219085
27	26	26.5	Moderate	-0.481521	-0.458061	26	-0.481521	0.0234606
28	27	27.5	Moderate	-0.481521	-0.180364	27	-0.481521	0.301158
29	28	28.5	Moderate	-0.481521	-0.145212	28	-0.481521	0.336309
30	29	29.5	Moderate	-0.481521	-0.447515	29	-0.481521	0.0340061
31	30	30.5	Moderate	-0.481521	-0.493212	30	-0.481521	0.0116909
32	31	31.5	Moderate	-0.481521	-0.356121	31	-0.481521	0.1254
33	32	32.5	Moderate	-0.481521	-0.110061	32	-0.481521	0.371461
34	33	33.5	Moderate	-0.481521	-0.405333	33	-0.481521	0.0761879
35	34	34.5	Low	-0.832571	-0.929091	34	-0.657046	0.0965201
36	35	35.5	Low	-0.832571	-0.91503	35	-0.832571	0.0824595
37	36	36.5	Low	-0.832571	-0.91503	36	-0.832571	0.0824595
38	37	37.5	Low	-0.832571	-0.742788	37	-0.832571	0.0897829
39	38	38.5	Low	-0.832571	-0.749818	38	-0.832571	0.0827526
40	39	39.5	Low	-0.832571	-0.855273	39	-0.832571	0.0227019
41	40	40.5	Low	-0.832571	-1.03806	40	-0.832571	0.20549
42	41	41.5	Low	-0.832571	-1.1	41	-0.832571	0.267429
43	42	42.5	Low	-0.832571	-1.1	42	-0.832571	0.267429
44	43	43.5	Low	-0.832571	-1.1	43	-0.832571	0.267429
45	44	44.5	Low	-0.832571	-1.1	44	-0.832571	0.267429
46	45	45.5	Low	-0.832571	-1.1	45	-0.832571	0.267429
47	46	46.5	Low	-0.832571	-1.1	46	-0.832571	0.267429
48	47	47.5	Low	-0.832571	-1.1	47	-0.832571	0.267429
49	48	48.5	Low	-0.832571	-1.1	48	-0.832571	0.267429
50	49	49.5	Low	-0.832571	-1.1	49	-0.832571	0.267429
51	50	50.5	Ice-free	-1.08123	-1.1	50	-0.956901	0.0187691
52	51	51.5	Ice-free	-1.08123	-1.1	51	-1.08123	0.0187691
53	52	52.5	Ice-free	-1.08123	-1.1	52	-1.08123	0.0187691
54	53	53.5	Ice-free	-1.08123	-1.1	53	-1.08123	0.0187691
55	54	54.5	Ice-free	-1.08123	-1.1	54	-1.08123	0.0187691
56	55	55.5	Ice-free	-1.08123	-1.1	55	-1.08123	0.0187691
57	56	56.5	Ice-free	-1.08123	-1.1	56	-1.08123	0.0187691
58	57	57.5	Ice-free	-1.08123		57	-1.08123
59	58	58.5	Ice-free	-1.08123		58	-1.08123
60	59	59.5	Ice-free	-1.08123		59	-1.08123
61	60	60.5	Ice-free	-1.08123		60	-1.08123
62	61	61.5	Ice-free	-1.08123		61	-1.08123
63	62	62.5	Ice-free	-1.08123		62	-1.08123
64	63	63.5	Ice-free	-1.08123		63	-1.08123
65	64	64.5	Ice-free	-1.08123		64	-1.08123
66	65	65.5	Ice-free	-1.08123		65	-1.08123
67	66	66.5	Ice-free	-1.08123		66	-1.08123
68	67	67.5	Ice-free	-1.08123		67	-1.08123
69	68	68.5	Ice-free	-1.08123		68	-1.08123
70	69	69.5	Ice-free	-1.08123		69	-1.08123
71	70	70.5	Ice-free	-1.08123		70	-1.08123
72	71	71.5	Ice-free	-1.08123		71	-1.08123
73	72	72.5	Ice-free	-1.08123		72	-1.08123
74	73	73.5	Ice-free	-1.08123		73	-1.08123
75	74	74.5	Ice-free	-1.08123		74	-1.08123
76	75	75.5	Ice-free	-1.08123		75	-1.08123
77	76	76.5	Ice-free	-1.08123		76	-1.08123
78	77	77.5	Ice-free	-1.08123		77	-1.08123
79	78	78.5	Ice-free	-1.08123		78	-1.08123
80	79	79.5	Ice-free	-1.08123		79	-1.08123
81	80	80.5	Ice-free	-1.08123		80	-1.08123
82	81	81.5	Ice-free	-1.08123		81	-1.08123
83	82	82.5	Ice-free	-1.08123		82	-1.08123
84	83	83.5	Ice-free	-1.08123		83	-1.08123
85	84	84.5	Ice-free	-1.08123		84	-1.08123
86	85	85.5	Ice-free	-1.08123		85	-1.08123
87	86	86.5	Ice-free	-1.08123		86	-1.08123
88	87	87.5	Ice-free	-1.08123		87	-1.08123
89	88	88.5	Ice-free	-1.08123		88	-1.08123
90	89	89.5	Ice-free	-1.08123		89	-1.08123
91	90	90.5	Ice-free	-1.08123		90	-1.08123
92	91	91.5	Ice-free	-1.08123		91	-1.08123
93	92	92.5	Ice-free	-1.08123		92	-1.08123
94	93	93.5	Ice-free	-1.08123		93	-1.08123
95	94	94.5	Ice-free	-1.08123		94	-1.08123
96	95	95.5	Ice-free	-1.08123		95	-1.08123
97	96	96.5	Ice-free	-1.08123		96	-1.08123
98	97	97.5	Ice-free	-1.08123		97	-1.08123
99	98	98.5	Ice-free	-1.08123		98	-1.08123
100	99	99.5	Ice-free	-1.08123		99	-1.08123
101	100	100.5	Ice-free	-1.08123		100	-1.08123
102	101	101.5	Ice-free	-1.08123		101	-1.08123
103	102	102.5	Ice-free	-1.08123		102	-1.08123
104	103	103.5	Ice-free	-1.08123		103	-1.08123
105	104	104.5	Ice-free	-1.08123		104	-1.08123
106	105	105.5	Ice-free	-1.08123		105	-1.08123
107	106	106.5	Ice-free	-1.08123		106	-1.08123
108	107	107.5	Ice-free	-1.08123		107	-1.08123
109	108	108.5	Ice-free	-1.08123		108	-1.08123
110	109	109.5	Ice-free	-1.08123		109	-1.08123
111	110	110.5	Ice-free	-1.08123		110	-1.08123
112	111	111.5	Ice-free	-1.08123		111	-1.08123
113	112	112.5	Ice-free	-1.08123		112	-1.08123
114	113	113.5	Ice-free	-1.08123		113	-1.08123
115	114	114.5	Ice-free	-1.08123		114	-1.08123
116	115	115.5	Ice-free	-1.08123		115	-1.08123
117	116	116.5	Ice-free	-1.08123		116	-1.08123
118	117	117.5	Ice-free	-1.08123		117	-1.08123
119	118	118.5	Ice-free	-1.08123		118	-1.08123
120	119	119.5	Ice-free	-1.08123		119	-1.08123
121	120	120.5	Ice-free	-1.08123		120	-1.08123
122	121	121.5	Ice-free	-1.08123		121	-1.08123
123	122	122.5	Ice-free	-1.08123		122	-1.08123
124	123	123.5	Ice-free	-1.08123		123	-1.08123
125	124	124.5	Ice-free	-1.08123		124	-1.08123
126	125	125.5	Ice-free	-1.08123		125	-1.08123
127	126	126.5	Ice-free	-1.08123		126	-1.08123
128	127	127.5	Ice-free	-1.08123		127	-1.08123
129	128	128.5	Ice-free	-1.08123		128	-1.08123
130	129	129.5	Ice-free	-1.08123		129	-1.08123
131	130	130.5	Ice-free	-1.08123		130	-1.08123
132	131	131.5	Ice-free	-1.08123		131	-1.08123
133	132	132.5	Ice-free	-1.08123		132	-1.08123
134	133	133.5	Ice-free	-1.08123		133	-1.08123
135	134	134.5	Ice-free	-1.08123		134	-1.08123
136	135	135.5	Ice-free	-1.08123		135	-1.08123
137	136	136.5	Ice-free	-1.08123		136	-1.08123
138	137	137.5	Ice-free	-1.08123		137	-1.08123
139	138	138.5	Ice-free	-1.08123		138	-1.08123
140	139	139.5	Ice-free	-1.08123		139	-1.08123
141	140	140.5	Ice-free	-1.08123		140	-1.08123
142	141	141.5	Ice-free	-1.08123		141	-1.08123
143	142	142.5	Ice-free	-1.08123		142	-1.08123
144	143	143.5	Ice-free	-1.08123		143	-1.08123
145	144	144.5	Ice-free	-1.08123		144	-1.08123
146	145	145.5	Ice-free	-1.08123		145	-1.08123
147	146	146.5	Ice-free	-1.08123		146	-1.08123
148	147	147.5	Ice-free	-1.08123		147	-1.08123
149	148	148.5	Ice-free	-1.08123		148	-1.08123
150	149	149.5	Ice-free	-1.08123		149	-1.08123
151	150	150.5	Ice-free	-1.08123		150	-1.08123
152	151	151.5	Ice-free	-1.08123		151	-1.08123
153	152	152.5	Ice-free	-1.08123		152	-1.08123
154	153	153.5	Ice-free	-1.08123		153	-1.08123
155	154	154.5	Ice-free	-1.08123		154	-1.08123
156	155	155.5	Ice-free	-1.08123		155	-1.08123
157	156	156.5	Ice-free	-1.08123		156	-1.08123
158	157	157.5	Ice-free	-1.08123		157	-1.08123
159	158	158.5	Ice-free	-1.08123		158	-1.08123
160	159	159.5	Ice-free	-1.08123		159	-1.08123
161	160	160.5	Ice-free	-1.08123		160	-1.08123
162	161	161.5	Ice-free	-1.08123		161	-1.08123
163	162	162.5	Ice-free	-1.08123		162	-1.08123
164	163	163.5	Ice-free	-1.08123		163	-1.08123
165	164	164.5	Ice-free	-1.08123		164	-1.08123
166	165	165.5	Ice-free	-1.08123		165	-1.08123
167	166	166.5	Ice-free	-1.08123		166	-1.08123
168	167	167.5	Ice-free	-1.08123		167	-1.08123
169	168	168.5	Ice-free	-1.08123		168	-1.08123
170	169	169.5	Ice-free	-1.08123		169	-1.08123
171	170	170.5	Ice-free	-1.08123		170	-1.08123
172	171	171.5	Ice-free	-1.08123		171	-1.08123
173	172	172.5	Ice-free	-1.08123		172	-1.08123
174	173	173.5	Ice-free	-1.08123		173	-1.08123
175	174	174.5	Ice-free	-1.08123		174	-1.08123
176	175	175.5	Ice-free	-1.08123		175	-1.08123
177	176	176.5	Ice-free	-1.08123		176	-1.08123
178	177	177.5	Ice-free	-1.08123		177	-1.08123
179	178	178.5	Ice-free	-1.08123		178	-1.08123
180	179	179.5	Ice-free	-1.08123		179	-1.08123
181	180	180.5	Ice-free	-1.08123		180	-1.08123
182	181	181.5	Ice-free	-1.08123		181	-1.08123
183	182	182.5	Ice-free	-1.08123		182	-1.08123
184	183	183.5	Ice-free	-1.08123		183	-1.08123
185	184	184.5	Ice-free	-1.08123		184	-1.08123
186	185	185.5	Ice-free	-1.08123		185	-1.08123
187	186	186.5	Ice-free	-1.08123		186	-1.08123
188	187	187.5	Ice-free	-1.08123		187	-1.08123
189	188	188.5	Ice-free	-1.08123		188	-1.08123
190	189	189.5	Ice-free	-1.08123		189	-1.08123
191	190	190.5	Ice-free	-1.08123		190	-1.08123
192	191	191.5	Ice-free	-1.08123		191	-1.08123
193	192	192.5	Ice-free	-1.08123		192	-1.08123
194	193	193.5	Ice-free	-1.08123		193	-1.08123
195	194	194.5	Ice-free	-1.08123		194	-1.08123
196	195	195.5	Ice-free	-1.08123		195	-1.08123
197	196	196.5	Ice-free	-1.08123		196	-1.08123
198	197	197.5	Ice-free	-1.08123		197	-1.08123
199	198	198.5	Ice-free	-1.08123		198	-1.08123
200	199	199.5	Ice-free	-1.08123		199	-1.08123
201	200	200.5	Ice-free	-1.08123		200	-1.08123
202	201	201.5	Ice-free	-1.08123		201	-1.08123
203	202	202.5	Ice-free	-1.08123		202	-1.08123
204	203	203.5	Ice-free	-1.08123		203	-1.08123
205	204	204.5	Ice-free	-1.08123		204	-1.08123
206	205	205.5	Ice-free	-1.08123		205	-1.08123
207	206	206.5	Ice-free	-1.08123		206	-1.08123
208	207	207.5	Ice-free	-1.08123		207	-1.08123
209	208	208.5	Ice-free	-1.08123		208	-1.08123
210	209	209.5	Ice-free	-1.08123		209	-1.08123
211	210	210.5	Ice-free	-1.08123		210	-1.08123
212	211	211.5	Ice-free	-1.08123		211	-1.08123
213	212	212.5	Ice-free	-1.08123		212	-1.08123
214	213	213.5	Ice-free	-1.08123		213	-1.08123
215	214	214.5	Ice-free	-1.08123		214	-1.08123
216	215	215.5	Ice-free	-1.08123		215	-1.08123
217	216	216.5	Ice-free	-1.08123		216	-1.08123
218	217	217.5	Ice-free	-1.08123		217	-1.08123
219	218	218.5	Ice-free	-1.08123		218	-1.08123
220	219	219.5	Ice-free	-1.08123		219	-1.08123
221	220	220.5	Ice-free	-1.08123		220	-1.08123
222	221	221.5	Ice-free	-1.08123		221	-1.08123
223	222	222.5	Ice-free	-1.08123		222	-1.08123
224	223	223.5	Ice-free	-1.08123		223	-1.08123
225	224	224.5	Ice-free	-1.08123		224	-1.08123
226	225	225.5	Ice-free	-1.08123		225	-1.08123
227	226	226.5	Ice-free	-1.08123		226	-1.08123
228	227	227.5	Ice-free	-1.08123		227	-1.08123
229	228	228.5	Ice-free	-1.08123		228	-1.08123
230	229	229.5	Ice-free	-1.08123		229	-1.08123
231	230	230.5	Ice-free	-1.08123		230	-1.08123
232	231	231.5	Ice-free	-1.08123		231	-1.08123
233	232	232.5	Ice-free	-1.08123		232	-1.08123
234	233	233.5	Ice-free	-1.08123		233	-1.08123
235	234	234.5	Ice-free	-1.08123		234	-1.08123
236	235	235.5	Ice-free	-1.08123		235	-1.08123
237	236	236.5	Ice-free	-1.08123		236	-1.08123
238	237	237.5	Ice-free	-1.08123		237	-1.08123
239	238	238.5	Ice-free	-1.08123		238	-1.08123
240	239	239.5	Ice-free	-1.08123		239	-1.08123
241	240	240.5	Ice-free	-1.08123		240	-1.08123
242	241	241.5	Ice-free	-1.08123		241	-1.08123
243	242	242.5	Ice-free	-1.08123		242	-1.08123
244	243	243.5	Ice-free	-1.08123		243	-1.08123
245	244	244.5	Ice-free	-1.08123		244	-1.08123
246	245	245.5	Ice-free	-1.08123		245	-1.08123
247	246	246.5	Ice-free	-1.08123		246	-1.08123
248	247	247.5	Ice-free	-1.08123		247	-1.08123
249	248	248.5	Ice-free	-1.08123		248	-1.08123
250	249	249.5	Ice-free	-1.08123		249	-1.08123
251	250	250.5	Ice-free	-1.08123		250	-1.08123
252	251	251.5	Ice-free	-1.08123		251	-1.08123
253	252	252.5	Ice-free	-1.08123		252	-1.08123
254	253	253.5	Ice-free	-1.08123		253	-1.08123
255	254	254.5	Ice-free	-1.08123		254	-1.08123
256	255	255.5	Ice-free	-1.08123		255	-1.08123
257	256	256.5	Ice-free	-1.08123		256	-1.08123
258	257	257.5	Ice-free	-1.08123		257	-1.08123
259	258	258.5	Ice-free	-1.08123		258	-1.08123
260	259	259.5	Ice-free	-1.08123		259	-1.08123
261	260	260.5	Ice-free	-1.08123		260	-1.08123
262	261	261.5	Ice-free	-1.08123		261	-1.08123
263	262	262.5	Ice-free	-1.08123		262	-1.08123
264	263	263.5	Ice-free	-1.08123		263	-1.08123
265	264	264.5	Low	-0.832571		264	-0.956901
266	265	265.5	Low	-0.832571		265	-0.832571
267	266	266.5	Low	-0.832571		266	-0.832571
268	267	267.5	Low	-0.832571		267	-0.832571
269	268	268.5	Low	-0.832571		268	-0.832571
270	269	269.5	Low	-0.832571		269	-0.832571
271	270	270.5	Low	-0.832571		270	-0.832571
272	271	271.5	Low	-0.832571		271	-0.832571
273	272	272.5	Low	-0.832571		272	-0.832571
274	273	273.5	Low	-0.832571		273	-0.832571
275	274	274.5	Low	-0.832571		274	-0.832571
276	275	275.5	Low	-0.832571		275	-0.832571
277	276	276.5	Low	-0.832571		276	-0.832571
278	277	277.5	Low	-0.832571		277	-0.832571
279	278	278.5	Low	-0.832571		278	-0.832571
280	279	279.5	Low	-0.832571		279	-0.832571
281	280	280.5	Low	-0.832571		280	-0.832571
282	281	281.5	Low	-0.832571		281	-0.832571
283	282	282.5	Low	-0.832571		282	-0.832571
284	283	283.5	Low	-0.832571		283	-0.832571
285	284	284.5	Low	-0.832571		284	-0.832571
286	285	285.5	Low	-0.832571		285	-0.832571
287	286	286.5	Low	-0.832571		286	-0.832571
288	287	287.5	Low	-0.832571		287	-0.832571
289	288	288.5	Moderate	-0.481521		288	-0.657046
290	289	289.5	Moderate	-0.481521		289	-0.481521
291	290	290.5	Moderate	-0.481521		290	-0.481521
292	291	291.5	Moderate	-0.481521		291	-0.481521
293	292	292.5	Moderate	-0.481521		292	-0.481521
294	293	293.5	Moderate	-0.481521		293	-0.481521
295	294	294.5	Moderate	-0.481521		294	-0.481521
296	295	295.5	Moderate	-0.481521		295	-0.481521
297	296	296.5	Moderate	-0.481521		296	-0.481521
298	297	297.5	Moderate	-0.481521		297	-0.481521
299	298	298.5	Moderate	-0.481521		298	-0.481521
300	299	299.5	Moderate	-0.481521		299	-0.481521
301	300	300.5	Moderate	-0.481521		300	-0.481521
302	301	301.5	Moderate	-0.481521		301	-0.481521
303	302	302.5	Moderate	-0.481521		302	-0.481521
304	303	303.5	Moderate	-0.481521		303	-0.481521
305	304	304.5	Moderate	-0.481521		304	-0.481521
306	305	305.5	Moderate	-0.481521		305	-0.481521
307	306	306.5	Moderate	-0.481521		306	-0.481521
308	307	307.5	Moderate	-0.481521		307	-0.481521
309	308	308.5	Moderate	-0.481521		308	-0.481521
310	309	309.5	Moderate	-0.481521		309	-0.481521
311	310	310.5	Moderate	-0.481521		310	-0.481521
312	311	311.5	Moderate	-0.481521		311	-0.481521
313	312	312.5	Moderate	-0.481521		312	-0.481521
314	313	313.5	Moderate	-0.481521		313	-0.481521
315	314	314.5	Moderate	-0.481521		314	-0.481521
316	315	315.5	Moderate	-0.481521		315	-0.481521
317	316	316.5	Moderate	-0.481521		316	-0.481521
318	317	317.5	Moderate	-0.481521		317	-0.481521
319	318	318.5	Moderate	-0.481521		318	-0.481521
320	319	319.5	Moderate	-0.481521		319	-0.481521
321	320	320.5	Moderate	-0.481521		320	-0.481521
322	321	321.5	Moderate	-0.481521		321	-0.481521
323	322	322.5	Moderate	-0.481521		322	-0.481521
324	323	323.5	Low	-0.832571		323	-0.657046
325	324	324.5	Low	-0.832571		324	-0.832571
326	325	325.5	Low	-0.832571		325	-0.832571
327	326	326.5	Low	-0.832571		326	-0.832571
328	327	327.5	Low	-0.832571		327	-0.832571
329	328	328.5	Low	-0.832571		328	-0.832571
330	329	329.5	Low	-0.832571		329	-0.832571
331	330	330.5	Low	-0.832571		330	-0.832571
332	331	331.5	Low	-0.832571		331	-0.832571
333	332	332.5	Low	-0.832571		332	-0.832571
334	333	333.5	Low	-0.832571		333	-0.832571
335	334	334.5	Low	-0.832571		334	-0.832571
336	335	335.5	Ice-free	-1.08123		335	-0.956901
337	336	336.5	Ice-free	-1.08123		336	-1.08123
338	337	337.5	Ice-free	-1.08123		337	-1.08123
339	338	338.5	Ice-free	-1.08123		338	-1.08123
340	339	339.5	Ice-free	-1.08123		339	-1.08123
341	340	340.5	Ice-free	-1.08123		340	-1.08123
342	341	341.5	Ice-free	-1.08123		341	-1.08123
343	342	342.5	Ice-free	-1.08123		342	-1.08123
344	343	343.5	Ice-free	-1.08123		343	-1.08123
345	344	344.5	Ice-free	-1.08123		344	-1.08123
346	345	345.5	Ice-free	-1.08123		345	-1.08123
347	346	346.5	Ice-free	-1.08123		346	-1.08123
348	347	347.5	Ice-free	-1.08123		347	-1.08123
349	348	348.5	Ice-free	-1.08123		348	-1.08123
350	349	349.5	Ice-free	-1.08123		349	-1.08123
351	350	350.5	Ice-free	-1.08123		350	-1.08123
352	351	351.5	Ice-free	-1.08123		351	-1.08123
353	352	352.5	Ice-free	-1.08123		352	-1.08123
354	353	353.5	Ice-free	-1.08123		353	-1.08123
355	354	354.5	Ice-free	-1.08123		354	-1.08123
356	355	355.5	Ice-free	-1.08123		355	-1.08123
357	356	356.5	Ice-free	-1.08123		356	-1.08123
358	357	357.5	Ice-free	-1.08123		357	-1.08123
359	358	358.5	Ice-free	-1.08123		358	-1.08123
360	359	359.5	Ice-free	-1.08123		359	-1.08123
361	360	360.5	Low	-0.832571		360	-0.956901
362	361	361.5	Low	-0.832571		361	-0.832571
363	362	362.5	Low	-0.832571		362	-0.832571
364	363	363.5	Low	-0.832571		363	-0.832571
365	364	364.5	Low	-0.832571		364	-0.832571
366	365	365.5	Ice-free	-1.08123		365	-0.956901
367	366	366.5	Ice-free	-1.08123		366	-1.08123
368	367	367.5	Ice-free	-1.08123		367	-1.08123
369	368	368.5	Ice-free	-1.08123		368	-1.08123
370	369	369.5	Ice-free	-1.08123		369	-1.08123
371	370	370.5	Ice-free	-1.08123		370	-1.08123
372	371	371.5	Ice-free	-1.08123		371	-1.08123
373	372	372.5	Ice-free	-1.08123		372	-1.08123
374	373	373.5	Ice-free	-1.08123		373	-1.08123
375	374	374.5	Ice-free	-1.08123		374	-1.08123
376	375	375.5	Ice-free	-1.08123		375	-1.08123
377	376	376.5	Ice-free	-1.08123		376	-1.08123
378	377	377.5	Ice-free	-1.08123		377	-1.08123
379	378	378.5	Ice-free	-1.08123		378	-1.08123
380	379	379.5	Ice-free	-1.08123		379	-1.08123
381	380	380.5	Ice-free	-1.08123		380	-1.08123
382	381	381.5	Ice-free	-1.08123		381	-1.08123
383	382	382.5	Ice-free	-1.08123		382	-1.08123
384	383	383.5	Ice-free	-1.08123		383	-1.08123
385	384	384.5	Ice-free	-1.08123		384	-1.08123
386	385	385.5	Ice-free	-1.08123		385	-1.08123
387	386	386.5	Ice-free	-1.08123		386	-1.08123
388	387	387.5	Ice-free	-1.08123		387	-1.08123
389	388	388.5	Ice-free	-1.08123		388	-1.08123
390	389	389.5	Ice-free	-1.08123		389	-1.08123
391	390	390.5	Ice-free	-1.08123		390	-1.08123
392	391	391.5	Ice-free	-1.08123		391	-1.08123
393	392	392.5	Ice-free	-1.08123		392	-1.08123
394	393	393.5	Ice-free	-1.08123		393	-1.08123
395	394	394.5	Ice-free	-1.08123		394	-1.08123
396	395	395.5	Ice-free	-1.08123		395	-1.08123
397	396	396.5	Ice-free	-1.08123		396	-1.08123
398	397	397.5	Ice-free	-1.08123		397	-1.08123
399	398	398.5	Ice-free	-1.08123		398	-1.08123
400	399	399.5	Ice-free	-1.08123		399	-1.08123
401	400	400.5	Ice-free	-1.08123		400	-1.08123
402	401	401.5	Ice-free	-1.08123		401	-1.08123
403	402	402.5	Ice-free	-1.08123		402	-1.08123
404	403	403.5	Ice-free	-1.08123		403	-1.08123
405	404	404.5	Ice-free	-1.08123		404	-1.08123
406	405	405.5	Ice-free	-1.08123		405	-1.08123
407	406	406.5	Ice-free	-1.08123		406	-1.08123
408	407	407.5	Ice-free	-1.08123		407	-1.08123
409	408	408.5	Ice-free	-1.08123		408	-1.08123
410	409	409.5	Ice-free	-1.08123		409	-1.08123
411	410	410.5	Ice-free	-1.08123		410	-1.08123
412	411	411.5	Ice-free	-1.08123		411	-1.08123
413	412	412.5	Ice-free	-1.08123		412	-1.08123
414	413	413.5	Ice-free	-1.08123		413	-1.08123
415	414	414.5	Ice-free	-1.08123		414	-1.08123
416	415	415.5	Ice-free	-1.08123		415	-1.08123
417	416	416.5	Ice-free	-1.08123		416	-1.08123
418	417	417.5	Ice-free	-1.08123		417	-1.08123
419	418	418.5	Ice-free	-1.08123		418	-1.08123
420	419	419.5	Ice-free	-1.08123		419	-1.08123
421	420	420.5	Ice-free	-1.08123		420	-1.08123
422	421	421.5	Ice-free	-1.08123		421	-1.08123
423	422	422.5	Ice-free	-1.08123		422	-1.08123
424	423	423.5	Ice-free	-1.08123		423	-1.08123
425	424	424.5	Ice-free	-1.08123		424	-1.08123
426	425	425.5	Ice-free	-1.08123		425	-1.08123
427	426	426.5	Ice-free	-1.08123		426	-1.08123
428	427	427.5	Ice-free	-1.08123		427	-1.08123
429	428	428.5	Ice-free	-1.08123		428	-1.08123
430	429	429.5	Ice-free	-1.08123		429	-1.08123
431	430	430.5	Ice-free	-1.08123		430	-1.08123
432	431	431.5	Ice-free	-1.08123		431	-1.08123
433	432	432.5	Ice-free	-1.08123		432	-1.08123
434	433	433.5	Ice-free	-1.08123		433	-1.08123
435	434	434.5	Ice-free	-1.08123		434	-1.08123
436	435	435.5	Ice-free	-1.08123		435	-1.08123
437	436	436.5	Ice-free	-1.08123		436	-1.08123
438	437	437.5	Ice-free	-1.08123		437	-1.08123
439	438	438.5	Ice-free	-1.08123		438	-1.08123
440	439	439.5	Ice-free	-1.08123		439	-1.08123
441	440	440.5	Ice-free	-1.08123		440	-1.08123
442	441	441.5	Ice-free	-1.08123		441	-1.08123
443	442	442.5	Ice-free	-1.08123		442	-1.08123
444	443	443.5	high	0.451686		443	-0.314773
445	444	444.5	high	0.451686		444	0.451686
446	445	445.5	moderate	-0.481521		445	-0.0149179
447	446	446.5	Ice-free	-1.08123		446	-0.781376
448	447	447.5	Ice-free	-1.08123		447	-1.08123
449	448	448.5	Ice-free	-1.08123		448	-1.08123
450	449	449.5	Ice-free	-1.08123		449	-1.08123
451	450	450.5	Ice-free	-1.08123		450	-1.08123
452	451	451.5	Ice-free	-1.08123		451	-1.08123
453	452	452.5	Ice-free	-1.08123		452	-1.08123
454	453	453.5	Ice-free	-1.08123		453	-1.08123
455	454	454.5	Ice-free	-1.08123		454	-1.08123
456	455	455.5	Ice-free	-1.08123		455	-1.08123
457	456	456.5	Ice-free	-1.08123		456	-1.08123
458	457	457.5	Ice-free	-1.08123		457	-1.08123
459	458	458.5	Ice-free	-1.08123		458	-1.08123
460	459	459.5	Ice-free	-1.08123		459	-1.08123
461	460	460.5	Ice-free	-1.08123		460	-1.08123
462	461	461.5	Ice-free	-1.08123		461	-1.08123
463	462	462.5	Ice-free	-1.08123		462	-1.08123
464	463	463.5	Ice-free	-1.08123		463	-1.08123
465	464	464.5	Ice-free	-1.08123		464	-1.08123
466	465	465.5	Ice-free	-1.08123		465	-1.08123
467	466	466.5	Ice-free	-1.08123		466	-1.08123
468	467	467.5	Ice-free	-1.08123		467	-1.08123
469	468	468.5	Ice-free	-1.08123		468	-1.08123
470	469	469.5	Ice-free	-1.08123		469	-1.08123
471	470	470.5	Ice-free	-1.08123		470	-1.08123
472	471	471.5	Ice-free	-1.08123		471	-1.08123
473	472	472.5	Ice-free	-1.08123		472	-1.08123
474	473	473.5	Ice-free	-1.08123		473	-1.08123
475	474	474.5	Ice-free	-1.08123		474	-1.08123
476	475	475.5	Ice-free	-1.08123		475	-1.08123
477	476	476.5	Ice-free	-1.08123		476	-1.08123
478	477	477.5	Ice-free	-1.08123		477	-1.08123
479	478	478.5	Ice-free	-1.08123		478	-1.08123
480	479	479.5	Ice-free	-1.08123		479	-1.08123
481	480	480.5	Ice-free	-1.08123		480	-1.08123
482	481	481.5	Ice-free	-1.08123		481	-1.08123
483	482	482.5	Ice-free	-1.08123		482	-1.08123
484	483	483.5	Ice-free	-1.08123		483	-1.08123
485	484	484.5	Ice-free	-1.08123		484	-1.08123
486	485	485.5	Ice-free	-1.08123		485	-1.08123
487	486	486.5	Ice-free	-1.08123		486	-1.08123
488	487	487.5	Ice-free	-1.08123		487	-1.08123
489	488	488.5	Ice-free	-1.08123		488	-1.08123
490	489	489.5	Ice-free	-1.08123		489	-1.08123
491	490	490.5	Ice-free	-1.08123		490	-1.08123
492	491	491.5	Ice-free	-1.08123		491	-1.08123
493	492	492.5	Ice-free	-1.08123		492	-1.08123
494	493	493.5	Ice-free	-1.08123		493	-1.08123
495	494	494.5	Ice-free	-1.08123		494	-1.08123
496	495	495.5	Ice-free	-1.08123		495	-1.08123
497	496	496.5	Ice-free	-1.08123		496	-1.08123
498	497	497.5	Ice-free	-1.08123		497	-1.08123
499	498	498.5	Ice-free	-1.08123		498	-1.08123
500	499	499.5	Ice-free	-1.08123		499	-1.08123
501	500	500.5	Ice-free	-1.08123		500	-1.08123
502	501	501.5	Ice-free	-1.08123		501	-1.08123
503	502	502.5	Ice-free	-1.08123		502	-1.08123
504	503	503.5	Ice-free	-1.08123		503	-1.08123
505	504	504.5	Ice-free	-1.08123		504	-1.08123
506	505	505.5	Ice-free	-1.08123		505	-1.08123
507	506	506.5	Ice-free	-1.08123		506	-1.08123
508	507	507.5	Ice-free	-1.08123		507	-1.08123
509	508	508.5	Ice-free	-1.08123		508	-1.08123
510	509	509.5	Ice-free	-1.08123		509	-1.08123
511	510	510.5	Ice-free	-1.08123		510	-1.08123
512	511	511.5	Ice-free	-1.08123		511	-1.08123
513	512	512.5	Ice-free	-1.08123		512	-1.08123
514	513	513.5	Ice-free	-1.08123		513	-1.08123
515	514	514.5	Ice-free	-1.08123		514	-1.08123
516	515	515.5	Ice-free	-1.08123		515	-1.08123
517	516	516.5	Ice-free	-1.08123		516	-1.08123
518	517	517.5	Ice-free	-1.08123		517	-1.08123
519	518	518.5	Ice-free	-1.08123		518	-1.08123
520	519	519.5	Ice-free	-1.08123		519	-1.08123
521	520	520.5	Ice-free	-1.08123		520	-1.08123
522	521	521.5	Ice-free	-1.08123		521	-1.08123
523	522	522.5	Ice-free	-1.08123		522	-1.08123
524	523	523.5	Ice-free	-1.08123		523	-1.08123
525	524	524.5	Ice-free	-1.08123		524	-1.08123
526	525	525.5	Ice-free	-1.08123		525	-1.08123
527	526	526.5	Ice-free	-1.08123		526	-1.08123
528	527	527.5	Ice-free	-1.08123		527	-1.08123
529	528	528.5	Ice-free	-1.08123		528	-1.08123
530	529	529.5	Ice-free	-1.08123		529	-1.08123
531	530	530.5	Ice-free	-1.08123		530	-1.08123
532	531	531.5	Ice-free	-1.08123		531	-1.08123
533	532	532.5	Ice-free	-1.08123		532	-1.08123
534	533	533.5	Ice-free	-1.08123		533	-1.08123
535	534	534.5	Ice-free	-1.08123		534	-1.08123
536	535	535.5	Ice-free	-1.08123		535	-1.08123
537	536	536.5	Ice-free	-1.08123		536	-1.08123
538	537	537.5	Ice-free	-1.08123		537	-1.08123
539	538	538.5	Ice-free	-1.08123		538	-1.08123
540	539	539.5	Ice-free	-1.08123		539	-1.08123
541	540	540.5	Ice-free	-1.08123		540	-1.08123
542	541	541.5	Ice-free	-1.08123		541	-1.08123
